# Supplementary material for: Early Diffusion of SARS-CoV-2 Infection in the Inner Area of the Italian Sardinia Island
Source: Front Microbiol. 2021 Feb 12;11:628194. doi: 10.3389/fmicb.2020.628194 (PMC7907441; doi:10.3389/fmicb.2020.628194)
Supplement: Supplementary Figure 1 — Maximum Likelihood phylogenetic analysis of Nuoro SARS-CoV-2 sequences. (A) Phylogenetic analysis of the 13 viral genomic sequences and SARS-CoV-2 reference genome. (B) Phylogenetic analysis of Nuoro SARS-CoV-2 sequences and GISAID viral genomes from Italy. [file Data_Sheet_1.zip]

Archive with 8 entries (5 files):
- supplementary_files/
- supplementary_files/Supplementary_file_2_newik.tree
- __MACOSX/
- __MACOSX/supplementary_files/
- __MACOSX/supplementary_files/._Supplementary_file_2_newik.tree
- supplementary_files/Supplementary_file_1_newik.tree
- __MACOSX/supplementary_files/._Supplementary_file_1_newik.tree
- __MACOSX/._supplementary_files
