# Supplementary material for: Early Diffusion of SARS-CoV-2 Infection in the Inner Area of the Italian Sardinia Island
Source: Front Microbiol. 2021 Feb 12;11:628194. doi: 10.3389/fmicb.2020.628194 (PMC7907441; doi:10.3389/fmicb.2020.628194)
Supplement: Supplementary Figure 1 — Maximum Likelihood phylogenetic analysis of Nuoro SARS-CoV-2 sequences. (A) Phylogenetic analysis of the 13 viral genomic sequences and SARS-CoV-2 reference genome. (B) Phylogenetic analysis of Nuoro SARS-CoV-2 sequences and GISAID viral genomes from Italy. [file Data_Sheet_1.zip › supplementary_files/Supplementary_file_2_newik.tree]

(((England/CAMB-7CBE0/2020:5.5E-4,(England/CAMB-1B4C42/2020:5.5E-4,England/CAMB-1B2EB7/2020:5.5E-4)0.912:5.5E-4)0.572:5.5E-4,((((((((England/CAMB-7758D/2020:5.5E-4,England/CAMB-754FB/2020:5.5E-4)0.000:5.5E-4,England/CAMB-780A9/2020:5.5E-4)0.952:5.5E-4,England/201590102/2020:5.5E-4)0.296:5.5E-4,(England/CAMB-76F71/2020:5.5E-4,England/CAMB-79B4D/2020:5.5E-4)1.000:5.5E-4)1.000:5.5E-4,(England/CAMB-77F16/2020:5.5E-4,England/20188033304/2020:5.5E-4)0.720:5.5E-4)0.000:5.5E-4,Sweden/20-07171/2020:5.5E-4)0.678:5.5E-4,(((((((England/CAMB-1B143E/2020:5.5E-4,((England/CAMB-1B12F8/2020:0.0,England/CAMB-1B13C8/2020:0.0,England/CAMB-1B1182/2020:0.0):5.5E-4,(England/CAMB-1B1164/2020:5.5E-4,(England/CAMB-1B1410/2020:5.5E-4,England/CAMB-1B142F/2020:5.5E-4)1.000:5.5E-4)0.000:5.5E-4)0.000:5.5E-4)0.000:5.5E-4,((England/CAMB-1AFFBA/2020:5.5E-4,England/CAMB-1AFF9C/2020:5.5E-4)1.000:5.5E-4,England/CAMB-1AFFE7/2020:5.5E-4)0.000:5.5E-4)0.893:5.5E-4,(((England/CAMB-7ADBF/2020:5.5E-4,England/CAMB-1AD6D5/2020:5.5E-4)0.000:5.5E-4,((England/CAMB-7BE33/2020:5.5E-4,(England/CAMB-1B145C/2020:5.5E-4,England/CAMB-83E29/2020:5.5E-4)0.736:5.5E-4)0.000:5.5E-4,(England/CAMB-84013/2020:5.5E-4,(England/CAMB-7C9C8/2020:5.5E-4,(England/CAMB-1ABA26/2020:5.5E-4,((England/CAMB-1B087F/2020:5.5E-4,England/CAMB-1ADE28/2020:5.5E-4)0.000:5.5E-4,(England/CAMB-1ADBB8/2020:5.5E-4,(England/CAMB-1B06EE/2020:5.5E-4,England/CAMB-81061/2020:5.5E-4)0.000:5.5E-4)0.000:5.5E-4)0.878:5.5E-4)0.000:5.5E-4)0.000:5.5E-4)0.915:5.5E-4)0.000:5.5E-4)0.000:5.5E-4,(((((((England/CAMB-1ABA08/2020:0.0,England/CAMB-1B1595/2020:0.0):5.5E-4,(England/CAMB-1ABF54/2020:5.5E-4,(England/CAMB-83867/2020:5.5E-4,England/CAMB-1AB8E0/2020:5.5E-4)0.000:5.5E-4)0.000:5.5E-4)1.000:5.5E-4,(England/CAMB-1AFA9B/2020:5.5E-4,(England/CAMB-1B1577/2020:5.5E-4,England/CAMB-1B238B/2020:5.5E-4)0.989:5.5E-4)0.731:5.5E-4)1.000:5.5E-4,England/CAMB-76D4A/2020:5.5E-4)1.000:5.5E-4,England/CAMB-1AABBB/2020:5.5E-4)0.953:5.5E-4,England/CAMB-7BD54/2020:5.5E-4)1.000:5.5E-4,England/CAMB-767C4/2020:5.5E-4)1.000:5.5E-4)0.000:5.5E-4)0.746:5.5E-4,(England/CAMB-7BDFA/2020:5.5E-4,England/CAMB-1AB464/2020:5.5E-4)0.432:5.5E-4)0.000:5.5E-4,((England/CAMB-1AF5F4/2020:5.5E-4,England/CAMB-1ADE0A/2020:5.5E-4)0.728:5.5E-4,(England/CAMB-80ED1/2020:5.5E-4,England/CAMB-1B0B94/2020:5.5E-4)0.646:5.5E-4)0.000:5.5E-4)0.000:5.5E-4,(England/CAMB-841B6/2020:5.5E-4,((((England/CAMB-1B0E8C/2020:5.5E-4,England/CAMB-1AEDC0/2020:5.5E-4)0.839:5.5E-4,England/CAMB-1AB4EC/2020:5.5E-4)0.000:5.5E-4,(England/CAMB-1B1137/2020:5.5E-4,England/CAMB-1B00FF/2020:5.5E-4)0.877:5.5E-4)0.000:5.5E-4,(England/CAMB-1B07FA/2020:5.5E-4,(England/CAMB-1B1D8E/2020:5.5E-4,England/CAMB-1B13AA/2020:5.5E-4)1.000:5.5E-4)0.719:5.5E-4)0.878:5.5E-4)0.754:5.5E-4)0.759:5.5E-4,England/CAMB-7B923/2020:5.5E-4)0.433:5.5E-4)0.528:5.5E-4,England/CAMB-76409/2020:5.5E-4)0.718:5.5E-4)0.465:5.5E-4,((((((((Wales/PHWC-25EFC/2020:5.5E-4,(Bulgaria/06/2020:5.5E-4,Bulgaria/24/2020:5.1E-4)0.877:5.5E-4)0.428:5.5E-4,(Wales/PHWC-28E08/2020:5.5E-4,((Wales/PHWC-35BC5/2020:5.5E-4,(England/CAMB-7714D/2020:5.5E-4,(Scotland/GCVR-172B70/2020:5.5E-4,(Scotland/GCVR-173E0D/2020:5.5E-4,England/BIRM-5F864/2020:5.5E-4)0.000:5.5E-4)0.869:5.5E-4)0.604:5.5E-4)0.741:5.5E-4,(England/LOND-D4296/2020:5.5E-4,((England/EXET-136B4B/2020:0.0,England/EXET-136B69/2020:0.0,England/EXET-136ECA/2020:0.0,England/EXET-136F30/2020:0.0):5.5E-4,((England/EXET-136686/2020:0.0,England/EXET-136765/2020:0.0):5.5E-4,England/BIRM-5EF15/2020:5.0E-4)1.000:5.5E-4)0.000:5.5E-4)0.981:5.5E-4)0.449:5.5E-4)0.581:5.5E-4)0.787:5.5E-4,((England/20118051204/2020:5.5E-4,(((((Scotland/GCVR-16FF89/2020:0.0,Scotland/GCVR-170495/2020:0.0):5.5E-4,Scotland/CVR563/2020:5.5E-4)0.000:5.5E-4,((England/LIVE-9C6E9/2020:5.5E-4,England/LIVE-9C661/2020:5.5E-4)1.000:5.5E-4,Scotland/GCVR-16FF6B/2020:5.5E-4)0.000:5.5E-4)0.934:5.5E-4,(((Wales/PHWC-3614A/2020:5.5E-4,(Wales/PHWC-36AA9/2020:5.5E-4,(Wales/PHWC-15DA23/2020:5.5E-4,((Wales/PHWC-16386C/2020:5.5E-4,(Wales/PHWC-1637AB/2020:5.5E-4,((Wales/PHWC-15FCEF/2020:5.5E-4,(Wales/PHWC-162A85/2020:5.5E-4,Wales/PHWC-16296A/2020:5.5E-4)0.000:5.5E-4)0.732:5.5E-4,Wales/PHWC-363AE/2020:5.5E-4)0.284:5.5E-4)0.000:5.5E-4)0.727:5.5E-4,Wales/PHWC-1628D6/2020:5.5E-4)0.000:5.5E-4)0.743:5.5E-4)0.416:5.5E-4)0.774:5.5E-4,((((Wales/PHWC-367EE/2020:5.5E-4,((Wales/PHWC-1635CF/2020:5.5E-4,((((Wales/PHWC-15E4BB/2020:5.5E-4,(Wales/PHWC-15C7A5/2020:5.5E-4,Wales/PHWC-15C5F6/2020:5.5E-4)1.000:5.5E-4)1.000:5.5E-4,(Wales/PHWC-36C1C/2020:5.5E-4,(Wales/PHWC-15C990/2020:5.5E-4,Wales/PHWC-35B5C/2020:5.5E-4)0.940:5.5E-4)0.996:5.5E-4)0.928:5.5E-4,(((Wales/PHWC-16286D/2020:5.5E-4,Wales/PHWC-15D513/2020:5.5E-4)0.681:5.5E-4,((Wales/PHWC-16517E/2020:5.5E-4,Wales/PHWC-164DE4/2020:5.5E-4)0.818:5.5E-4,Wales/PHWC-1632E6/2020:5.5E-4)0.997:5.5E-4)0.850:5.5E-4,((Wales/PHWC-36A7C/2020:5.5E-4,Wales/PHWC-36292/2020:5.5E-4)1.000:5.5E-4,Wales/PHWC-35F32/2020:5.5E-4)0.000:5.5E-4)0.726:5.5E-4)0.000:5.5E-4,((((((((Wales/PHWC-165518/2020:5.5E-4,Wales/PHWC-164A74/2020:5.5E-4)0.000:5.5E-4,(Wales/PHWC-165387/2020:5.5E-4,Wales/PHWC-165527/2020:5.5E-4)0.000:5.5E-4)0.507:5.5E-4,(Wales/PHWC-1648B6/2020:5.5E-4,Wales/PHWC-16518D/2020:5.5E-4)0.741:5.5E-4)1.000:5.5E-4,Wales/PHWC-164ED2/2020:5.5E-4)0.997:5.5E-4,((((Wales/PHWC-162A2B/2020:5.5E-4,Wales/PHWC-160D06/2020:5.5E-4)0.871:5.5E-4,Wales/PHWC-162E89/2020:5.5E-4)0.780:5.5E-4,(Wales/PHWC-162B28/2020:5.5E-4,Wales/PHWC-162EE3/2020:5.5E-4)0.502:5.5E-4)0.990:5.5E-4,Wales/PHWC-162A49/2020:5.5E-4)0.847:5.5E-4)0.852:5.5E-4,Wales/PHWC-163170/2020:5.5E-4)0.000:5.5E-4,(((Wales/PHWC-160717/2020:5.5E-4,(Wales/PHWC-1627BB/2020:5.5E-4,(((Wales/PHWC-162CDA/2020:5.5E-4,Wales/PHWC-165466/2020:5.5E-4)0.000:5.5E-4,Wales/PHWC-164AFC/2020:5.5E-4)0.512:5.5E-4,Wales/PHWC-164DD5/2020:5.5E-4)0.926:5.5E-4)0.758:5.5E-4)1.000:5.5E-4,Wales/PHWC-15DD1B/2020:5.5E-4)0.711:5.5E-4,Wales/PHWC-15D838/2020:5.5E-4)0.000:5.5E-4)0.754:5.5E-4,(Wales/PHWC-1609A8/2020:5.5E-4,Wales/PHWC-16469E/2020:5.5E-4)0.000:5.5E-4)0.768:5.5E-4)0.976:5.5E-4)0.124:5.5E-4,Wales/PHWC-1646E9/2020:5.5E-4)0.173:5.5E-4)0.858:5.5E-4,Wales/PHWC-164B80/2020:5.5E-4)0.907:5.5E-4,(Wales/PHWC-163DC7/2020:5.5E-4,(((Wales/PHWC-15CEDD/2020:5.5E-4,Wales/PHWC-163820/2020:5.5E-4)0.000:5.5E-4,((Wales/PHWC-160BC0/2020:5.5E-4,Wales/PHWC-163F76/2020:5.5E-4)0.891:5.5E-4,Wales/PHWC-163EA6/2020:5.5E-4)0.000:5.5E-4)0.761:5.5E-4,(Wales/PHWC-15CFE9/2020:5.5E-4,(Wales/PHWC-16392D/2020:5.5E-4,Wales/PHWC-1641E8/2020:5.5E-4)1.000:5.5E-4)0.000:5.5E-4)0.876:5.5E-4)0.772:5.5E-4)0.000:5.5E-4,(((Wales/PHWC-36D19/2020:5.5E-4,(Wales/PHWC-35C0E/2020:5.5E-4,Wales/PHWC-35AE6/2020:5.5E-4)0.980:5.5E-4)0.996:5.5E-4,Wales/PHWC-2DEB8/2020:5.5E-4)1.000:5.5E-4,(((Wales/PHWC-15D443/2020:5.5E-4,(Wales/PHWC-2DEE5/2020:5.5E-4,Wales/PHWC-16384E/2020:5.5E-4)1.000:5.5E-4)0.000:5.5E-4,(Wales/PHWC-160D9D/2020:5.5E-4,Wales/PHWC-164458/2020:5.5E-4)0.889:5.5E-4)0.000:5.5E-4,(Wales/PHWC-36CB2/2020:5.5E-4,Wales/PHWC-1636F9/2020:5.5E-4)0.892:5.5E-4)0.952:5.5E-4)0.929:5.5E-4)0.000:5.5E-4)0.871:5.5E-4,Wales/PHWC-160B48/2020:5.5E-4)0.871:5.5E-4)0.730:5.5E-4,(Portugal/PT0355/2020:5.5E-4,(England/BRIS-127B5C/2020:5.5E-4,England/BRIS-1274CA/2020:5.5E-4)0.962:5.5E-4)0.000:5.5E-4)0.744:5.5E-4)0.777:5.5E-4,((England/BRIS-125CE2/2020:5.3E-4,((England/20169029404/2020:5.5E-4,England/OXON-B13D8/2020:5.5E-4)0.642:5.5E-4,(Wales/PHWC-2B2BE/2020:5.5E-4,((Wales/PHWC-33BD6/2020:5.5E-4,Wales/PHWC-33ACA/2020:5.5E-4)1.000:5.5E-4,(((England/BRIS-12ADF9/2020:5.5E-4,((England/BRIS-12A649/2020:5.5E-4,England/BRIS-12D5A3/2020:5.5E-4)0.888:5.5E-4,((((England/BRIS-1260C7/2020:5.5E-4,(England/BRIS-12AFA8/2020:5.5E-4,England/BRIS-12283C/2020:5.5E-4)1.000:5.5E-4)1.000:5.5E-4,England/BRIS-128B97/2020:5.5E-4)1.000:5.5E-4,(England/BRIS-128BA6/2020:5.5E-4,England/BRIS-1236B9/2020:5.5E-4)0.000:5.5E-4)0.947:5.5E-4,(England/BRIS-1286C3/2020:5.5E-4,England/BRIS-1286D2/2020:5.5E-4)0.940:5.5E-4)0.000:5.5E-4)0.814:5.5E-4)0.416:5.5E-4,(England/BRIS-12DBED/2020:5.5E-4,England/LIVE-99A3B/2020:5.5E-4)0.714:5.5E-4)0.000:5.5E-4,England/20170036504/2020:5.5E-4)1.000:5.5E-4)0.061:5.5E-4)0.991:5.5E-4)0.751:5.5E-4)0.786:5.5E-4,(((((Wales/PHWC-15C338/2020:5.5E-4,((England/CAMB-7C8AD/2020:5.5E-4,((England/CAMB-76B8C/2020:5.5E-4,((England/CAMB-73EA4/2020:5.5E-4,(England/LOND-D3D69/2020:5.5E-4,(England/LOND-D580C/2020:5.5E-4,(England/CAMB-82974/2020:5.5E-4,England/LOND-D57A5/2020:5.5E-4)0.000:5.5E-4)0.000:5.5E-4)0.896:5.5E-4)0.000:5.5E-4,England/BRIS-124A16/2020:5.5E-4)0.000:5.5E-4)0.000:5.5E-4,England/CAMB-7CFE4/2020:5.5E-4)0.000:5.5E-4)0.630:5.5E-4,Wales/PHWC-33B9A/2020:5.5E-4)0.613:5.5E-4)0.630:5.5E-4,England/20134006504/2020:5.5E-4)0.625:5.5E-4,((Wales/PHWC-15C981/2020:5.5E-4,((England/CAMB-7D3C9/2020:5.5E-4,((England/CAMB-79BF2/2020:5.5E-4,((England/BRIS-124C5C/2020:0.0,England/BRIS-123060/2020:0.0,England/CAMB-725FB/2020:0.0,England/CAMB-809A3/2020:0.0,England/NORT-2890EF/2020:0.0,NorthernIreland/NIRE-FBDF2/2020:0.0):5.5E-4,((England/BRIS-12482B/2020:0.0,England/BRIS-12520E/2020:0.0,England/BRIS-124928/2020:0.0,England/BRIS-125462/2020:0.0,England/CAMB-7A274/2020:0.0,England/CAMB-7C667/2020:0.0,England/CAMB-7CA6B/2020:0.0,England/CAMB-7CC65/2020:0.0,England/CAMB-7CD71/2020:0.0,England/CAMB-7D5F0/2020:0.0,England/CAMB-7EFA6/2020:0.0,England/CAMB-7F3B8/2020:0.0,England/CAMB-7F154/2020:0.0,England/CAMB-76D68/2020:0.0,England/CAMB-78BA8/2020:0.0,England/CAMB-78E27/2020:0.0,England/CAMB-81D00/2020:0.0,England/CAMB-81D6A/2020:0.0,England/CAMB-81DC4/2020:0.0,England/CAMB-83ADA/2020:0.0,England/CAMB-809B2/2020:0.0,England/CAMB-817B7/2020:0.0,England/CAMB-73536/2020:0.0,England/CAMB-73572/2020:0.0,England/CAMB-76005/2020:0.0,England/CAMB-76630/2020:0.0,England/CAMB-80800/2020:0.0):5.5E-4,(England/BRIS-122E67/2020:5.5E-4,(England/BRIS-123015/2020:5.5E-4,England/BRIS-123051/2020:5.5E-4)0.872:5.5E-4)0.000:5.5E-4)0.000:5.5E-4)0.000:5.5E-4)0.000:5.5E-4,England/CAMB-1AF1F0/2020:5.5E-4)0.000:5.5E-4)0.000:5.5E-4,England/CAMB-77778/2020:5.5E-4)0.610:5.5E-4)0.247:5.5E-4,((((England/CAMB-7C00F/2020:5.5E-4,(((England/CAMB-7A5B7/2020:5.5E-4,England/CAMB-1ABA9F/2020:5.5E-4)0.000:5.5E-4,England/CAMB-7B64A/2020:5.5E-4)0.000:5.5E-4,England/NORW-E8E40/2020:5.5E-4)0.687:5.5E-4)0.000:5.5E-4,England/CAMB-7E252/2020:5.5E-4)0.787:5.5E-4,(((((England/LIVE-A059A/2020:5.5E-4,((((England/LIVE-A0284/2020:5.5E-4,((England/LIVE-A05A9/2020:0.0,England/LIVE-A0679/2020:0.0):5.5E-4,England/LIVE-A06B5/2020:5.5E-4)0.000:5.5E-4)0.000:5.5E-4,England/LIVE-A0433/2020:5.5E-4)0.000:5.5E-4,((England/LIVE-A00D5/2020:5.5E-4,England/LIVE-A0512/2020:5.5E-4)0.921:5.5E-4,England/LIVE-A066A/2020:5.0E-4)0.095:5.5E-4)0.000:5.5E-4,((England/LIVE-A05D6/2020:0.0,England/LIVE-A05E5/2020:0.0):5.5E-4,England/LIVE-A04BB/2020:5.5E-4)0.939:5.5E-4)0.000:5.5E-4)0.000:5.5E-4,((England/LIVE-A00E4/2020:5.5E-4,England/LIVE-A047F/2020:5.5E-4)0.912:5.5E-4,(England/LIVE-A012D/2020:5.5E-4,England/LIVE-A0309/2020:5.5E-4)0.733:5.5E-4)0.000:5.5E-4)0.883:5.5E-4,((England/CAMB-7C0E1/2020:0.0,England/CAMB-7C254/2020:0.0):5.5E-4,(Belgium/ULG-10066/2020:5.5E-4,(Netherlands/NA_372/2020:5.5E-4,((England/LIVE-998F5/2020:5.5E-4,(England/LIVE-99AB3/2020:5.5E-4,England/LIVE-997BC/2020:5.5E-4)0.718:5.5E-4)1.000:5.5E-4,(England/LIVE-9BF1C/2020:5.5E-4,(England/LIVE-9B055/2020:5.5E-4,(England/LIVE-9A4F0/2020:5.5E-4,England/LIVE-9C33D/2020:5.5E-4)1.000:5.5E-4)1.000:5.5E-4)1.000:5.5E-4)1.000:5.5E-4)0.735:5.5E-4)0.752:5.5E-4)0.798:5.5E-4)0.750:5.5E-4,(England/CAMB-1AD6C6/2020:5.5E-4,(England/NORT-28AE11/2020:5.5E-4,England/NORT-28B171/2020:5.5E-4)0.862:5.5E-4)0.734:5.5E-4)0.000:5.5E-4,England/CAMB-7FE4E/2020:5.5E-4)0.000:5.5E-4)0.000:5.5E-4,NorthernIreland/NIRE-1022BC/2020:5.5E-4)0.419:5.5E-4)0.605:5.5E-4)0.396:5.5E-4,(England/20110042106/2020:5.5E-4,England/20164016004/2020:5.5E-4)0.808:5.5E-4)0.775:5.5E-4,(((((((England/20140000904/2020:5.5E-4,England/OXON-B0F20/2020:5.5E-4)0.743:5.5E-4,((Wales/PHWC-15CA51/2020:5.5E-4,((((England/CAMB-76C3E/2020:0.0,England/CAMB-76928/2020:0.0,England/CAMB-76937/2020:0.0):5.5E-4,England/CAMB-7668B/2020:5.5E-4)1.000:5.5E-4,England/CAMB-1AE0E5/2020:5.5E-4)1.000:5.5E-4,(((England/NORW-EB5DF/2020:5.5E-4,England/NORW-EB618/2020:5.5E-4)0.968:5.5E-4,(England/CAMB-7667C/2020:5.5E-4,(England/NORW-EAF78/2020:5.5E-4,England/NORW-EB50C/2020:5.5E-4)1.000:5.5E-4)0.979:5.5E-4)0.667:5.5E-4,England/NORW-EB636/2020:5.5E-4)0.000:5.5E-4)0.766:5.5E-4)0.759:5.5E-4,NorthernIreland/NIRE-FB69D/2020:5.5E-4)0.000:5.5E-4)1.000:5.5E-4,((England/OXON-AF953/2020:5.5E-4,((England/20134022204/2020:5.5E-4,(England/20139017004/2020:5.5E-4,(Belgium/Rega-0329241/2020:5.5E-4,England/20144074704/2020:5.5E-4)0.607:5.5E-4)0.564:5.5E-4)0.772:5.5E-4,((England/20124029204/2020:5.5E-4,((England/201161426/2020:5.5E-4,(((Scotland/EDB193/2020:5.5E-4,(England/CAMB-73D4D/2020:5.5E-4,(England/CAMB-7E2BC/2020:5.5E-4,(England/CAMB-7C1A2/2020:5.5E-4,(England/CAMB-7B413/2020:5.5E-4,England/CAMB-7C0D2/2020:5.5E-4)0.348:5.5E-4)0.000:5.5E-4)0.025:5.5E-4)0.918:5.5E-4)0.382:5.5E-4,England/CAMB-7492A/2020:5.5E-4)1.000:5.5E-4,(England/CAMB-73D89/2020:5.5E-4,England/20132091404/2020:5.5E-4)0.838:5.5E-4)0.000:5.5E-4)1.000:5.5E-4,England/20124021402/2020:5.5E-4)0.747:5.5E-4)1.000:5.5E-4,(((England/20120054704/2020:5.5E-4,(England/20138016104/2020:5.5E-4,England/20120053304/2020:5.5E-4)0.998:5.5E-4)0.985:5.5E-4,England/201161425/2020:5.5E-4)1.000:5.5E-4,((((England/20129038304/2020:5.5E-4,England/20132047204/2020:5.5E-4)0.729:5.5E-4,(England/BIRM-5E838/2020:5.5E-4,England/CAMB-1AB929/2020:5.5E-4)1.000:5.5E-4)0.774:5.5E-4,England/201380001/2020:5.5E-4)0.000:5.5E-4,England/20138017304/2020:5.5E-4)1.000:5.5E-4)0.027:5.5E-4)0.868:5.5E-4)0.308:5.5E-4)0.875:5.5E-4,(England/20139003904/2020:5.5E-4,(Wales/PHWC-36229/2020:5.5E-4,England/20130071704/2020:5.5E-4)0.926:5.5E-4)0.775:5.5E-4)0.000:5.5E-4)0.901:5.5E-4,(Sweden/20-51023/2020:5.5E-4,(((England/OXON-B1A2E/2020:5.5E-4,(England/OXON-B2146/2020:5.5E-4,(England/OXON-B0B0E/2020:5.5E-4,(England/BRIS-12A870/2020:5.5E-4,(England/BRIS-12A37F/2020:5.5E-4,England/BRIS-12A412/2020:5.5E-4)0.000:5.5E-4)0.912:5.5E-4)1.000:5.5E-4)0.647:5.5E-4)0.781:5.5E-4,(England/BRIS-12CBC0/2020:5.5E-4,(England/PORT-2D12B5/2020:5.5E-4,England/PORT-2D11A9/2020:5.5E-4)0.000:5.5E-4)0.000:5.5E-4)0.747:5.5E-4,(England/20168000804/2020:5.5E-4,(England/OXON-B21A0/2020:5.5E-4,England/OXON-B0315/2020:5.5E-4)0.000:5.5E-4)1.000:5.5E-4)0.906:5.5E-4)0.795:5.5E-4)0.808:5.5E-4,(((England/CAMB-73105/2020:5.5E-4,((((((England/BRIS-12A4F4/2020:5.5E-4,(England/BRIS-12A4D6/2020:5.5E-4,(England/BRIS-12A4E5/2020:5.5E-4,(England/EXET-137843/2020:5.5E-4,England/BRIS-12A500/2020:5.5E-4)1.000:5.5E-4)0.737:5.5E-4)0.925:5.5E-4)1.000:5.5E-4,(England/BRIS-123042/2020:5.5E-4,(England/BRIS-123024/2020:5.5E-4,England/BRIS-123033/2020:5.5E-4)0.000:5.5E-4)0.745:5.5E-4)0.000:5.5E-4,(England/BRIS-1275F4/2020:5.5E-4,England/BRIS-12863C/2020:5.5E-4)0.923:5.5E-4)0.000:5.5E-4,((England/TBSD-2488956/2020:5.5E-4,England/TBSD-2488FEB/2020:5.5E-4)0.751:5.5E-4,England/SHEF-D2BAC/2020:5.5E-4)0.000:5.5E-4)0.760:5.5E-4,(England/CAMB-76DD1/2020:5.5E-4,(England/BRIS-12318B/2020:5.5E-4,(((((England/BRIS-12C692/2020:5.5E-4,(((England/BRIS-12D0B1/2020:5.5E-4,(England/BRIS-12A6B2/2020:5.5E-4,England/BRIS-12C629/2020:5.5E-4)0.000:5.5E-4)0.918:5.5E-4,(England/BRIS-12BE22/2020:5.5E-4,(((England/BRIS-12BE40/2020:5.5E-4,((England/BRIS-12AD17/2020:5.5E-4,England/BRIS-12D60A/2020:5.5E-4)0.392:5.5E-4,(England/BRIS-12C708/2020:5.5E-4,England/BRIS-12C683/2020:5.5E-4)0.837:5.5E-4)0.000:5.5E-4)0.000:5.5E-4,(England/BRIS-12E26F/2020:5.5E-4,England/BRIS-12DC62/2020:5.5E-4)0.627:5.5E-4)0.000:5.5E-4,England/BRIS-12D840/2020:5.5E-4)0.753:5.5E-4)0.000:5.5E-4)0.000:5.5E-4,(England/BRIS-12ADCC/2020:5.5E-4,(England/BRIS-12ADBD/2020:5.5E-4,(England/BRIS-12ADAE/2020:5.5E-4,(England/BRIS-12A45E/2020:5.5E-4,(England/BRIS-12A6A3/2020:5.5E-4,((England/BRIS-12A4B8/2020:5.5E-4,England/BRIS-12A8BC/2020:5.5E-4)1.000:5.5E-4,England/BRIS-12A6C1/2020:5.5E-4)1.000:5.5E-4)0.000:5.5E-4)1.000:5.5E-4)0.000:5.5E-4)1.000:5.5E-4)1.000:5.5E-4)0.000:5.5E-4)0.000:5.5E-4,England/BRIS-12C6ED/2020:5.5E-4)0.000:5.5E-4,((England/BRIS-12C0B2/2020:0.0,England/BRIS-12C4D4/2020:0.0,England/BRIS-12C5A4/2020:0.0,England/BRIS-12C6CF/2020:0.0,England/BRIS-12D85F/2020:0.0,England/BRIS-12D86E/2020:0.0):5.5E-4,(England/BRIS-12B0A4/2020:5.5E-4,(England/BRIS-12AC29/2020:5.5E-4,England/BRIS-12D206/2020:5.5E-4)0.725:5.5E-4)0.906:5.5E-4)0.557:5.5E-4)0.811:5.5E-4,(England/20144022604/2020:5.5E-4,England/20144022204/2020:5.5E-4)0.291:5.5E-4)0.082:5.5E-4,(England/BRIS-1283DB/2020:5.5E-4,England/BRIS-1283CC/2020:5.5E-4)0.000:5.5E-4)0.000:5.5E-4)0.820:5.5E-4)0.832:5.5E-4)0.534:5.5E-4,(((England/CAMB-1AEF24/2020:5.5E-4,(England/20189176801/2020:5.5E-4,England/CAMB-1B18BA/2020:5.5E-4)0.000:5.5E-4)0.745:5.5E-4,(((England/CAMB-1AEEDC/2020:5.5E-4,(England/20189176701/2020:5.5E-4,England/CAMB-1B002C/2020:5.5E-4)0.019:5.5E-4)0.752:5.5E-4,England/20189175401/2020:5.5E-4)0.000:5.5E-4,((((((((England/CAMB-78197/2020:0.0,England/CAMB-78425/2020:0.0):5.5E-4,England/CAMB-1AAE94/2020:5.5E-4)0.000:5.5E-4,(((England/CAMB-1AD8B1/2020:5.5E-4,England/CAMB-781B5/2020:5.5E-4)0.733:5.5E-4,(England/CAMB-7B0E2/2020:5.5E-4,England/CAMB-1AECC3/2020:5.5E-4)1.000:5.5E-4)0.000:5.5E-4,(England/CAMB-73AEC/2020:0.0,England/CAMB-785C8/2020:0.0):5.5E-4)0.000:5.5E-4)0.000:5.5E-4,England/CAMB-7FB29/2020:5.5E-4)1.000:5.5E-4,(England/CAMB-1B1814/2020:5.5E-4,England/CAMB-7AA6D/2020:5.5E-4)1.000:5.5E-4)0.000:5.5E-4,(England/CAMB-78601/2020:5.5E-4,England/CAMB-7B4B9/2020:5.5E-4)0.000:5.5E-4)0.000:5.5E-4,(England/CAMB-7FD50/2020:5.5E-4,(England/CAMB-7AD0A/2020:5.5E-4,(England/CAMB-7899F/2020:5.5E-4,England/CAMB-1AB74D/2020:5.5E-4)0.000:5.5E-4)0.724:5.5E-4)0.933:5.5E-4)1.000:5.5E-4,((England/CAMB-1B0AB5/2020:5.5E-4,(England/CAMB-1AF58B/2020:0.0,England/CAMB-1B0C0A/2020:0.0):5.5E-4)0.158:5.5E-4,England/CAMB-7880B/2020:5.5E-4)0.000:5.5E-4)1.000:5.5E-4)0.000:5.5E-4)0.878:5.5E-4,Wales/PHWC-24D1E/2020:5.5E-4)0.751:5.5E-4)0.000:5.5E-4)0.520:5.5E-4,((England/SHEF-CCED9/2020:5.5E-4,England/CAMB-7F251/2020:5.5E-4)0.929:5.5E-4,(((England/SHEF-C22C8/2020:5.5E-4,England/SHEF-CF067/2020:5.5E-4)0.000:5.5E-4,England/SHEF-D1E95/2020:5.5E-4)0.917:5.5E-4,Wales/PHWC-271B5/2020:5.5E-4)0.714:5.5E-4)0.000:5.5E-4)0.925:5.5E-4,(France/B5374/2020:5.5E-4,(((((Scotland/CVR1359/2020:5.5E-4,(England/SHEF-C57B7/2020:5.5E-4,England/SHEF-CE50F/2020:5.5E-4)0.892:5.5E-4)0.000:5.5E-4,Scotland/CVR400/2020:5.5E-4)0.000:5.5E-4,((Wales/PHWC-15C198/2020:5.5E-4,Wales/PHWC-369F7/2020:5.5E-4)0.973:5.5E-4,Scotland/CVR650/2020:5.5E-4)1.000:5.5E-4)1.000:5.5E-4,England/NORT-28986F/2020:5.5E-4)0.000:5.5E-4,Denmark/ALAB-SSI-1393/2020:5.5E-4)0.998:5.5E-4)0.750:5.5E-4)0.951:5.5E-4)0.729:5.5E-4,England/CAMB-77365/2020:5.5E-4)0.730:5.5E-4,((((((((((Italy/CR-9491-26Feb/2020:5.5E-4,(Netherlands/ZuidHolland_10004/2020:5.5E-4,(Spain/COV000955/2020:5.5E-4,(Spain/COV000941/2020:5.5E-4,(Spain/COV000947/2020:5.5E-4,Spain/Donostia-San_Sebastian2124/2020:5.5E-4)1.000:5.5E-4)0.000:5.5E-4)0.924:5.5E-4)0.981:5.5E-4)0.782:5.5E-4,(Austria/CeMM0153/2020:5.5E-4,Switzerland/100019/2020:5.5E-4)0.903:5.5E-4)0.074:5.5E-4,Wales/PHWC-2748F/2020:5.5E-4)0.992:5.5E-4,(hCoV-19/Italy/AMC1-4634/2020|EPI_ISL_457825|2020-03-25:0.0,Italy/AMC1-4634/2020:0.0):5.5E-4)0.914:5.5E-4,((England/20139033404/2020:5.5E-4,(England/20139024004/2020:5.5E-4,(England/CAMB-79916/2020:5.5E-4,England/CAMB-797EF/2020:5.5E-4)0.909:5.5E-4)0.735:5.5E-4)0.991:5.5E-4,(((((England/20139057604/2020:5.5E-4,((England/20139060504/2020:0.0,England/20140070504/2020:0.0):5.5E-4,England/20132105704/2020:5.5E-4)0.000:5.5E-4)0.759:5.5E-4,(England/20169003404/2020:5.5E-4,(England/20192085601/2020:5.5E-4,(England/CAMB-7ACC1/2020:5.5E-4,(England/CAMB-7E2E9/2020:5.5E-4,England/CAMB-81131/2020:5.5E-4)0.000:5.5E-4)0.929:5.5E-4)0.000:5.5E-4)0.958:5.5E-4)0.884:5.5E-4,((England/CAMB-7A6F0/2020:5.5E-4,England/20122031606/2020:5.5E-4)0.651:5.5E-4,England/20129017804/2020:5.5E-4)0.929:5.5E-4)0.000:5.5E-4,(England/201360126/2020:0.0,England/20110058706/2020:0.0):5.5E-4)0.000:5.5E-4,(England/20129000304/2020:5.5E-4,(England/CAMB-79E35/2020:5.5E-4,England/201180321/2020:5.5E-4)0.642:5.5E-4)0.915:5.5E-4)0.000:5.5E-4)0.991:5.5E-4)0.915:5.5E-4,(England/20146011404/2020:5.5E-4,(England/20156004604/2020:5.5E-4,((England/CAMB-76973/2020:5.5E-4,England/OXON-AEFBC/2020:5.5E-4)0.775:5.5E-4,England/20142078204/2020:5.5E-4)0.000:5.5E-4)0.748:5.5E-4)0.989:5.5E-4)0.501:5.5E-4,(England/OXON-AC73E/2020:5.5E-4,(((((((England/CAMB-7959A/2020:5.5E-4,(England/OXON-AF3EC/2020:5.5E-4,England/OXON-AF57D/2020:5.5E-4)0.713:5.5E-4)0.771:5.5E-4,(((Wales/PHWC-15C462/2020:5.5E-4,((Wales/PHWC-2B00F/2020:5.5E-4,(Wales/PHWC-164388/2020:5.5E-4,(Wales/PHWC-1645BF/2020:5.5E-4,Wales/PHWC-1646F8/2020:5.5E-4)0.930:5.5E-4)0.000:5.5E-4)0.760:5.5E-4,(((((Wales/PHWC-15C71E/2020:5.5E-4,(Wales/PHWC-28DB0/2020:5.5E-4,Wales/PHWC-33C88/2020:5.5E-4)0.741:5.5E-4)0.780:5.5E-4,(Wales/PHWC-35758/2020:5.5E-4,(Wales/PHWC-2ED14/2020:5.5E-4,Wales/PHWC-329DD/2020:5.5E-4)0.999:5.5E-4)0.964:5.5E-4)0.002:5.5E-4,Wales/PHWC-33F52/2020:5.5E-4)0.000:5.5E-4,Wales/PHWC-2A3DA/2020:5.5E-4)1.000:5.5E-4,Wales/PHWC-28E44/2020:5.5E-4)0.890:5.5E-4)0.727:5.5E-4)0.389:5.5E-4,(England/20170042504/2020:5.5E-4,Sweden/20-51578/2020:5.5E-4)0.000:5.5E-4)0.757:5.5E-4,((((((Sweden/20-06737/2020:5.5E-4,(England/OXON-AC570/2020:5.5E-4,(((England/CAMB-1AD13E/2020:5.5E-4,England/OXON-AC5BC/2020:5.5E-4)0.000:5.5E-4,((England/CAMB-83427/2020:5.5E-4,(England/CAMB-7F682/2020:5.5E-4,England/CAMB-73CC8/2020:5.5E-4)0.864:5.5E-4)0.765:5.5E-4,(England/CAMB-807B8/2020:5.5E-4,(England/CAMB-1B20DF/2020:5.5E-4,England/OXON-B24F2/2020:5.5E-4)0.729:5.5E-4)0.000:5.5E-4)0.985:5.5E-4)0.643:5.5E-4,England/OXON-AD005/2020:5.5E-4)1.000:5.5E-4)0.000:5.5E-4)0.438:5.5E-4,((((((England/BRIS-12275D/2020:5.5E-4,(England/BRIS-1226BA/2020:5.5E-4,(England/BRIS-12269C/2020:5.5E-4,((England/BRIS-12274E/2020:5.5E-4,England/CAMB-75C02/2020:5.5E-4)1.000:5.5E-4,(England/BRIS-1226AB/2020:5.5E-4,England/BRIS-128FB9/2020:5.5E-4)0.000:5.5E-4)1.000:5.5E-4)0.000:5.5E-4)1.000:5.5E-4)0.999:5.5E-4,((England/20130033304/2020:5.5E-4,England/20130092504/2020:5.5E-4)0.084:5.5E-4,(England/20128084702/2020:5.5E-4,England/20134012404/2020:5.5E-4)0.999:5.5E-4)0.919:5.5E-4)0.999:5.5E-4,(England/20120107804/2020:5.5E-4,((Wales/PHWC-269FA/2020:5.5E-4,Wales/PHWC-287A3/2020:5.5E-4)0.906:5.5E-4,Wales/PHWC-28530/2020:5.5E-4)0.756:5.5E-4)0.875:5.5E-4)0.000:5.5E-4,(((((England/20120106104/2020:5.5E-4,(((England/BRIS-128F31/2020:5.5E-4,England/BRIS-128F22/2020:5.5E-4)0.922:5.5E-4,England/CAMB-782D0/2020:5.5E-4)0.999:5.5E-4,(England/20144018904/2020:5.5E-4,England/20129169904/2020:5.5E-4)1.000:5.5E-4)0.000:5.5E-4)1.000:5.5E-4,England/20132069004/2020:5.5E-4)0.000:5.5E-4,England/20122119502/2020:5.5E-4)0.873:5.5E-4,((England/201380221/2020:5.5E-4,England/201380217/2020:5.5E-4)0.744:5.5E-4,England/20134006704/2020:5.5E-4)0.000:5.5E-4)0.651:5.5E-4,England/20132069104/2020:5.5E-4)0.970:5.5E-4)0.748:5.5E-4,(England/CAMB-7C4D6/2020:5.5E-4,England/CAMB-790B7/2020:5.5E-4)0.621:5.5E-4)0.336:5.5E-4,Wales/PHWC-15C505/2020:5.5E-4)0.544:5.5E-4)0.790:5.5E-4,((((((((Wales/PHWC-15E275/2020:5.5E-4,(((England/LIVE-A0D38/2020:5.5E-4,Scotland/CVR2691/2020:5.5E-4)0.733:5.5E-4,England/20140072504/2020:5.5E-4)0.792:5.5E-4,Wales/PHWC-2B412/2020:5.5E-4)0.914:5.5E-4)0.000:5.5E-4,(England/20148043704/2020:5.5E-4,(Greece/37/2020:0.0,Greece/44/2020:0.0,Greece/46/2020:0.0,Greece/135/2020:0.0,Greece/138/2020:0.0,Greece/139/2020:0.0,Greece/142/2020:0.0,Greece/143/2020:0.0,Greece/148/2020:0.0,Greece/151/2020:0.0,Greece/155/2020:0.0,Greece/156/2020:0.0):5.5E-4)0.959:5.5E-4)0.656:5.5E-4,Wales/PHWC-16002B/2020:5.5E-4)0.905:5.5E-4,(((Iceland/595/2020:0.0,Iceland/601/2020:0.0):5.5E-4,(England/201361022/2020:5.5E-4,(Wales/PHWC-15E3EB/2020:5.5E-4,((England/20139060404/2020:5.5E-4,(Spain/Valencia597/2020:5.5E-4,(England/BRIS-123ADB/2020:5.5E-4,(England/BRIS-123ACC/2020:5.5E-4,England/BRIS-126759/2020:5.5E-4)0.000:5.5E-4)0.914:5.5E-4)0.000:5.5E-4)0.911:5.5E-4,England/20139057704/2020:5.5E-4)0.948:5.5E-4)0.981:5.5E-4)0.517:5.5E-4)0.334:5.5E-4,Wales/PHWC-27AAB/2020:5.5E-4)0.974:5.5E-4)0.646:5.5E-4,(((England/CAMB-1AA641/2020:5.5E-4,Scotland/CVR21/2020:5.5E-4)0.919:5.5E-4,Greece/227_35969/2020:5.5E-4)1.000:5.5E-4,(Iceland/236/2020:5.5E-4,(((Switzerland/100003/2020:5.5E-4,(Switzerland/120189/2020:5.5E-4,Switzerland/120241/2020:5.5E-4)0.768:5.5E-4)0.920:5.5E-4,(Iceland/365/2020:5.5E-4,(Scotland/CVR2748/2020:5.5E-4,Switzerland/100073/2020:5.5E-4)0.801:5.5E-4)0.000:5.5E-4)0.747:5.5E-4,(Iceland/582/2020:5.5E-4,(((((Scotland/EDB1072/2020:5.5E-4,(England/NOTT-10F53E/2020:5.5E-4,(Denmark/ALAB-HH-99/2020:5.5E-4,(England/SHEF-CF911/2020:5.5E-4,Scotland/GCVR-172026/2020:5.5E-4)0.000:5.5E-4)0.000:5.5E-4)0.000:5.5E-4)0.000:5.5E-4,Austria/CeMM0563/2020:5.5E-4)0.000:5.5E-4,England/CAMB-72C05/2020:5.5E-4)0.999:5.5E-4,((Spain/COV001387/2020:5.5E-4,(Spain/COV001427/2020:5.5E-4,Scotland/EDB2263/2020:5.5E-4)0.005:5.5E-4)1.000:5.5E-4,(England/SHEF-D3358/2020:5.5E-4,(England/CAMB-84A42/2020:5.5E-4,(Belgium/LD-030597/2020:5.5E-4,Belgium/VMC-030695/2020:5.5E-4)0.000:5.5E-4)0.915:5.5E-4)0.789:5.5E-4)0.000:5.5E-4)0.689:5.5E-4,(England/SHEF-C1EF2/2020:5.5E-4,Iceland/456/2020:5.5E-4)0.788:5.5E-4)0.997:5.5E-4)0.865:5.5E-4)0.994:5.5E-4)0.728:5.5E-4)0.999:5.5E-4)0.769:5.5E-4,((((((((England/20144000904/2020:5.5E-4,(England/CAMB-76B6E/2020:5.5E-4,NorthernIreland/NIRE-FC27A/2020:5.5E-4)1.000:5.5E-4)1.000:5.5E-4,((CzechRepublic/IAB_1/2020:5.5E-4,CzechRepublic/IAB_15/2020:5.5E-4)0.751:5.5E-4,((Belgium/BM-030687/2020:5.5E-4,((England/CAMB-7CE41/2020:5.5E-4,England/LOND-D72A2/2020:5.1E-4)0.758:5.5E-4,Denmark/ALAB-SSI-740/2020:5.5E-4)0.000:5.5E-4)0.000:5.5E-4,Wales/PHWC-1626DC/2020:6.5E-4)0.000:5.5E-4)0.756:5.5E-4)1.000:5.5E-4,(Austria/CeMM0140/2020:5.5E-4,((Austria/CeMM0127/2020:5.5E-4,((Switzerland/110463/2020:5.5E-4,(Wales/PHWC-2E2D9/2020:5.5E-4,((((((England/201161690/2020:5.5E-4,England/EXET-1373D9/2020:5.5E-4)0.952:5.5E-4,England/20119025604/2020:5.5E-4)0.900:5.5E-4,England/20119094404/2020:5.5E-4)0.625:5.5E-4,(England/CAMB-78A7E/2020:5.5E-4,England/CAMB-8463F/2020:5.5E-4)0.916:5.5E-4)0.000:5.5E-4,((((England/20118111904/2020:5.5E-4,(England/20149004204/2020:5.5E-4,(England/CAMB-75C6C/2020:5.5E-4,England/20144036904/2020:5.5E-4)0.000:5.5E-4)1.000:5.5E-4)0.905:5.5E-4,((((England/20118041904/2020:5.5E-4,England/20118042004/2020:5.5E-4)1.000:5.5E-4,((England/20124028706/2020:5.5E-4,England/201101364/2020:5.5E-4)1.000:5.5E-4,England/20126002104/2020:5.5E-4)0.814:5.5E-4)1.000:5.5E-4,((((((England/BRIS-1250AA/2020:5.5E-4,(England/CAMB-7BBD2/2020:5.5E-4,England/CAMB-7E850/2020:5.5E-4)0.000:5.5E-4)0.760:5.5E-4,England/CAMB-84B9A/2020:5.5E-4)0.000:5.5E-4,(Scotland/CVR1560/2020:5.5E-4,England/CAMB-76C89/2020:5.5E-4)0.000:5.5E-4)0.000:5.5E-4,England/CAMB-7BB96/2020:5.5E-4)0.996:5.5E-4,(Wales/PHWC-30E67/2020:5.5E-4,(Wales/PHWC-2E2BB/2020:5.5E-4,(Wales/PHWC-344BC/2020:5.5E-4,Wales/PHWC-2C0B3/2020:5.5E-4)0.000:5.5E-4)1.000:5.5E-4)0.000:5.5E-4)1.000:5.5E-4,(England/20166066904/2020:5.5E-4,England/20172056204/2020:5.5E-4)0.901:5.5E-4)0.000:5.5E-4)1.000:5.5E-4,((Wales/PHWC-27883/2020:5.5E-4,(England/BRIS-1258DF/2020:5.5E-4,Wales/PHWC-324BE/2020:5.5E-4)0.640:5.5E-4)0.746:5.5E-4,((((Wales/PHWC-311E5/2020:5.5E-4,(England/LOND-D6FCA/2020:5.5E-4,(England/BRIS-126A9C/2020:5.5E-4,(England/CAMB-71BEB/2020:5.5E-4,England/CAMB-72090/2020:5.5E-4)0.917:5.5E-4)0.713:5.5E-4)0.000:5.5E-4)0.753:5.5E-4,England/CAMB-74492/2020:5.5E-4)0.361:5.5E-4,(England/20122025904/2020:5.5E-4,Wales/PHWC-3308C/2020:5.5E-4)1.000:5.5E-4)0.000:5.5E-4,((Belgium/CFM-0328312/2020:5.5E-4,(England/CAMB-1AA5AE/2020:5.5E-4,(England/CAMB-1AA31D/2020:5.5E-4,England/CAMB-839FB/2020:5.5E-4)1.000:5.5E-4)0.920:5.5E-4)0.000:5.5E-4,England/LOND-D4472/2020:5.5E-4)1.000:5.5E-4)0.919:5.5E-4)1.000:5.5E-4)0.966:5.5E-4)0.981:5.5E-4,England/20110136302/2020:5.5E-4)0.110:5.5E-4,((England/20140066204/2020:5.5E-4,(England/20138010804/2020:5.5E-4,England/20140064504/2020:5.5E-4)0.000:5.5E-4)0.896:5.5E-4,(England/20122006104/2020:5.5E-4,(England/20120002304/2020:5.5E-4,England/20120002404/2020:5.5E-4)0.918:5.5E-4)0.000:5.5E-4)0.911:5.5E-4)0.000:5.5E-4)0.991:5.5E-4,((England/201360296/2020:5.5E-4,England/20149035504/2020:6.0E-4)0.726:5.5E-4,(((England/OXON-AE5D8/2020:5.5E-4,(England/OXON-AFFF7/2020:5.5E-4,(England/OXON-AFB7B/2020:5.5E-4,England/OXON-B08BC/2020:5.5E-4)0.758:5.5E-4)0.000:5.5E-4)0.870:5.5E-4,((((England/20140068504/2020:5.5E-4,((England/20139066604/2020:5.5E-4,(England/20131103304/2020:5.5E-4,England/20144075504/2020:5.5E-4)0.000:5.5E-4)0.734:5.5E-4,(England/20144071104/2020:5.5E-4,((((England/201360275/2020:5.5E-4,(England/20132018604/2020:5.5E-4,((England/20140068404/2020:5.5E-4,England/20144004304/2020:5.5E-4)0.616:5.5E-4,(England/CAMB-7DDCB/2020:5.5E-4,(England/CAMB-7C47C/2020:5.5E-4,England/CAMB-76A34/2020:5.5E-4)0.000:5.5E-4)0.554:5.5E-4)0.391:5.5E-4)0.526:5.5E-4)0.116:5.5E-4,England/201360277/2020:5.5E-4)0.000:5.5E-4,England/201360317/2020:5.5E-4)0.000:5.5E-4,England/20129020604/2020:5.5E-4)0.581:5.5E-4)0.612:5.5E-4)0.613:5.5E-4)0.911:5.5E-4,(((((((England/20132020106/2020:5.5E-4,England/201360299/2020:5.5E-4)1.000:5.5E-4,England/20136031904/2020:5.5E-4)0.974:5.5E-4,England/20132021004/2020:5.5E-4)0.883:5.5E-4,((England/201360318/2020:5.5E-4,England/201360276/2020:5.5E-4)1.000:5.5E-4,((England/20132018704/2020:5.5E-4,England/20139024804/2020:5.5E-4)0.998:5.5E-4,England/20134060504/2020:5.5E-4)0.993:5.5E-4)0.902:5.5E-4)0.887:5.5E-4,((England/20144008004/2020:5.5E-4,(England/20131103104/2020:5.5E-4,England/201360236/2020:5.5E-4)0.995:5.5E-4)0.998:5.5E-4,England/20139024904/2020:5.5E-4)0.086:5.5E-4)0.782:5.5E-4,England/201360300/2020:5.5E-4)0.907:5.5E-4,(((England/20131103204/2020:5.5E-4,England/20148065004/2020:5.5E-4)0.000:5.5E-4,England/CAMB-1AA456/2020:5.5E-4)0.764:5.5E-4,((((England/201360295/2020:5.5E-4,England/201380063/2020:5.5E-4)0.999:5.5E-4,(England/201380026/2020:5.5E-4,England/201380027/2020:5.5E-4)1.000:5.5E-4)0.000:5.5E-4,England/201380028/2020:5.5E-4)0.974:5.5E-4,England/201361040/2020:5.5E-4)0.716:5.5E-4)0.884:5.5E-4)0.981:5.5E-4)0.761:5.5E-4,((((England/20129171304/2020:5.5E-4,(England/CAMB-763EE/2020:5.5E-4,(England/CAMB-7A02F/2020:5.5E-4,England/CAMB-791A5/2020:5.5E-4)0.560:5.5E-4)1.000:5.5E-4)0.000:5.5E-4,(England/20130053004/2020:5.5E-4,(England/201380034/2020:5.5E-4,(England/LOND-D372F/2020:5.5E-4,England/LOND-D37A7/2020:5.5E-4)1.000:5.5E-4)0.993:5.5E-4)0.000:5.5E-4)0.928:5.5E-4,((England/20126012702/2020:5.5E-4,((England/20134019502/2020:5.5E-4,(England/20120019204/2020:5.5E-4,Poland/PL_P7/2020:5.5E-4)0.344:5.5E-4)0.989:5.5E-4,England/20128046202/2020:5.5E-4)0.596:5.5E-4)0.912:5.5E-4,(England/20186120904/2020:5.5E-4,(England/CAMB-1AEC0F/2020:5.5E-4,England/CAMB-1AFE35/2020:5.5E-4)0.000:5.5E-4)0.931:5.5E-4)0.000:5.5E-4)0.929:5.5E-4,((England/CAMB-7CE50/2020:5.5E-4,(((England/20118178504/2020:5.5E-4,((England/201161484/2020:5.5E-4,England/CAMB-80D6B/2020:5.5E-4)0.732:5.5E-4,((((England/BRIS-126A32/2020:5.5E-4,England/CAMB-82482/2020:5.5E-4)0.000:5.5E-4,England/CAMB-78C78/2020:5.5E-4)0.932:5.5E-4,(((England/CAMB-832D2/2020:5.5E-4,(England/CAMB-75DA5/2020:5.5E-4,(England/CAMB-7C500/2020:5.5E-4,(England/CAMB-7B8EA/2020:5.5E-4,England/CAMB-7617B/2020:5.5E-4)0.000:5.5E-4)0.000:5.5E-4)0.724:5.5E-4)0.739:5.5E-4,(England/CAMB-7D54B/2020:5.5E-4,(England/CAMB-1ADD2B/2020:5.5E-4,England/CAMB-8118C/2020:5.5E-4)0.000:5.5E-4)0.000:5.5E-4)0.840:5.5E-4,(England/BRIS-127688/2020:5.5E-4,(((England/BRIS-125D94/2020:5.5E-4,(((England/BRIS-122A18/2020:0.0,England/BRIS-122A54/2020:0.0,England/BRIS-122553/2020:0.0):5.5E-4,(England/BRIS-1237F2/2020:5.5E-4,(England/BRIS-1232D3/2020:5.5E-4,England/BRIS-122562/2020:5.5E-4)0.000:5.5E-4)0.000:5.5E-4)0.000:5.5E-4,((England/BRIS-122A45/2020:5.5E-4,England/BRIS-126971/2020:5.5E-4)1.000:5.5E-4,England/BRIS-126A23/2020:5.5E-4)0.895:5.5E-4)1.000:5.5E-4)1.000:5.5E-4,(England/BRIS-12571E/2020:5.5E-4,England/BRIS-126962/2020:5.5E-4)0.734:5.5E-4)0.968:5.5E-4,England/BRIS-12699F/2020:5.5E-4)0.000:5.5E-4)0.727:5.5E-4)0.000:5.5E-4)0.000:5.5E-4,(England/CAMB-1AAB7F/2020:0.0,England/CAMB-7B783/2020:0.0):5.5E-4)1.000:5.5E-4)0.923:5.5E-4)0.852:5.5E-4,England/20142021604/2020:5.5E-4)0.999:5.5E-4,(Wales/PHWC-3420D/2020:5.5E-4,England/LIVE-9DFA1/2020:5.5E-4)0.771:5.5E-4)0.000:5.5E-4)0.953:5.5E-4,((England/20140004904/2020:5.5E-4,((((England/LOND-D3EB1/2020:5.5E-4,England/SHEF-C0C26/2020:5.5E-4)0.767:5.5E-4,((England/LOND-D609A/2020:5.5E-4,England/LOND-D3E84/2020:5.5E-4)0.000:5.5E-4,(England/CAMB-1AFFAB/2020:5.5E-4,(England/CAMB-1B0851/2020:5.5E-4,England/CAMB-1B4143/2020:5.5E-4)0.000:5.5E-4)0.959:5.5E-4)0.742:5.5E-4)0.000:5.5E-4,(England/CAMB-786A7/2020:5.5E-4,England/BRIS-121DF2/2020:5.5E-4)0.000:5.5E-4)0.999:5.5E-4,England/201580290/2020:5.5E-4)0.974:5.5E-4)0.569:5.5E-4,England/20140006304/2020:5.5E-4)0.991:5.5E-4)0.790:5.5E-4)0.889:5.5E-4)0.000:5.5E-4,((England/BRIS-126A41/2020:5.5E-4,(England/OXON-AC613/2020:5.5E-4,(England/OXON-ACA44/2020:5.5E-4,England/OXON-ACD96/2020:5.5E-4)0.000:5.5E-4)0.872:5.5E-4)0.733:5.5E-4,England/IC19/2020:5.5E-4)0.000:5.5E-4)0.000:5.5E-4)0.924:5.5E-4,(((((England/20142026304/2020:5.5E-4,England/LIVE-9A706/2020:5.5E-4)0.741:5.5E-4,(((((England/LIVE-9A5EE/2020:5.5E-4,(England/BRIS-12E162/2020:5.5E-4,(England/BRIS-128B5B/2020:5.5E-4,(England/BRIS-122B24/2020:5.5E-4,(England/BRIS-129264/2020:5.5E-4,((England/BRIS-12ACA1/2020:5.5E-4,England/BRIS-128B6A/2020:5.5E-4)1.000:5.5E-4,England/BRIS-122B60/2020:5.5E-4)0.000:5.5E-4)0.000:5.5E-4)0.000:5.5E-4)0.000:5.5E-4)0.937:5.5E-4)0.750:5.5E-4,(England/CAMB-1AAC12/2020:5.5E-4,(England/CAMB-72B62/2020:5.5E-4,England/CAMB-748F0/2020:5.5E-4)0.000:5.5E-4)0.914:5.5E-4)0.000:5.5E-4,((England/LIVE-9C731/2020:5.5E-4,(England/20169014604/2020:5.5E-4,England/CAMB-7332D/2020:5.5E-4)0.723:5.5E-4)0.761:5.5E-4,England/20156000204/2020:5.5E-4)0.749:5.5E-4)0.000:5.5E-4,((England/20130052904/2020:5.5E-4,England/BRIS-1224B0/2020:5.5E-4)0.949:5.5E-4,(England/BRIS-127907/2020:5.5E-4,England/LIVE-9C467/2020:5.5E-4)0.731:5.5E-4)1.000:5.5E-4)0.149:5.5E-4,(England/201360187/2020:5.5E-4,(England/20129175104/2020:5.5E-4,England/CAMB-1AB789/2020:5.5E-4)0.760:5.5E-4)0.608:5.5E-4)0.995:5.5E-4)0.000:5.5E-4,(England/201420102/2020:5.5E-4,England/BRIS-123006/2020:5.5E-4)0.907:5.5E-4)0.000:5.5E-4,((England/20139058304/2020:5.5E-4,(England/20129010902/2020:5.5E-4,(England/CAMB-81C9A/2020:5.5E-4,(England/BRIS-124CF2/2020:5.5E-4,(England/20138019704/2020:5.5E-4,(England/20139059004/2020:5.5E-4,England/CAMB-7721D/2020:5.5E-4)0.000:5.5E-4)0.000:5.5E-4)0.000:5.5E-4)0.544:5.5E-4)0.764:5.5E-4)0.747:5.5E-4,(England/20128090404/2020:5.5E-4,(England/20139008204/2020:5.5E-4,England/20124020402/2020:5.5E-4)0.819:5.5E-4)0.937:5.5E-4)0.998:5.5E-4)0.599:5.5E-4,(((((England/20169005404/2020:5.5E-4,(England/20169005704/2020:5.5E-4,England/20169005804/2020:5.5E-4)0.728:5.5E-4)0.748:5.5E-4,((England/CAMB-838B2/2020:5.5E-4,England/CAMB-84453/2020:5.5E-4)0.927:5.1E-4,(England/CAMB-7C728/2020:5.5E-4,England/CAMB-839BF/2020:5.5E-4)0.000:5.5E-4)1.000:5.5E-4)0.887:5.5E-4,((England/20126012604/2020:5.5E-4,(England/BRIS-122FDD/2020:5.5E-4,England/BRIS-12764C/2020:5.5E-4)0.708:5.5E-4)0.753:5.5E-4,England/20169013904/2020:5.5E-4)0.974:5.5E-4)0.964:5.5E-4,(England/20128046302/2020:5.5E-4,((England/20118124504/2020:5.5E-4,England/201361013/2020:5.5E-4)0.741:5.5E-4,(England/20138012104/2020:5.5E-4,England/20129011104/2020:5.5E-4)0.806:5.5E-4)0.960:5.5E-4)1.000:5.5E-4)0.780:5.5E-4,((((((England/CAMB-77F9E/2020:5.5E-4,(England/LOND-D43FD/2020:5.5E-4,England/LOND-D44BE/2020:5.5E-4)0.915:5.5E-4)0.728:5.5E-4,England/LOND-D3DB4/2020:5.5E-4)1.000:5.5E-4,(England/20139030404/2020:5.5E-4,((England/CAMB-76964/2020:5.5E-4,England/CAMB-73563/2020:5.5E-4)1.000:5.5E-4,England/CAMB-768D0/2020:5.5E-4)1.000:5.5E-4)0.999:5.5E-4)1.000:5.5E-4,England/20118016704/2020:5.5E-4)0.000:5.5E-4,(((England/CAMB-73A82/2020:5.5E-4,(England/20139053804/2020:5.5E-4,England/CAMB-7C61C/2020:5.5E-4)0.000:5.5E-4)0.753:5.5E-4,((Portugal/PT0575/2020:5.1E-4,England/201380035/2020:5.5E-4)0.000:5.5E-4,(((((England/BRIS-122948/2020:5.5E-4,Scotland/EDB828/2020:5.5E-4)0.405:5.5E-4,(England/CAMB-7B20A/2020:5.5E-4,England/CAMB-77E82/2020:5.5E-4)0.714:5.5E-4)0.000:5.5E-4,(England/CAMB-7467E/2020:5.5E-4,(England/BRIS-12D321/2020:5.5E-4,(England/BRIS-1284C9/2020:5.5E-4,(England/BRIS-1239ED/2020:5.5E-4,England/BRIS-12849C/2020:5.5E-4)0.000:5.5E-4)0.000:5.5E-4)0.833:5.5E-4)0.761:5.5E-4)0.000:5.5E-4,England/LOND-D6CD2/2020:5.5E-4)0.000:5.5E-4,(((England/CAMB-7D7AF/2020:5.5E-4,(England/CAMB-80CC8/2020:5.5E-4,((England/CAMB-7BB2D/2020:5.5E-4,England/BRIS-122A09/2020:5.5E-4)0.000:5.5E-4,England/BRIS-12223E/2020:5.5E-4)1.000:5.5E-4)1.000:5.5E-4)0.000:5.5E-4,(((England/CAMB-7BA3F/2020:5.5E-4,(England/CAMB-84462/2020:5.5E-4,(England/CAMB-844AE/2020:5.5E-4,England/CAMB-845F6/2020:5.5E-4)0.000:5.5E-4)1.000:5.5E-4)0.716:5.5E-4,England/CAMB-7BB87/2020:5.5E-4)0.651:5.5E-4,(England/BRIS-12515C/2020:5.5E-4,England/BRIS-12222F/2020:5.5E-4)1.000:5.5E-4)0.999:5.5E-4)1.000:5.5E-4,(England/CAMB-84347/2020:5.5E-4,(England/CAMB-7C209/2020:5.5E-4,(England/CAMB-1ABACC/2020:5.5E-4,(England/CAMB-83418/2020:5.5E-4,England/CAMB-1AA553/2020:5.5E-4)1.000:5.5E-4)1.000:5.5E-4)0.719:5.5E-4)0.720:5.5E-4)0.000:5.5E-4)1.000:5.5E-4)0.998:5.5E-4)0.701:5.5E-4,England/201161424/2020:5.5E-4)0.846:5.5E-4)0.988:5.5E-4,(((England/20149008204/2020:5.5E-4,(((England/201120240/2020:5.5E-4,England/20129033504/2020:5.5E-4)0.999:5.5E-4,England/20129032804/2020:5.5E-4)1.000:5.5E-4,England/20129174604/2020:5.5E-4)1.000:5.5E-4)0.986:5.5E-4,((((((England/201120239/2020:5.5E-4,England/20128090604/2020:5.5E-4)1.000:5.5E-4,England/BRIS-12523B/2020:5.5E-4)0.000:5.5E-4,(((((England/BRIS-121EC2/2020:0.0,England/BRIS-1255C9/2020:0.0,England/BRIS-125198/2020:0.0,England/CAMB-7FA86/2020:0.0):5.5E-4,England/BRIS-121E0E/2020:5.5E-4)0.000:5.5E-4,(((England/BRIS-1251A7/2020:0.0,England/CAMB-77F70/2020:0.0):5.5E-4,England/NORT-28937D/2020:5.5E-4)0.000:5.5E-4,((England/CAMB-79864/2020:5.5E-4,((England/CAMB-7B747/2020:0.0,England/CAMB-7BB1E/2020:0.0,England/CAMB-7DBEF/2020:0.0,England/CAMB-76C6B/2020:0.0,England/CAMB-79460/2020:0.0):5.5E-4,(England/CAMB-78EEB/2020:5.5E-4,England/CAMB-78003/2020:5.5E-4)0.000:5.5E-4)0.000:5.5E-4)0.000:5.5E-4,(England/BRIS-1222A7/2020:0.0,England/CAMB-79882/2020:0.0):5.5E-4)0.747:5.5E-4)0.000:5.5E-4)0.000:5.5E-4,England/CAMB-7F673/2020:5.5E-4)0.282:5.5E-4,England/BRIS-125110/2020:5.5E-4)1.000:5.5E-4)0.000:5.5E-4,(((England/CAMB-7EDBB/2020:5.5E-4,England/CAMB-813C2/2020:5.5E-4)0.752:5.5E-4,(England/CAMB-7DB85/2020:5.5E-4,England/CAMB-7B158/2020:5.5E-4)0.000:5.5E-4)1.000:5.5E-4,England/20139030304/2020:5.5E-4)1.000:5.5E-4)0.984:5.5E-4,(England/20208074004/2020:5.5E-4,England/LOND-D62D0/2020:5.5E-4)0.760:5.5E-4)0.000:5.5E-4,England/BRIS-125189/2020:5.5E-4)0.999:5.5E-4)0.977:5.5E-4,England/20139008304/2020:5.5E-4)1.000:5.5E-4)0.761:5.5E-4)0.454:5.5E-4)0.916:5.5E-4)0.756:5.5E-4)0.747:5.5E-4)0.711:5.5E-4)0.434:5.5E-4)0.490:5.5E-4,(((((((Israel/CVL-n-7169/2020:5.5E-4,(Israel/CVL-n-5991/2020:5.5E-4,Israel/CVL-n-8414/2020:5.5E-4)0.000:5.5E-4)0.000:5.5E-4,(((Israel/CVL-n-6112/2020:5.5E-4,Israel/CVL-n-8405/2020:6.5E-4)0.000:5.5E-4,(((Israel/2086004/2020:5.0E-4,Israel/2115980/2020:5.5E-4)0.346:5.5E-4,Israel/2099159/2020:5.5E-4)1.000:5.5E-4,Israel/CVL-n-7920/2020:5.5E-4)0.000:5.5E-4)0.759:5.5E-4,Israel/CVL-n-6731/2020:0.00144)0.726:5.5E-4)0.000:5.5E-4,(((England/CAMB-817F3/2020:5.5E-4,(Israel/13077846/2020:5.5E-4,Israel/13077847/2020:5.5E-4)0.733:5.5E-4)0.000:5.5E-4,Israel/2113256/2020:5.5E-4)0.000:5.5E-4,((((Israel/2046129/2020:0.0,Israel/2047738/2020:0.0):5.5E-4,((Israel/990307712/2020:5.5E-4,(Israel/51146669/2020:5.5E-4,Israel/990300860/2020:5.5E-4)0.000:5.5E-4)0.859:5.5E-4,(Israel/13077875/2020:5.5E-4,Israel/2046614/2020:5.5E-4)0.118:5.5E-4)0.000:5.5E-4)0.000:5.5E-4,((((Israel/2046616/2020:5.0E-4,(Israel/13077510/2020:5.5E-4,Israel/13077511/2020:5.5E-4)0.818:5.5E-4)0.797:5.5E-4,((Israel/13077564/2020:5.5E-4,(Israel/2089380/2020:5.5E-4,Israel/2099018/2020:5.5E-4)1.000:5.5E-4)0.000:5.5E-4,Israel/2089723/2020:5.5E-4)0.944:5.5E-4)0.000:5.5E-4,Israel/2113161/2020:5.5E-4)0.000:5.5E-4,Israel/2115964/2020:5.0E-4)0.000:5.5E-4)0.000:5.5E-4,(((Israel/2107137/2020:5.5E-4,Israel/13075832/2020:5.5E-4)0.000:5.5E-4,((Israel/2113678/2020:5.5E-4,Israel/2113155/2020:5.5E-4)0.000:5.5E-4,(Israel/2047749/2020:5.5E-4,Israel/13077413/2020:5.5E-4)0.000:5.5E-4)0.000:5.5E-4)0.000:5.5E-4,Israel/13077823/2020:5.5E-4)0.000:5.5E-4)0.569:5.5E-4)1.000:5.5E-4)0.000:5.5E-4,((((Israel/CVL-n-11470/2020:0.0,Israel/CVL-n-11475/2020:0.0,Israel/CVL-n-11482/2020:0.0):5.5E-4,((Israel/CVL-n-9434/2020:5.5E-4,Israel/CVL-n-9560/2020:5.5E-4)0.020:5.5E-4,Israel/CVL-n-11468/2020:5.5E-4)0.000:5.5E-4)0.720:5.5E-4,Israel/CVL-n-10262/2020:5.5E-4)0.000:5.5E-4,(Israel/CVL-n-8411/2020:0.0,Israel/CVL-n-9331/2020:0.0):5.5E-4)0.000:5.5E-4)0.776:5.5E-4,Israel/130711367/2020:5.5E-4)0.873:5.5E-4,((England/CAMB-1AC032/2020:5.5E-4,(((England/CAMB-1B4ED3/2020:5.5E-4,(England/CAMB-1AD12F/2020:5.5E-4,Israel/2020038/2020:5.5E-4)0.000:5.5E-4)0.908:5.5E-4,(England/CAMB-1AFD56/2020:5.5E-4,((England/CAMB-79DCF/2020:5.5E-4,(England/CAMB-1B2804/2020:5.5E-4,(England/CAMB-1AFD74/2020:5.5E-4,England/CAMB-1B05E1/2020:5.5E-4)0.438:5.5E-4)0.769:5.5E-4)0.814:5.5E-4,(England/CAMB-80FB0/2020:5.5E-4,((England/NORT-288D25/2020:5.5E-4,England/NORT-288ED7/2020:5.5E-4)0.729:5.5E-4,(England/CAMB-1B2822/2020:5.5E-4,(England/NORT-281F80/2020:5.5E-4,England/NORT-2812E1/2020:5.5E-4)0.937:5.5E-4)0.000:5.5E-4)1.000:5.5E-4)0.000:5.5E-4)0.429:5.5E-4)0.000:5.5E-4)1.000:5.5E-4,(England/CAMB-831C6/2020:5.5E-4,(England/201440167/2020:5.5E-4,(England/20144016604/2020:5.5E-4,England/CAMB-83B22/2020:5.5E-4)0.000:5.5E-4)0.734:5.5E-4)0.919:5.5E-4)0.000:5.5E-4)0.654:5.5E-4,((((England/CAMB-1AFD38/2020:5.5E-4,(England/CAMB-842A4/2020:5.5E-4,(England/CAMB-71C42/2020:5.5E-4,(England/CAMB-842C2/2020:5.5E-4,England/CAMB-76E0B/2020:5.5E-4)1.000:5.5E-4)0.000:5.5E-4)1.000:5.5E-4)1.000:5.5E-4,((England/NORW-E935F/2020:5.5E-4,(England/NORW-E9C54/2020:5.5E-4,England/CAMB-1ADBA9/2020:5.5E-4)0.000:5.5E-4)1.000:5.5E-4,((England/NORW-EA93E/2020:5.5E-4,((England/NORW-EC4A4/2020:5.5E-4,((England/NORW-ED3F1/2020:5.5E-4,England/NORW-EA813/2020:5.5E-4)0.000:5.5E-4,(((England/NORW-ECB27/2020:5.5E-4,England/NORW-ED476/2020:5.5E-4)0.757:5.5E-4,(England/NORW-EA619/2020:5.5E-4,England/NORW-ED3E2/2020:5.5E-4)0.000:5.5E-4)0.914:5.5E-4,(England/NORW-EA6CE/2020:5.5E-4,England/NORW-ED230/2020:5.5E-4)1.000:5.5E-4)0.000:5.5E-4)1.000:5.5E-4)0.000:5.5E-4,(England/NORW-EC4C2/2020:5.5E-4,(England/NORW-EC046/2020:5.5E-4,(England/NORW-ED5EC/2020:5.5E-4,((England/NORW-ED2D6/2020:5.5E-4,(England/NORW-ECFA3/2020:5.5E-4,England/NORW-ECA66/2020:5.5E-4)1.000:5.5E-4)1.000:5.5E-4,(England/NORW-ED5A0/2020:5.5E-4,England/NORW-ED18E/2020:5.5E-4)0.635:5.5E-4)0.991:5.5E-4)0.000:5.5E-4)0.922:5.5E-4)0.000:5.5E-4)0.767:5.5E-4)0.000:5.5E-4,England/NORW-EA96B/2020:5.5E-4)0.950:5.5E-4)0.000:5.5E-4)0.744:5.5E-4,(England/NORW-E9067/2020:5.5E-4,(England/CAMB-1AFBC5/2020:5.5E-4,(England/LOND-D4D4A/2020:5.5E-4,(England/CAMB-1AFC2C/2020:5.5E-4,England/CAMB-1AFC4A/2020:5.5E-4)0.788:5.5E-4)0.000:5.5E-4)0.922:5.5E-4)0.795:5.5E-4)0.000:5.5E-4,England/NORW-E8095/2020:5.5E-4)0.996:5.5E-4)0.993:5.5E-4)0.729:5.5E-4,(Germany/NRW-27/2020:5.5E-4,((England/NORT-2958E8/2020:5.5E-4,Israel/2115976/2020:5.5E-4)0.922:5.5E-4,Iceland/362/2020:5.5E-4)0.714:5.5E-4)1.000:5.5E-4)0.827:5.5E-4)0.345:5.5E-4)0.249:5.5E-4,(England/CAMB-1ABC20/2020:5.5E-4,England/CAMB-1ADDC1/2020:5.5E-4)0.791:5.5E-4)0.000:5.0E-4)0.593:5.5E-4)0.791:5.5E-4,((((Austria/CeMM0045/2020:5.5E-4,((((NorthernIreland/NIRE-101E8C/2020:5.5E-4,(NorthernIreland/NIRE-1023D7/2020:5.5E-4,(NorthernIreland/NIRE-101F3E/2020:5.5E-4,(Spain/Valencia143/2020:5.5E-4,England/CAMB-71AEE/2020:5.5E-4)0.000:5.5E-4)0.000:5.5E-4)0.000:5.5E-4)0.910:5.5E-4,((((Spain/Donostia-San_Sebastian2170/2020:5.5E-4,((((England/BIRM-61182/2020:0.0,Scotland/EDB5661/2020:0.0):5.5E-4,((((England/CAMB-74386/2020:0.0,Scotland/EDB734/2020:0.0):5.5E-4,((England/CAMB-1AD8A2/2020:0.0,England/CAMB-1ADB9A/2020:0.0,England/CAMB-7B1B2/2020:0.0,England/CAMB-7B2BF/2020:0.0,England/CAMB-83D86/2020:0.0,England/CAMB-83EB0/2020:0.0):5.5E-4,(England/NORT-288F5C/2020:5.5E-4,((England/EXET-135A21/2020:0.0,England/EXET-135B00/2020:0.0,England/EXET-135CD0/2020:0.0,England/EXET-135ECB/2020:0.0,England/NORT-28597F/2020:0.0,England/NOTT-1109C5/2020:0.0,England/PORT-2D116D/2020:0.0,England/SHEF-C1F59/2020:0.0,Scotland/EDB5733/2020:0.0):5.5E-4,England/LCST-24D6F84/2020:5.5E-4)0.140:5.5E-4)0.000:5.5E-4)0.000:5.5E-4)0.000:5.5E-4,((England/CAMB-79B89/2020:5.5E-4,England/CAMB-71DE5/2020:5.5E-4)0.000:5.5E-4,England/CAMB-71BDC/2020:5.5E-4)0.461:5.5E-4)0.000:5.5E-4,(England/LIVE-9CA38/2020:5.5E-4,(England/CAMB-73DC5/2020:0.0,England/CAMB-79AF5/2020:0.0,England/CAMB-738E2/2020:0.0,England/CAMB-789F9/2020:0.0,England/CAMB-74465/2020:0.0):5.5E-4)0.720:5.5E-4)0.000:5.5E-4)0.000:5.5E-4,(England/EXET-1355D5/2020:0.0,England/EXET-13560F/2020:0.0,England/EXET-13597F/2020:0.0):5.5E-4)0.999:5.5E-4,England/20144006304/2020:5.5E-4)0.997:5.5E-4)0.000:5.5E-4,England/20132003204/2020:5.5E-4)0.000:5.5E-4,England/201361008/2020:5.5E-4)0.000:5.5E-4,England/20170048204/2020:5.5E-4)0.320:5.5E-4)0.874:5.5E-4,Belgium/DHWM-03041/2020:5.5E-4)0.980:5.5E-4,Wales/PHWC-2B62B/2020:5.5E-4)0.961:5.5E-4)0.999:5.5E-4,England/OXON-AE611/2020:5.5E-4)0.975:5.5E-4,((((NorthernIreland/NIRE-10429C/2020:5.5E-4,(England/BRIS-122DE2/2020:5.5E-4,NorthernIreland/NIRE-101E31/2020:5.5E-4)0.000:5.5E-4)0.639:5.5E-4,(((England/NOTT-10E924/2020:5.5E-4,England/NOTT-10F853/2020:5.5E-4)0.490:5.5E-4,England/BRIS-125DC1/2020:5.5E-4)0.624:5.5E-4,England/201090724/2020:5.5E-4)0.937:5.5E-4)0.000:5.5E-4,((England/CAMB-76ACB/2020:5.5E-4,(England/BRIS-1230E8/2020:5.5E-4,England/EXET-135D46/2020:5.5E-4)0.777:5.5E-4)0.206:5.5E-4,(England/NORT-2897F9/2020:5.5E-4,England/NORW-E810B/2020:5.5E-4)0.719:5.5E-4)0.000:5.5E-4)0.999:5.5E-4,(((Wales/PHWC-1647D7/2020:5.5E-4,(Wales/PHWC-2F3D5/2020:5.5E-4,Wales/PHWC-2F469/2020:5.5E-4)0.738:5.5E-4)0.901:5.5E-4,(England/LIVE-9C8C5/2020:5.5E-4,(England/NORT-28995D/2020:5.5E-4,Ireland/20W267/2020:5.5E-4)0.613:5.5E-4)0.000:5.5E-4)0.747:5.5E-4,England/LIVE-9B95A/2020:5.5E-4)0.000:5.5E-4)0.916:5.5E-4)0.558:5.5E-4,(((((Wales/PHWC-2DEA9/2020:5.5E-4,(Wales/PHWC-31464/2020:5.5E-4,(Wales/PHWC-15D012/2020:5.5E-4,(Wales/PHWC-35B89/2020:5.5E-4,Wales/PHWC-3273D/2020:5.5E-4)0.860:5.5E-4)0.980:5.5E-4)0.743:5.5E-4)0.505:5.5E-4,(((Wales/PHWC-34601/2020:5.5E-4,(England/NORT-288F98/2020:5.5E-4,Wales/PHWC-2ED6F/2020:5.5E-4)0.918:5.5E-4)0.951:5.5E-4,Wales/PHWC-35A9B/2020:5.5E-4)0.984:5.5E-4,Wales/PHWC-31D1E/2020:5.5E-4)0.436:5.5E-4)1.000:5.5E-4,(((Greece/34_36284/2020:5.5E-4,(Greece/54_37163/2020:0.0,Greece/203_33026/2020:0.0,Greece/206_33492/2020:0.0,Greece/207_33548/2020:0.0,Greece/211_34005/2020:0.0,Greece/216_34732/2020:0.0,Greece/219_35198/2020:0.0,Greece/238_31927/2020:0.0,Greece/239_32178/2020:0.0,Greece/247_32207/2020:0.0,Greece/250_32267/2020:0.0,Greece/254_32422/2020:0.0,Greece/255_32525/2020:0.0,Greece/259_31928/2020:0.0,Greece/262_32443/2020:0.0,Greece/263_32477/2020:0.0):5.5E-4)0.000:5.5E-4,Greece/50_36277/2020:5.5E-4)0.986:5.5E-4,England/20140066004/2020:5.5E-4)0.971:5.5E-4)0.995:5.5E-4,(((Spain/Donostia-San_Sebastian2122/2020:5.5E-4,Spain/COV002603/2020:5.5E-4)0.923:5.5E-4,England/201080064/2020:5.5E-4)0.988:5.5E-4,((England/20136088302/2020:5.5E-4,Wales/PHWC-28AB9/2020:5.5E-4)0.934:5.5E-4,(Wales/PHWC-26C00/2020:5.5E-4,(England/201161147/2020:5.5E-4,England/CAMB-72C9C/2020:5.5E-4)0.624:5.5E-4)0.565:5.5E-4)0.692:5.5E-4)0.916:5.5E-4)0.645:5.5E-4,((((((England/BRIS-124E38/2020:5.5E-4,((England/NOTT-11134E/2020:5.5E-4,England/NOTT-11135D/2020:5.5E-4)0.920:5.5E-4,England/CAMB-794CA/2020:5.5E-4)0.000:5.5E-4)0.449:5.5E-4,(England/CAMB-7965B/2020:5.5E-4,(England/CAMB-787A4/2020:5.5E-4,England/CAMB-733E1/2020:5.5E-4)0.000:5.5E-4)0.437:5.5E-4)0.877:5.5E-4,((England/CAMB-84532/2020:5.5E-4,(England/CAMB-824A0/2020:5.5E-4,England/BRIS-1268ED/2020:5.5E-4)0.000:5.5E-4)0.407:5.5E-4,((England/CAMB-7D8D9/2020:5.5E-4,England/CAMB-78BF3/2020:5.5E-4)0.184:5.5E-4,England/CAMB-7279B/2020:5.5E-4)0.415:5.5E-4)1.000:5.5E-4)0.000:5.5E-4,((((England/CAMB-7A960/2020:5.5E-4,England/CAMB-7C03C/2020:5.5E-4)0.783:5.5E-4,((England/CAMB-7A942/2020:5.5E-4,(((England/CAMB-8009F/2020:5.5E-4,(England/CAMB-8382B/2020:5.5E-4,England/CAMB-82DB4/2020:5.5E-4)0.000:5.5E-4)0.000:5.5E-4,England/CAMB-7F303/2020:5.5E-4)0.000:5.5E-4,England/CAMB-7D89D/2020:5.5E-4)0.919:5.5E-4)0.772:5.5E-4,(England/CAMB-7B862/2020:5.5E-4,(England/CAMB-7DAA6/2020:5.5E-4,(England/LOND-D4B9B/2020:0.0,England/LOND-D432A/2020:0.0):5.5E-4)0.000:5.5E-4)0.379:5.5E-4)0.786:5.5E-4)0.913:5.5E-4,(England/CAMB-76BD7/2020:5.5E-4,England/CAMB-776F3/2020:5.5E-4)0.000:5.5E-4)0.000:5.5E-4,England/CAMB-782A3/2020:5.5E-4)0.732:5.5E-4)0.754:5.5E-4,((England/BRIS-125471/2020:5.5E-4,(England/CAMB-727E6/2020:5.5E-4,England/CAMB-7773C/2020:5.5E-4)0.733:5.5E-4)0.000:5.5E-4,England/CAMB-796E2/2020:5.5E-4)0.927:5.5E-4)0.000:5.5E-4,(((((((England/CAMB-77918/2020:5.5E-4,England/CAMB-1AF952/2020:5.5E-4)0.000:5.5E-4,England/CAMB-7BAB7/2020:5.5E-4)1.000:5.5E-4,England/CAMB-7F084/2020:5.5E-4)1.000:5.5E-4,England/CAMB-81F64/2020:5.5E-4)0.000:5.5E-4,England/CAMB-7BDEB/2020:5.5E-4)0.000:5.5E-4,England/CAMB-1AAB9D/2020:5.5E-4)0.787:5.5E-4,(((((England/201360137/2020:5.5E-4,((Wales/PHWC-35BF2/2020:5.5E-4,(England/20132036004/2020:5.5E-4,(England/201360018/2020:5.5E-4,England/20139054004/2020:5.5E-4)0.998:5.5E-4)0.814:5.5E-4)0.481:5.5E-4,(((((England/OXON-B2647/2020:5.5E-4,(((England/20139062704/2020:5.5E-4,((England/CAMB-73721/2020:5.5E-4,(England/CAMB-7F0A2/2020:5.5E-4,((((((England/SHEF-C5429/2020:5.5E-4,England/SHEF-C0EF3/2020:5.5E-4)0.727:5.5E-4,England/SHEF-D2A54/2020:5.5E-4)0.000:5.5E-4,(((England/SHEF-C57E4/2020:5.5E-4,England/SHEF-CD5F1/2020:5.5E-4)0.733:5.5E-4,((England/SHEF-C580F/2020:5.5E-4,((((England/SHEF-CB168/2020:5.5E-4,(England/SHEF-CD166/2020:5.5E-4,(England/SHEF-CBCEF/2020:5.5E-4,England/SHEF-C39FF/2020:5.5E-4)1.000:5.5E-4)1.000:5.5E-4)1.000:5.5E-4,(England/SHEF-C2BBE/2020:0.0,England/SHEF-C317F/2020:0.0):5.5E-4)0.000:5.5E-4,(England/SHEF-C621F/2020:5.5E-4,England/SHEF-D0537/2020:5.5E-4)0.000:5.5E-4)0.000:5.5E-4,(England/BIRM-606B1/2020:5.5E-4,England/SHEF-C7A16/2020:5.5E-4)0.000:5.5E-4)1.000:5.5E-4)0.000:5.5E-4,(((England/SHEF-C66F5/2020:6.6E-4,England/SHEF-D1509/2020:5.5E-4)0.805:5.5E-4,England/SHEF-C9470/2020:5.5E-4)0.919:5.5E-4,(England/SHEF-C2459/2020:5.5E-4,England/SHEF-C6CB7/2020:5.5E-4)0.723:5.5E-4)0.000:5.5E-4)0.000:5.5E-4)0.751:5.5E-4,England/SHEF-CDEE7/2020:5.5E-4)0.000:5.5E-4)0.794:5.5E-4,(((England/CAMB-7B56B/2020:0.0,England/CAMB-81FCE/2020:0.0):5.5E-4,(England/20139062304/2020:5.5E-4,England/20142025404/2020:5.5E-4)0.887:5.5E-4)0.000:5.5E-4,Wales/PHWC-26918/2020:5.5E-4)0.000:5.5E-4)0.187:5.5E-4,(Scotland/CVR17/2020:5.5E-4,(Scotland/CVR63/2020:0.0,Scotland/CVR97/2020:0.0):5.5E-4)0.792:5.5E-4)0.000:5.5E-4,England/EXET-135CC1/2020:5.5E-4)0.000:5.5E-4)0.000:5.5E-4)0.000:5.5E-4,Scotland/GCVR-1709A5/2020:5.5E-4)0.394:5.5E-4)0.174:5.5E-4,England/20144014604/2020:5.5E-4)0.578:5.5E-4,((((((England/CAMB-74FBF/2020:5.5E-4,(((England/NORT-284CA4/2020:5.5E-4,(((((England/20166000704/2020:5.5E-4,Italy/IZSPB_854/2020:5.5E-4)0.078:5.5E-4,England/20132096304/2020:5.5E-4)0.000:5.5E-4,Wales/PHWC-2BDAE/2020:5.5E-4)0.000:5.5E-4,(Belgium/BJ-030767/2020:5.5E-4,(England/SHEF-D0B35/2020:6.1E-4,((England/SHEF-D2702/2020:5.5E-4,England/SHEF-CB5B7/2020:5.5E-4)1.000:5.5E-4,(England/CAMB-7AAF4/2020:5.5E-4,(((England/CAMB-7775A/2020:5.5E-4,(England/CAMB-7774B/2020:5.5E-4,England/CAMB-720DC/2020:5.5E-4)0.000:5.5E-4)0.989:5.5E-4,((England/CAMB-7A03E/2020:5.5E-4,(England/CAMB-7CA2F/2020:5.5E-4,(England/CAMB-7A010/2020:5.5E-4,England/CAMB-1AB6AA/2020:5.5E-4)0.000:5.5E-4)0.951:5.5E-4)0.863:5.5E-4,England/CAMB-7E96C/2020:5.5E-4)0.000:5.5E-4)0.826:5.5E-4,England/CAMB-7749F/2020:5.5E-4)1.000:5.5E-4)0.000:5.5E-4)0.941:5.5E-4)0.388:5.5E-4)0.801:5.5E-4)0.346:5.5E-4,(England/BIRM-5F925/2020:5.5E-4,Belgium/ULG-10114/2020:5.5E-4)0.830:5.5E-4)0.000:5.5E-4)0.000:5.5E-4,(England/CAMB-7B1C1/2020:5.5E-4,Scotland/CVR739/2020:5.5E-4)0.760:5.5E-4)0.000:5.5E-4,England/BIRM-5E391/2020:5.5E-4)0.000:5.5E-4)0.000:5.5E-4,England/CAMB-7A001/2020:5.5E-4)0.000:5.5E-4,Spain/Donostia-San_Sebastian_COV003225/2020:5.5E-4)0.000:5.5E-4,((England/CAMB-7BCDF/2020:0.0,England/CAMB-73017/2020:0.0):5.5E-4,((England/CAMB-817C6/2020:5.5E-4,(England/CAMB-7EFB5/2020:5.5E-4,(England/CAMB-7A229/2020:5.5E-4,(England/CAMB-79FC9/2020:5.5E-4,(England/CAMB-7A168/2020:5.5E-4,England/CAMB-7715C/2020:5.5E-4)0.000:5.5E-4)1.000:5.5E-4)0.708:5.5E-4)0.919:5.5E-4)0.993:5.5E-4,England/CAMB-75F45/2020:5.5E-4)0.000:5.5E-4)0.548:5.5E-4)0.000:5.5E-4,Austria/CeMM0098/2020:5.5E-4)0.000:5.5E-4,Greece/222_33921/2020:5.5E-4)0.000:5.5E-4)0.043:5.5E-4)0.000:5.5E-4,England/20170032104/2020:5.5E-4)0.077:5.5E-4,Spain/Donostia-San_Sebastian2139/2020:5.5E-4)0.000:5.5E-4,England/BRIS-1232B5/2020:5.5E-4)0.000:5.5E-4,(((England/NORT-288E7D/2020:5.5E-4,(England/CAMB-72C14/2020:5.5E-4,England/BRIS-122386/2020:5.5E-4)0.876:5.5E-4)0.000:5.5E-4,(England/BRIS-121D89/2020:0.0,England/CAMB-80DA7/2020:0.0):5.5E-4)0.000:5.5E-4,England/CAMB-7D6EE/2020:5.5E-4)0.528:5.5E-4)0.421:5.5E-4)0.000:5.5E-4)0.000:5.5E-4,England/CAMB-7F00C/2020:5.5E-4)0.000:5.5E-4,(Portugal/PT0155/2020:5.5E-4,(Portugal/PT0157/2020:5.5E-4,(Portugal/PT0343/2020:5.5E-4,Portugal/PT0377/2020:5.5E-4)0.000:5.5E-4)0.785:5.5E-4)0.800:5.5E-4)0.000:5.5E-4,(((England/CAMB-796C4/2020:5.5E-4,(England/NORT-28C78D/2020:5.5E-4,England/CAMB-813E0/2020:5.5E-4)0.633:5.5E-4)0.000:5.5E-4,England/CAMB-7C3F7/2020:5.5E-4)0.000:5.5E-4,England/20134016902/2020:5.5E-4)0.724:5.5E-4)0.000:5.5E-4,(((England/CAMB-83B8C/2020:5.5E-4,(((England/CAMB-1B0E7D/2020:5.5E-4,(England/CAMB-1B2242/2020:5.5E-4,England/CAMB-1B0781/2020:5.5E-4)0.768:5.5E-4)0.438:5.5E-4,((England/CAMB-1B3A76/2020:5.5E-4,(England/CAMB-1B329C/2020:5.5E-4,(England/CAMB-1B2E5D/2020:5.5E-4,(England/CAMB-1B0E9B/2020:5.5E-4,England/CAMB-1B22D9/2020:5.5E-4)0.000:5.5E-4)0.739:5.5E-4)0.000:5.5E-4)0.000:5.5E-4,(England/CAMB-1B05C3/2020:0.0,England/CAMB-82CA8/2020:0.0):5.5E-4)0.856:5.5E-4)0.000:5.5E-4,(((England/CAMB-1B228E/2020:5.5E-4,(England/CAMB-1AEE72/2020:5.5E-4,England/CAMB-1B00A4/2020:5.5E-4)0.858:5.5E-4)0.749:5.5E-4,(England/CAMB-1AD198/2020:5.5E-4,(England/CAMB-1B2260/2020:5.5E-4,England/CAMB-1B288C/2020:5.5E-4)0.000:5.5E-4)1.000:5.5E-4)0.000:5.5E-4,(England/CAMB-1B2D50/2020:5.5E-4,England/CAMB-1B3557/2020:5.5E-4)0.000:5.5E-4)0.000:5.5E-4)0.916:5.5E-4)0.716:5.5E-4,((((England/CAMB-83B6E/2020:5.5E-4,England/CAMB-83BC8/2020:5.5E-4)1.000:5.5E-4,England/CAMB-7FCDB/2020:5.5E-4)0.000:5.5E-4,(England/CAMB-1ADAF7/2020:0.0,England/CAMB-82BBA/2020:0.0):5.5E-4)0.000:5.5E-4,England/CAMB-7AEAD/2020:5.5E-4)1.000:5.5E-4)0.747:5.5E-4,England/BRIS-12A931/2020:5.5E-4)0.778:5.5E-4)0.000:5.5E-4)0.356:5.5E-4)0.814:5.5E-4)0.272:5.5E-4)0.448:5.5E-4)0.459:5.5E-4,(England/OXON-B16DF/2020:5.5E-4,(England/20119049904/2020:5.5E-4,(England/NORT-28365C/2020:5.5E-4,(England/NORT-2840A8/2020:5.5E-4,England/NORT-281C4D/2020:5.5E-4)1.000:5.5E-4)0.922:5.5E-4)0.900:5.5E-4)0.000:5.5E-4)0.000:5.5E-4,England/OXON-AE9CD/2020:5.5E-4)0.000:5.5E-4,England/OXON-ACAEA/2020:5.5E-4)0.000:5.5E-4,(CzechRepublic/IAB_17/2020:5.5E-4,(England/20164066404/2020:5.5E-4,(France/ARA10251/2020:5.5E-4,(England/CAMB-1B1A2D/2020:5.5E-4,(England/CAMB-733B4/2020:5.5E-4,(England/CAMB-77954/2020:5.5E-4,(England/CAMB-7D3F6/2020:5.5E-4,(England/CAMB-79011/2020:5.5E-4,(England/CAMB-792C0/2020:5.5E-4,England/CAMB-768A3/2020:5.5E-4)0.000:5.5E-4)0.000:5.5E-4)0.864:5.5E-4)0.000:5.5E-4)0.925:5.5E-4)0.981:5.5E-4)0.999:5.5E-4)0.978:5.5E-4)0.523:5.5E-4)0.000:5.5E-4)0.094:5.5E-4,((England/EXET-137193/2020:5.5E-4,England/OXON-AC8FF/2020:5.5E-4)0.809:5.5E-4,England/BRIS-1259EB/2020:5.5E-4)0.741:5.5E-4)0.000:5.5E-4,(England/OXON-AFCA5/2020:0.0,England/OXON-B002D/2020:0.0):5.5E-4)0.000:5.5E-4)0.459:5.5E-4,(((England/CAMB-7922A/2020:5.5E-4,(England/CAMB-79B6B/2020:5.5E-4,(England/CAMB-7CEBA/2020:5.5E-4,(England/CAMB-7BA5D/2020:5.5E-4,England/CAMB-831E4/2020:5.5E-4)1.000:5.5E-4)0.000:5.5E-4)0.732:5.5E-4)0.790:5.5E-4,Wales/PHWC-2A246/2020:5.5E-4)0.911:5.5E-4,Wales/PHWC-32700/2020:5.5E-4)0.899:5.5E-4)0.000:5.5E-4,Italy/TE4880/2020:5.5E-4)0.205:5.5E-4,(England/CAMB-7C98C/2020:5.5E-4,(((England/20142094201/2020:5.5E-4,(England/BRIS-124D0E/2020:5.5E-4,England/CAMB-7D3D8/2020:5.5E-4)0.659:5.5E-4)0.976:5.5E-4,(((England/CAMB-787E0/2020:0.0,England/CAMB-7476C/2020:0.0):5.5E-4,(England/CAMB-7B219/2020:5.5E-4,(England/CAMB-75B05/2020:5.5E-4,(England/CAMB-7E2AD/2020:5.5E-4,England/CAMB-7C193/2020:5.5E-4)1.000:5.5E-4)1.000:5.5E-4)0.000:5.5E-4)0.924:5.5E-4,Scotland/EDB5051/2020:5.5E-4)0.992:5.5E-4)1.000:5.5E-4,England/OXON-AC965/2020:5.5E-4)0.734:5.5E-4)0.917:5.5E-4)0.000:5.5E-4)0.000:5.5E-4)0.436:5.5E-4,((((England/BRIS-12309D/2020:5.5E-4,(England/BRIS-1266D4/2020:5.5E-4,England/20138018504/2020:5.5E-4)0.000:5.5E-4)0.296:5.5E-4,(England/CAMB-7A1A4/2020:5.5E-4,(England/CAMB-72E96/2020:5.5E-4,(England/20168000904/2020:5.5E-4,(England/20156051604/2020:5.5E-4,(England/20166015304/2020:5.5E-4,England/20166015404/2020:5.5E-4)0.810:5.5E-4)0.706:5.5E-4)0.868:5.5E-4)0.000:5.5E-4)0.416:5.5E-4)0.887:5.5E-4,(England/CAMB-1ABBC9/2020:5.5E-4,(England/CAMB-1AB8FF/2020:5.5E-4,(England/20204115604/2020:5.5E-4,(England/20204113704/2020:5.5E-4,(England/20204112404/2020:5.5E-4,England/20212019304/2020:5.5E-4)0.000:5.5E-4)0.771:5.5E-4)0.590:5.5E-4)0.000:5.5E-4)0.895:5.5E-4)0.000:5.5E-4,(((NorthernIreland/NIRE-FBF65/2020:5.5E-4,Wales/PHWC-2ECF9/2020:5.5E-4)0.634:5.5E-4,NorthernIreland/NIRE-FF3CF/2020:5.5E-4)0.000:5.5E-4,(NorthernIreland/NIRE-FF2A4/2020:5.5E-4,((Netherlands/NA_312/2020:0.0,Netherlands/NA_401/2020:0.0,Netherlands/NA_404/2020:0.0,Netherlands/NA_460/2020:0.0,Netherlands/NA_461/2020:0.0,Netherlands/NA_593/2020:0.0):5.5E-4,((Netherlands/NA_589/2020:5.5E-4,Netherlands/NA_405/2020:5.5E-4)0.000:5.5E-4,(Netherlands/NA_359/2020:5.5E-4,Netherlands/NA_403/2020:5.5E-4)0.000:5.5E-4)0.000:5.5E-4)0.899:5.5E-4)0.716:5.5E-4)0.000:5.5E-4)0.499:5.5E-4)0.353:5.5E-4,((((France/ARA12217/2020:5.5E-4,((England/CAMB-1ADFCB/2020:5.5E-4,(Italy/TE6222/2020:5.5E-4,(Portugal/PT0206/2020:5.5E-4,(Portugal/PT0146/2020:5.5E-4,(Italy/TE5476/2020:5.5E-4,Italy/TE6580/2020:5.5E-4)0.805:5.5E-4)0.000:5.5E-4)0.511:5.5E-4)0.664:5.5E-4)0.114:5.5E-4,(Italy/TE5780/2020:5.5E-4,((Italy/TE5056/2020:5.5E-4,((Italy/TE6571/2020:5.5E-4,(England/CAMB-80976/2020:5.5E-4,(England/CAMB-1AA2B6/2020:5.5E-4,(England/CAMB-7B5D4/2020:5.5E-4,England/CAMB-79257/2020:5.5E-4)0.000:5.5E-4)0.000:5.5E-4)0.936:5.5E-4)0.286:5.5E-4,(Italy/TE6572/2020:5.5E-4,Italy/6193/2020:5.5E-4)0.366:5.5E-4)0.435:5.5E-4)0.110:5.5E-4,(Italy/TE7859/2020:5.5E-4,Italy/TE6575/2020:5.5E-4)0.754:5.5E-4)0.806:5.5E-4)0.772:5.5E-4)0.329:5.5E-4)0.368:5.5E-4,Belgium/WLM-0406275/2020:5.5E-4)0.000:5.5E-4,England/CAMB-72ADE/2020:5.5E-4)0.474:5.5E-4,(England/CAMB-71F94/2020:5.5E-4,((England/BRIS-12CA69/2020:0.0,England/BRIS-12CA78/2020:0.0,England/BRIS-127512/2020:0.0,England/BRIS-127521/2020:0.0):5.5E-4,England/BRIS-12573C/2020:5.5E-4)0.000:5.5E-4)0.631:5.5E-4)0.896:5.5E-4)0.000:5.5E-4,((((((England/PORT-2CFD9B/2020:5.5E-4,England/PORT-2CFEF2/2020:5.5E-4)0.912:5.5E-4,(England/OXON-AFBB7/2020:5.5E-4,((((((((England/BRIS-1262C1/2020:5.5E-4,(England/BRIS-12D3D6/2020:5.5E-4,England/BRIS-12D3F4/2020:5.5E-4)0.934:5.0E-4)0.873:5.5E-4,((((England/PORT-2CFDAA/2020:5.5E-4,England/PORT-2D1130/2020:5.5E-4)0.766:5.5E-4,((England/SHEF-C2D8B/2020:5.5E-4,((England/SHEF-C7ECF/2020:5.5E-4,England/SHEF-C7885/2020:5.5E-4)0.000:5.5E-4,(England/SHEF-C1D22/2020:5.5E-4,England/SHEF-C54CF/2020:5.5E-4)0.000:5.5E-4)0.000:5.5E-4)0.000:5.5E-4,England/SHEF-C89EB/2020:5.5E-4)0.876:5.5E-4)0.000:5.5E-4,(((England/BRIS-122F91/2020:5.5E-4,(England/BRIS-1277D0/2020:5.5E-4,(England/BRIS-12324C/2020:5.5E-4,(England/BRIS-121BCB/2020:5.5E-4,England/BRIS-122B33/2020:5.5E-4)0.000:5.5E-4)0.000:5.5E-4)0.747:5.5E-4)0.000:5.5E-4,(England/CAMB-7EF88/2020:5.5E-4,(England/CAMB-764DC/2020:5.5E-4,England/BRIS-122B15/2020:5.5E-4)0.000:5.5E-4)1.000:5.5E-4)0.000:5.5E-4,(England/BRIS-12E126/2020:5.5E-4,England/BRIS-12E144/2020:5.5E-4)0.726:5.5E-4)0.000:5.5E-4)0.000:5.5E-4,((England/BRIS-12765B/2020:5.5E-4,((((England/BRIS-123BAB/2020:5.5E-4,(England/BRIS-127D74/2020:5.5E-4,England/BRIS-127DED/2020:5.5E-4)1.000:5.5E-4)0.735:5.5E-4,(England/BRIS-127DB0/2020:5.5E-4,England/BRIS-127DFC/2020:5.5E-4)0.917:5.5E-4)0.000:5.5E-4,England/BRIS-129DCD/2020:5.5E-4)0.000:5.5E-4,((((England/BRIS-1264AD/2020:5.5E-4,England/BRIS-1237D4/2020:5.5E-4)0.801:5.5E-4,(England/BRIS-127DCF/2020:5.5E-4,((England/BRIS-128D55/2020:5.5E-4,(England/BRIS-128D0A/2020:5.5E-4,England/BRIS-12649E/2020:5.5E-4)0.000:5.5E-4)0.000:5.5E-4,(England/BRIS-1264BC/2020:0.0,England/BRIS-1264E9/2020:0.0,England/BRIS-126917/2020:0.0):5.5E-4)1.000:5.5E-4)0.997:5.5E-4)1.000:5.5E-4,England/BRIS-1264DA/2020:5.5E-4)0.900:5.5E-4,England/BRIS-1264CB/2020:5.5E-4)1.000:5.5E-4)0.735:5.5E-4)0.000:5.5E-4,(England/CAMB-73B16/2020:5.5E-4,England/CAMB-74359/2020:5.5E-4)0.732:5.5E-4)0.000:5.5E-4)0.716:5.5E-4)0.000:5.5E-4,(((England/BRIS-12CBB1/2020:5.5E-4,(((((England/BRIS-122456/2020:5.5E-4,England/BRIS-128D37/2020:5.5E-4)1.000:5.5E-4,England/BRIS-129695/2020:5.5E-4)1.000:5.5E-4,((((England/BRIS-1224A1/2020:5.5E-4,England/BRIS-122B51/2020:5.5E-4)0.000:5.5E-4,England/BRIS-122F64/2020:5.5E-4)0.000:5.5E-4,England/BRIS-122474/2020:5.5E-4)0.000:5.5E-4,England/BRIS-122BBB/2020:5.5E-4)0.000:5.5E-4)0.951:5.5E-4,England/BRIS-122BCA/2020:5.5E-4)1.000:5.5E-4,England/BRIS-1237E3/2020:5.5E-4)1.000:5.5E-4)0.000:5.5E-4,((England/BRIS-127DA1/2020:5.5E-4,England/BRIS-1277C1/2020:5.5E-4)0.976:5.5E-4,((England/BRIS-12CED6/2020:5.5E-4,England/BRIS-12CBFD/2020:5.5E-4)1.000:5.5E-4,(England/BRIS-12E0FC/2020:5.5E-4,(England/BRIS-126A50/2020:5.5E-4,England/BRIS-129DAF/2020:5.5E-4)1.000:5.5E-4)0.000:5.5E-4)1.000:5.5E-4)1.000:5.5E-4)0.735:5.5E-4,England/PORT-2D13EF/2020:5.5E-4)0.000:5.5E-4)0.000:5.5E-4,(((England/BRIS-12E37B/2020:5.5E-4,England/BRIS-12E399/2020:5.5E-4)1.000:5.5E-4,(England/BRIS-12A3E8/2020:5.5E-4,England/BRIS-128F7D/2020:5.5E-4)1.000:5.5E-4)0.871:5.5E-4,(England/BRIS-128BC4/2020:5.5E-4,England/BRIS-128C2B/2020:5.5E-4)0.442:5.5E-4)0.729:5.5E-4)1.000:5.5E-4,England/20148006604/2020:5.5E-4)0.000:5.5E-4,(((((England/BRIS-12323D/2020:0.0,England/BRIS-12665C/2020:0.0,England/BRIS-126689/2020:0.0):5.5E-4,England/BRIS-12667A/2020:5.5E-4)0.000:5.5E-4,(England/BRIS-12666B/2020:5.5E-4,England/BRIS-12664D/2020:5.5E-4)0.998:5.5E-4)0.754:5.5E-4,(((England/BRIS-128D46/2020:5.5E-4,England/BRIS-125523/2020:5.5E-4)0.756:5.5E-4,Wales/PHWC-25EA1/2020:5.5E-4)0.000:5.5E-4,England/BRIS-122F55/2020:5.5E-4)0.734:5.5E-4)0.000:5.5E-4,(England/CAMB-84101/2020:5.5E-4,((England/CAMB-7EE21/2020:5.5E-4,England/PORT-2D00F8/2020:5.5E-4)0.735:5.5E-4,(England/BRIS-12567B/2020:5.5E-4,England/BRIS-125857/2020:5.5E-4)0.885:5.5E-4)0.000:5.5E-4)1.000:5.5E-4)1.000:5.5E-4)0.998:5.5E-4,((England/PORT-2D118B/2020:5.5E-4,(England/BRIS-12A3D9/2020:5.5E-4,(England/BRIS-12A3AC/2020:5.5E-4,England/BRIS-12A3BB/2020:5.5E-4)0.750:5.5E-4)0.930:5.5E-4)0.978:5.5E-4,England/20182004604/2020:5.5E-4)0.000:5.5E-4)0.915:5.5E-4,England/20172046404/2020:5.5E-4)0.931:5.5E-4)0.000:5.5E-4)0.931:5.5E-4,(((England/20174050304/2020:5.5E-4,England/OXON-AFFD9/2020:5.5E-4)0.735:5.5E-4,((England/20196112204/2020:5.5E-4,(England/20204052004/2020:5.5E-4,England/BRIS-12C1FB/2020:5.5E-4)0.780:5.5E-4)0.921:5.5E-4,(England/OXON-B0D26/2020:5.5E-4,(England/BRIS-12317C/2020:5.5E-4,(England/BRIS-12BF5C/2020:5.5E-4,(England/BRIS-12BF7A/2020:5.5E-4,((England/BRIS-12AC38/2020:0.0,England/BRIS-12AC47/2020:0.0,England/BRIS-12AC56/2020:0.0,England/BRIS-12AC65/2020:0.0):5.5E-4,England/BRIS-12BF6B/2020:5.5E-4)0.929:5.5E-4)0.677:5.5E-4)0.757:5.5E-4)0.000:5.5E-4)0.972:5.5E-4)0.738:5.5E-4)0.000:5.5E-4,((England/BRIS-122B42/2020:5.5E-4,(England/CAMB-7FC35/2020:5.5E-4,England/CAMB-809D0/2020:5.5E-4)0.697:5.5E-4)0.903:5.5E-4,(((((((England/PORT-2CF584/2020:5.5E-4,England/PORT-2D0FFB/2020:5.5E-4)0.739:5.5E-4,(England/PORT-2D119A/2020:5.5E-4,(England/PORT-2D0104/2020:5.5E-4,England/PORT-2CF3B7/2020:5.5E-4)1.000:5.5E-4)0.000:5.5E-4)1.000:5.5E-4,England/OXON-AE839/2020:5.5E-4)1.000:5.5E-4,England/OXON-AFC5A/2020:5.5E-4)0.000:5.5E-4,(England/OXON-AF935/2020:0.0,England/OXON-B02DC/2020:0.0):5.5E-4)0.723:5.5E-4,(England/OXON-AFC69/2020:5.5E-4,England/OXON-AEA51/2020:5.5E-4)0.803:5.5E-4)0.935:5.5E-4,(England/BRIS-12E117/2020:5.5E-4,(England/OXON-AD21E/2020:5.5E-4,England/PORT-2D12A6/2020:5.5E-4)0.000:5.5E-4)0.581:5.5E-4)0.752:5.5E-4)0.912:5.5E-4)0.000:5.5E-4)0.000:5.5E-4,(England/OXON-B00F0/2020:5.5E-4,(England/OXON-B06FE/2020:5.5E-4,(England/OXON-AE71E/2020:0.0,England/OXON-AFF51/2020:0.0):5.5E-4)0.000:5.5E-4)0.923:5.5E-4)0.000:5.5E-4,((England/BRIS-122BF7/2020:5.5E-4,(England/OXON-AE013/2020:5.5E-4,(England/OXON-B00D2/2020:5.5E-4,England/BRIS-128229/2020:5.5E-4)0.000:5.5E-4)0.000:5.5E-4)0.758:5.5E-4,England/BRIS-12E153/2020:5.5E-4)0.758:5.5E-4)0.788:5.5E-4,((England/LOND-D6865/2020:5.5E-4,((((England/LOND-D39FC/2020:5.5E-4,(England/20188024804/2020:5.5E-4,England/20188024904/2020:5.5E-4)0.807:5.5E-4)0.833:5.5E-4,England/NOTT-10F3CB/2020:5.5E-4)0.000:5.5E-4,(England/SHEF-CC71A/2020:5.5E-4,Scotland/CVR3415/2020:6.5E-4)0.000:5.5E-4)0.000:5.5E-4,England/CAMB-79B7A/2020:5.5E-4)0.000:5.5E-4)0.000:5.5E-4,Belgium/rega-0505428/2020:5.1E-4)0.729:5.5E-4)0.761:5.5E-4)0.000:5.5E-4,(England/LOND-D61A6/2020:5.5E-4,((England/CAMB-771B6/2020:5.5E-4,(Romania/278406/2020:5.5E-4,Romania/284371/2020:5.5E-4)0.889:5.5E-4)0.746:5.5E-4,England/BRIS-125DFE/2020:5.5E-4)0.000:5.5E-4)0.790:5.5E-4)0.000:5.5E-4,(Cyprus/001/2020:0.0,Cyprus/005/2020:0.0,Cyprus/006/2020:0.0):5.5E-4)0.000:5.5E-4)0.459:5.5E-4)0.000:5.5E-4,(England/20172003704/2020:5.5E-4,(England/20169042204/2020:5.5E-4,(England/20169042304/2020:5.5E-4,England/20169042104/2020:5.5E-4)0.000:5.5E-4)0.743:5.5E-4)0.813:5.5E-4)0.000:5.5E-4,(((England/CAMB-1B10FE/2020:5.5E-4,((England/SHEF-C5D2E/2020:5.5E-4,(England/CAMB-1ADCF1/2020:5.5E-4,Hungary/SRC-00817/2020:5.5E-4)0.858:5.5E-4)0.337:5.5E-4,((((Wales/PHWC-31C20/2020:5.5E-4,(Belgium/rega-0414476/2020:5.5E-4,England/20129127704/2020:5.5E-4)0.478:5.5E-4)0.000:5.5E-4,(((((((Sweden/20-08143/2020:5.5E-4,Netherlands/NoordBrabant_126/2020:5.5E-4)0.785:5.5E-4,(((((England/20129178204/2020:5.5E-4,((England/20129056404/2020:5.5E-4,(England/20129109104/2020:5.5E-4,(((((Iceland/313/2020:5.5E-4,Iceland/474/2020:5.5E-4)0.745:5.5E-4,(Iceland/314/2020:5.5E-4,Iceland/488/2020:5.5E-4)0.936:5.5E-4)0.986:5.5E-4,(((Netherlands/NoordBrabant_158/2020:0.0,Netherlands/NoordBrabant_164/2020:0.0,Netherlands/NoordBrabant_165/2020:0.0,Netherlands/NoordBrabant_167/2020:0.0):5.5E-4,(Netherlands/NoordBrabant_160/2020:0.0,Netherlands/NoordBrabant_163/2020:0.0):5.5E-4)0.855:5.5E-4,(Austria/CeMM0067/2020:5.5E-4,(((Austria/CeMM0635/2020:5.5E-4,Austria/CeMM0381/2020:5.5E-4)0.000:5.5E-4,Austria/CeMM0384/2020:5.5E-4)0.000:5.5E-4,Austria/CeMM0382/2020:5.5E-4)1.000:5.5E-4)0.712:5.5E-4)1.000:5.5E-4)0.000:5.5E-4,Iceland/253/2020:5.5E-4)0.762:5.5E-4,England/20129001304/2020:5.5E-4)0.000:5.5E-4)0.605:5.5E-4)0.544:5.5E-4,England/20129114704/2020:5.5E-4)0.391:5.5E-4)0.883:5.5E-4,(((England/20109052106/2020:5.5E-4,England/20129160704/2020:5.5E-4)1.000:5.5E-4,((((England/CAMB-1AD778/2020:0.0,England/CAMB-83DE0/2020:0.0):5.5E-4,NorthernIreland/NIRE-1023F5/2020:5.5E-4)0.803:5.5E-4,(England/20129163104/2020:5.5E-4,(England/201090013/2020:5.5E-4,(England/CAMB-1B479C/2020:5.5E-4,(England/CAMB-1AEDDF/2020:5.5E-4,((((England/CAMB-1B4FFE/2020:5.5E-4,(England/CAMB-1B4BBE/2020:5.5E-4,England/CAMB-1B44B3/2020:5.5E-4)0.000:5.5E-4)0.907:5.5E-4,(England/CAMB-1B2716/2020:5.5E-4,(England/CAMB-1B44E0/2020:5.5E-4,(England/CAMB-1B3EF2/2020:5.5E-4,England/CAMB-1B41CB/2020:5.5E-4)0.737:5.5E-4)0.000:5.5E-4)0.000:5.5E-4)0.000:5.5E-4,(((England/CAMB-1B3ED4/2020:5.5E-4,England/CAMB-1B3627/2020:5.5E-4)1.000:5.5E-4,England/CAMB-1B3029/2020:5.5E-4)0.000:5.5E-4,England/CAMB-1B48A8/2020:5.5E-4)0.000:5.5E-4)0.000:5.5E-4,(England/CAMB-1B4240/2020:5.5E-4,England/CAMB-1B3047/2020:5.5E-4)0.000:5.5E-4)0.748:5.5E-4)0.000:5.5E-4)0.851:5.5E-4)0.000:5.5E-4)0.747:5.5E-4)0.982:5.5E-4,(Finland/13M3/2020:5.5E-4,England/BRIS-121AEC/2020:5.5E-4)0.761:5.5E-4)0.955:5.5E-4)0.997:5.5E-4,England/20186084504/2020:5.5E-4)0.236:5.5E-4)0.894:5.5E-4,((Austria/CeMM0046/2020:5.5E-4,((England/CAMB-7537E/2020:0.0,England/CAMB-75507/2020:0.0):5.5E-4,(England/20134006604/2020:5.5E-4,(England/20146013904/2020:5.5E-4,(England/20128094604/2020:5.5E-4,England/NOTT-10F404/2020:5.5E-4)0.991:5.5E-4)0.097:5.5E-4)0.777:5.5E-4)0.251:5.5E-4)0.000:5.5E-4,Scotland/CVR3685/2020:5.5E-4)0.432:5.5E-4)0.187:5.5E-4,(((((((((Wales/PHW25/2020:5.5E-4,(England/SHEF-CFCAF/2020:5.5E-4,(((England/CAMB-7C245/2020:5.5E-4,England/CAMB-7FDE7/2020:5.5E-4)0.000:5.5E-4,(England/CAMB-8267D/2020:5.5E-4,((England/CAMB-7676A/2020:5.5E-4,(England/CAMB-81526/2020:5.5E-4,(((((England/CAMB-8131D/2020:5.5E-4,(England/CAMB-7F93E/2020:5.5E-4,England/CAMB-7C5A6/2020:5.5E-4)0.000:5.5E-4)0.862:5.5E-4,England/CAMB-1AAA36/2020:5.5E-4)0.140:5.5E-4,England/CAMB-1AB491/2020:5.5E-4)0.738:5.5E-4,((England/CAMB-1AAAEB/2020:5.5E-4,England/CAMB-1AA34A/2020:5.5E-4)0.000:5.5E-4,England/CAMB-829CF/2020:5.5E-4)1.000:5.5E-4)0.000:5.5E-4,England/CAMB-1AF521/2020:5.5E-4)0.000:5.5E-4)0.929:5.5E-4)1.000:5.5E-4,England/CAMB-83A61/2020:5.5E-4)0.000:5.5E-4)0.000:5.5E-4)0.757:5.5E-4,England/CAMB-7A62D/2020:5.5E-4)0.742:5.5E-4)0.000:5.5E-4)0.928:5.5E-4,((Belgium/VSL-0407279/2020:5.5E-4,Belgium/rega-0501480/2020:5.5E-4)0.876:5.5E-4,England/SHEF-C6F36/2020:5.5E-4)0.701:5.5E-4)0.761:5.5E-4,((England/SHEF-CFBEE/2020:5.5E-4,Belgium/HCM-0324151/2020:5.5E-4)0.000:5.5E-4,Wales/PHW2/2020:5.5E-4)0.744:5.5E-4)0.000:5.5E-4,((((((((England/NOTT-111083/2020:5.5E-4,(Wales/PHWC-23B06/2020:5.5E-4,Wales/PHWC-23BAC/2020:5.5E-4)0.000:5.5E-4)0.386:5.5E-4,Wales/PHWC-23ACD/2020:5.5E-4)0.589:5.5E-4,Wales/PHWC-2D726/2020:5.5E-4)0.736:5.5E-4,(((((((England/NORW-ED78C/2020:5.5E-4,(England/NORW-ED704/2020:5.5E-4,England/NORW-ED69E/2020:5.5E-4)0.000:5.5E-4)1.000:5.5E-4,(England/CAMB-1AE64D/2020:5.5E-4,(England/CAMB-1AFF50/2020:5.5E-4,England/CAMB-1ADE64/2020:5.5E-4)0.000:5.5E-4)1.000:5.5E-4)0.734:5.5E-4,(England/CAMB-7C324/2020:5.5E-4,England/CAMB-810E9/2020:5.5E-4)1.000:5.5E-4)0.736:5.5E-4,((((England/20129017304/2020:5.5E-4,(Scotland/EDB6498/2020:5.5E-4,(Norway/2485/2020:5.5E-4,(Norway/2596/2020:5.3E-4,Norway/2599/2020:5.5E-4)0.907:5.5E-4)0.935:5.5E-4)0.746:5.5E-4)0.937:5.5E-4,(Wales/PHWC-2B7A0/2020:5.5E-4,(Wales/PHWC-28FC9/2020:5.5E-4,Wales/PHWC-35BE3/2020:5.5E-4)0.923:5.5E-4)0.750:5.5E-4)0.000:5.5E-4,(((England/CAMB-7809A/2020:5.5E-4,England/NOTT-110673/2020:5.5E-4)0.743:5.5E-4,((England/20118087404/2020:5.5E-4,(England/20129105304/2020:5.5E-4,(England/CAMB-7C096/2020:5.5E-4,England/CAMB-1AA2E3/2020:5.5E-4)0.965:5.5E-4)0.000:5.5E-4)0.751:5.5E-4,((England/20118012304/2020:5.5E-4,Serbia/UE92/2020:5.5E-4)0.744:5.5E-4,((England/20129114604/2020:5.5E-4,Belgium/RIM-0407393/2020:5.5E-4)0.761:5.5E-4,(((England/NOTT-11051C/2020:5.5E-4,(England/20176047004/2020:5.5E-4,((England/NOTT-11085F/2020:5.5E-4,(England/NOTT-110E5D/2020:5.5E-4,(England/NOTT-111047/2020:0.0,England/NOTT-111548/2020:0.0):5.5E-4)0.898:5.5E-4)0.000:5.5E-4,((((((England/NOTT-1104F1/2020:0.0,England/NOTT-110497/2020:0.0):5.5E-4,((England/NOTT-1104A6/2020:0.0,England/NOTT-1105EF/2020:0.0):5.5E-4,England/NOTT-110479/2020:5.5E-4)0.000:5.5E-4)1.000:5.5E-4,England/NOTT-11043D/2020:5.5E-4)1.000:5.5E-4,((((((England/NOTT-111557/2020:5.5E-4,England/NOTT-111144/2020:5.5E-4)0.000:5.5E-4,England/NOTT-110FC3/2020:5.5E-4)0.594:5.5E-4,England/NOTT-11136C/2020:5.5E-4)0.000:5.5E-4,England/NOTT-110EA8/2020:5.5E-4)0.000:5.5E-4,(England/NOTT-11140F/2020:5.5E-4,(England/NOTT-111108/2020:5.5E-4,England/NOTT-110488/2020:5.5E-4)1.000:5.5E-4)0.000:5.5E-4)0.000:5.5E-4,England/NOTT-1113A8/2020:5.5E-4)1.000:5.5E-4)0.998:5.5E-4,((England/NOTT-111575/2020:5.5E-4,(England/NOTT-110C08/2020:5.5E-4,England/NOTT-110831/2020:5.5E-4)0.643:5.5E-4)0.734:5.5E-4,(England/NOTT-110CF9/2020:5.5E-4,England/NOTT-110C71/2020:5.5E-4)0.579:5.5E-4)0.000:5.5E-4)0.000:5.5E-4,(England/NOTT-110A77/2020:0.0,England/NOTT-110AD1/2020:0.0,England/NOTT-1110CF/2020:0.0):5.5E-4)0.000:5.5E-4)1.000:5.5E-4)0.745:5.5E-4)0.739:5.5E-4,Wales/PHWC-23B24/2020:5.5E-4)0.739:5.5E-4,((((((England/CAMB-7CC0B/2020:5.5E-4,(((((((England/CAMB-7BF7C/2020:5.5E-4,((((England/CAMB-8126B/2020:5.5E-4,England/CAMB-84875/2020:5.5E-4)0.748:5.5E-4,(((England/CAMB-1B0095/2020:5.5E-4,(England/CAMB-7DD16/2020:5.5E-4,((England/CAMB-77E46/2020:5.5E-4,(Belgium/ULG-10173/2020:5.5E-4,Belgium/Rega-0328208/2020:5.5E-4)0.829:5.5E-4)0.000:5.5E-4,England/CAMB-1ADDB2/2020:5.5E-4)0.000:5.5E-4)0.000:5.5E-4)0.000:5.5E-4,(((Poland/Pom5/2020:5.5E-4,(Poland/Pom6/2020:5.5E-4,(Poland/Pom13/2020:5.5E-4,Poland/Pom2/2020:5.5E-4)0.907:5.5E-4)0.806:5.5E-4)0.907:5.5E-4,(Belgium/rega-0411463/2020:5.5E-4,Belgium/VLS-0507418/2020:5.5E-4)0.000:5.5E-4)0.000:5.5E-4,(((Portugal/PT0607/2020:5.5E-4,(((Greece/209_33926/2020:5.5E-4,(Poland/1109171/2020:5.5E-4,Belgium/RJ-0507419/2020:5.5E-4)0.779:5.5E-4)0.000:5.5E-4,((((((((England/BRIS-122711/2020:5.5E-4,(England/BRIS-126D48/2020:5.5E-4,England/BRIS-122580/2020:5.5E-4)0.000:5.5E-4)1.000:5.5E-4,(England/BRIS-12663E/2020:5.5E-4,England/BRIS-126C5A/2020:5.5E-4)0.735:5.5E-4)0.720:5.5E-4,England/CAMB-7D87F/2020:5.5E-4)0.000:5.5E-4,England/NOTT-110260/2020:5.5E-4)0.000:5.5E-4,((England/CAMB-7A0D4/2020:5.5E-4,(((((Wales/PHWC-3181D/2020:5.5E-4,(((England/CAMB-73F47/2020:5.5E-4,((England/CAMB-1AADA6/2020:5.5E-4,((England/CAMB-1AFEF9/2020:5.5E-4,((England/CAMB-81ACD/2020:5.5E-4,England/CAMB-82CE4/2020:5.5E-4)0.787:5.5E-4,England/CAMB-84A60/2020:5.5E-4)0.906:5.5E-4)0.000:5.5E-4,England/CAMB-7533A/2020:5.5E-4)1.000:5.5E-4)0.000:5.5E-4,England/CAMB-7568C/2020:5.5E-4)0.997:5.5E-4)1.000:5.5E-4,Wales/PHWC-2667B/2020:5.5E-4)0.071:5.5E-4,(Wales/PHWC-31015/2020:5.5E-4,Wales/PHWC-23B60/2020:5.5E-4)0.889:5.5E-4)1.000:5.5E-4)1.000:5.5E-4,(Wales/PHWC-254FA/2020:5.5E-4,(Wales/PHWC-28178/2020:5.5E-4,Belgium/rega-0414477/2020:5.5E-4)0.000:5.5E-4)0.916:5.5E-4)0.000:5.5E-4,(Wales/PHWC-25506/2020:5.5E-4,((((((Wales/PHWC-23ADC/2020:5.5E-4,England/LOND-D5435/2020:5.5E-4)0.000:5.5E-4,Wales/PHWC-23B51/2020:5.5E-4)0.666:5.5E-4,Wales/PHWC-23B7F/2020:5.5E-4)0.641:5.5E-4,(((England/NOTT-1110FC/2020:5.5E-4,England/NOTT-110DF6/2020:5.5E-4)0.845:5.5E-4,((England/NOTT-111CF8/2020:5.5E-4,England/NOTT-111E2F/2020:5.5E-4)0.937:5.5E-4,England/NOTT-110FE1/2020:5.5E-4)0.000:5.5E-4)1.000:5.5E-4,((England/NOTT-110A1D/2020:5.5E-4,England/NOTT-111302/2020:5.5E-4)0.000:5.5E-4,(England/NOTT-1112E7/2020:5.5E-4,(England/NOTT-110E20/2020:5.5E-4,England/NOTT-110E02/2020:5.5E-4)1.000:5.5E-4)0.000:5.5E-4)0.733:5.5E-4)0.704:5.5E-4)0.518:5.5E-4,Wales/PHWC-15CB4F/2020:5.5E-4)0.411:5.5E-4,(((Poland/Pom8/2020:5.5E-4,Poland/Pom9/2020:5.5E-4)0.736:5.5E-4,(Austria/CeMM0393/2020:5.5E-4,(((England/NOTT-1114C3/2020:5.5E-4,England/EXET-135C1C/2020:5.5E-4)0.682:5.5E-4,((England/NOTT-10F02E/2020:0.0,England/NOTT-110664/2020:0.0):5.5E-4,England/NORT-290DFD/2020:5.5E-4)1.000:5.5E-4)0.000:5.5E-4,England/CAMB-1ACFEA/2020:5.5E-4)0.522:5.5E-4)1.000:5.5E-4)0.000:5.5E-4,(England/CAMB-7EEC7/2020:5.5E-4,(((England/NOTT-110FD2/2020:5.5E-4,(England/NOTT-111092/2020:5.5E-4,England/NOTT-110DBA/2020:5.5E-4)0.889:5.5E-4)1.000:5.5E-4,((((((England/NOTT-110AFF/2020:5.5E-4,(England/NOTT-111715/2020:5.5E-4,(England/NOTT-1113F3/2020:5.5E-4,England/NOTT-1115C0/2020:5.5E-4)0.732:5.5E-4)0.021:5.5E-4)0.000:5.5E-4,England/NOTT-110CDB/2020:5.5E-4)0.785:5.5E-4,(England/NOTT-110C9F/2020:0.0,England/NOTT-110C80/2020:0.0,England/NOTT-11088C/2020:0.0):5.5E-4)0.000:5.5E-4,(England/NOTT-110549/2020:5.5E-4,England/NOTT-1107E9/2020:5.5E-4)1.000:5.5E-4)0.000:5.5E-4,England/NOTT-110D32/2020:5.5E-4)0.000:5.5E-4,((England/NOTT-1118B8/2020:5.5E-4,England/NOTT-1116DC/2020:5.5E-4)0.202:5.5E-4,((England/NOTT-110DC9/2020:0.0,England/NOTT-11133F/2020:0.0):5.5E-4,(England/NOTT-111C52/2020:5.5E-4,England/NOTT-111A85/2020:5.5E-4)1.000:5.5E-4)1.000:5.5E-4)0.734:5.5E-4)0.000:5.5E-4)0.000:5.5E-4,((England/NOTT-111803/2020:5.5E-4,(England/NOTT-111A94/2020:5.5E-4,England/NOTT-1117D9/2020:5.5E-4)1.000:5.5E-4)0.754:5.5E-4,((England/NOTT-1117E8/2020:5.5E-4,((England/NOTT-11097A/2020:5.5E-4,((England/NOTT-1113B7/2020:5.5E-4,England/NOTT-1117F7/2020:5.5E-4)0.754:5.5E-4,England/NOTT-110FB4/2020:5.5E-4)0.000:5.5E-4)0.000:5.5E-4,England/NOTT-1115FD/2020:5.5E-4)0.000:5.5E-4)0.000:5.5E-4,(England/NOTT-1113C6/2020:0.0,England/NOTT-1119C4/2020:0.0):5.5E-4)0.808:5.5E-4)0.794:5.5E-4)0.736:5.5E-4)0.000:5.5E-4)1.000:5.5E-4)0.909:5.5E-4)1.000:5.5E-4)1.000:5.5E-4,(((England/CAMB-1ACFDB/2020:5.5E-4,(((England/LOND-D4A52/2020:0.0,England/LOND-D4A61/2020:0.0):5.9E-4,England/CAMB-1AC25A/2020:5.5E-4)0.810:5.5E-4,((England/CAMB-8168D/2020:5.5E-4,(England/CAMB-1AE63E/2020:5.5E-4,((England/CAMB-1AE67A/2020:5.5E-4,(England/CAMB-1ABCD5/2020:5.5E-4,((England/CAMB-1AE698/2020:0.0,England/CAMB-1B12E9/2020:0.0):5.5E-4,(England/CAMB-8175D/2020:5.5E-4,Wales/PHWC-25542/2020:5.5E-4)0.000:5.5E-4)0.000:5.5E-4)0.000:5.5E-4)0.000:5.5E-4,England/CAMB-1AE610/2020:5.5E-4)0.000:5.5E-4)0.000:5.5E-4)0.000:5.5E-4,England/CAMB-1AE65C/2020:5.5E-4)0.389:5.5E-4)0.000:5.5E-4)0.988:5.5E-4,England/NORW-EAFA5/2020:5.5E-4)0.326:5.5E-4,England/NOTT-110804/2020:5.5E-4)0.683:5.5E-4)0.943:5.5E-4,England/20129109504/2020:5.5E-4)0.000:5.5E-4)0.000:5.5E-4,((England/CAMB-1ABA62/2020:5.5E-4,(England/CAMB-7FA3B/2020:5.5E-4,(England/CAMB-79424/2020:5.5E-4,England/CAMB-7680D/2020:5.5E-4)1.000:5.5E-4)0.000:5.5E-4)0.979:5.5E-4,(England/CAMB-1ADE19/2020:5.5E-4,((((England/CAMB-7DA88/2020:0.0,England/CAMB-7EEE5/2020:0.0,England/CAMB-7607E/2020:0.0):5.5E-4,England/CAMB-1AF10F/2020:5.5E-4)0.000:5.5E-4,(((((England/CAMB-1AA76C/2020:0.0,England/CAMB-1ADE73/2020:0.0,England/CAMB-7EAA5/2020:0.0,England/CAMB-74F73/2020:0.0,England/CAMB-75929/2020:0.0,Wales/PHW33/2020:0.0):5.5E-4,(England/CAMB-1AACD6/2020:5.5E-4,(England/CAMB-79855/2020:5.5E-4,(England/CAMB-84B6D/2020:5.5E-4,(England/CAMB-81993/2020:5.5E-4,(England/CAMB-817A8/2020:5.5E-4,(England/CAMB-82E0C/2020:5.5E-4,(England/CAMB-827F2/2020:5.5E-4,England/CAMB-813D1/2020:5.5E-4)0.000:5.5E-4)0.000:5.5E-4)0.000:5.5E-4)0.000:5.5E-4)0.000:5.5E-4)0.000:5.5E-4)0.000:5.5E-4)0.000:5.5E-4,(England/CAMB-72B44/2020:5.5E-4,(England/CAMB-83120/2020:5.5E-4,England/CAMB-822D3/2020:5.5E-4)0.991:5.5E-4)0.753:5.5E-4)0.000:5.5E-4,(England/CAMB-8125C/2020:5.5E-4,England/NOTT-10FFA9/2020:5.5E-4)0.723:5.5E-4)0.000:5.5E-4,(England/CAMB-7A5F3/2020:0.0,England/CAMB-75A71/2020:0.0):5.5E-4)0.000:5.5E-4)0.957:5.5E-4,England/CAMB-768EF/2020:5.5E-4)0.920:5.5E-4)0.948:5.5E-4)0.505:5.5E-4)0.000:5.5E-4)0.000:5.5E-4,England/CAMB-776B7/2020:5.5E-4)0.456:5.5E-4,((((((England/CAMB-1AE9DB/2020:5.5E-4,(England/CAMB-1B10EF/2020:5.5E-4,England/CAMB-1AEB4E/2020:5.5E-4)0.000:5.5E-4)0.000:5.5E-4,(England/CAMB-1B10C1/2020:5.5E-4,(England/CAMB-1AEC1E/2020:5.5E-4,England/CAMB-1AE9F9/2020:5.5E-4)0.000:5.5E-4)0.000:5.5E-4)0.859:5.5E-4,England/CAMB-1B1146/2020:5.5E-4)0.000:5.5E-4,England/CAMB-722C7/2020:5.5E-4)0.000:5.5E-4,England/CAMB-71A93/2020:5.5E-4)1.000:5.5E-4,((England/201360067/2020:5.5E-4,England/20134019304/2020:5.5E-4)1.000:5.5E-4,England/20134019402/2020:5.5E-4)0.984:5.5E-4)0.739:5.5E-4)0.000:5.5E-4,England/20194157001/2020:5.5E-4)0.426:5.5E-4)0.000:5.5E-4,Wales/PHWC-273A0/2020:5.5E-4)0.000:5.5E-4)0.414:5.5E-4,(England/SHEF-CB65A/2020:5.5E-4,Wales/PHWC-2431C/2020:5.5E-4)0.728:5.5E-4)0.000:5.5E-4,England/CAMB-1B0AA6/2020:5.5E-4)0.118:5.5E-4)0.175:5.5E-4)0.000:5.5E-4,((England/SHEF-C87A5/2020:0.0,England/SHEF-CD500/2020:0.0):5.5E-4,(((((England/SHEF-C8FCB/2020:0.0,England/SHEF-C9BD5/2020:0.0,England/SHEF-C1399/2020:0.0,England/SHEF-CA4CA/2020:0.0):5.5E-4,((((England/SHEF-C27E7/2020:5.5E-4,England/SHEF-CCD18/2020:5.5E-4)0.000:5.5E-4,(England/SHEF-C0F3C/2020:5.5E-4,England/SHEF-D0CE7/2020:5.5E-4)0.000:5.5E-4)0.000:5.5E-4,(England/SHEF-C31D9/2020:0.0,England/SHEF-D1563/2020:0.0):5.5E-4)0.000:5.5E-4,(England/SHEF-CD9E6/2020:5.5E-4,England/SHEF-C1FFF/2020:5.5E-4)0.000:5.5E-4)0.000:5.5E-4)0.000:5.5E-4,(England/SHEF-D30AC/2020:5.5E-4,England/SHEF-CE8D9/2020:5.5E-4)0.000:5.5E-4)0.747:5.5E-4,((England/SHEF-CB4C9/2020:5.5E-4,(England/SHEF-D17F4/2020:5.5E-4,(England/SHEF-C286C/2020:5.5E-4,England/SHEF-CE323/2020:5.5E-4)0.749:5.5E-4)0.000:5.5E-4)0.907:5.5E-4,(England/SHEF-C3B71/2020:5.5E-4,(England/SHEF-D0FDF/2020:5.5E-4,(England/SHEF-D32D3/2020:5.5E-4,England/SHEF-CC097/2020:5.5E-4)0.000:5.5E-4)1.000:5.5E-4)0.729:5.5E-4)0.000:5.5E-4)0.910:5.5E-4,((England/SHEF-C93EC/2020:0.0,England/SHEF-D0BDB/2020:0.0):5.5E-4,(England/SHEF-C9DB1/2020:5.5E-4,England/SHEF-C37B9/2020:5.5E-4)1.000:5.5E-4)1.000:5.5E-4)0.000:5.5E-4)0.763:5.5E-4)0.000:5.5E-4)0.000:5.5E-4,(Denmark/ALAB-HH-163/2020:0.0,England/CAMB-78294/2020:0.0):5.5E-4)0.000:5.5E-4,England/CAMB-1B286E/2020:5.5E-4)0.000:5.5E-4)0.000:5.5E-4,((England/NOTT-10F6C2/2020:5.5E-4,England/CAMB-72519/2020:5.5E-4)1.000:5.5E-4,(England/CAMB-7D0FF/2020:5.5E-4,England/CAMB-80105/2020:5.5E-4)0.722:5.5E-4)0.000:5.5E-4)0.000:5.5E-4,England/CAMB-71C8E/2020:5.5E-4)0.204:5.5E-4,(England/CAMB-1AA90C/2020:5.5E-4,((England/BIRM-5EE45/2020:5.5E-4,(England/BIRM-5FB98/2020:5.1E-4,(England/BIRM-5F9DA/2020:5.5E-4,England/BIRM-5F9CB/2020:5.5E-4)0.000:5.5E-4)0.796:5.5E-4)0.883:5.5E-4,England/CAMB-7EF1F/2020:5.5E-4)0.751:5.5E-4)0.000:5.5E-4)0.000:5.5E-4,England/CAMB-1ABE66/2020:5.5E-4)0.000:5.5E-4,England/CAMB-1B2CBD/2020:5.5E-4)0.000:5.5E-4,Belgium/SP-0407397/2020:5.5E-4)0.000:5.5E-4)0.000:5.5E-4,(England/SHEF-D23A4/2020:5.5E-4,(England/EXET-136149/2020:5.5E-4,England/BRIS-122F73/2020:5.5E-4)0.734:5.5E-4)0.749:5.5E-4)0.000:5.5E-4,Denmark/ALAB-SSI-248/2020:5.5E-4)0.000:5.5E-4,(Poland/Pom4/2020:0.0,Poland/Pom7/2020:0.0):5.5E-4)0.000:5.5E-4,England/201161185/2020:5.5E-4)0.234:5.5E-4,England/20110023706/2020:5.5E-4)0.000:5.5E-4)0.426:5.5E-4)0.000:5.5E-4)0.000:5.5E-4)0.465:5.5E-4)0.431:5.5E-4,((England/BRIS-122210/2020:5.5E-4,England/NORT-282D2B/2020:5.2E-4)0.510:5.5E-4,Wales/PHWC-2C11A/2020:5.5E-4)0.793:5.5E-4)0.425:5.5E-4)0.441:5.5E-4,(England/CAMB-76CA7/2020:5.5E-4,((((England/NORW-EC7E7/2020:5.5E-4,England/CAMB-1B2D32/2020:5.5E-4)0.755:5.5E-4,(((((England/CAMB-1B25FE/2020:5.5E-4,(England/CAMB-1B3575/2020:5.5E-4,England/CAMB-1B0CEC/2020:5.5E-4)0.735:5.5E-4)0.000:5.5E-4,((((England/CAMB-1B3E10/2020:5.5E-4,England/CAMB-1B3B28/2020:6.0E-4)0.783:5.5E-4,England/CAMB-1B0CDD/2020:5.5E-4)0.751:5.5E-4,(England/CAMB-1AD06E/2020:0.0,England/CAMB-1B0B76/2020:0.0,England/CAMB-1B003B/2020:0.0,England/CAMB-1B04D5/2020:0.0):5.5E-4)0.000:5.5E-4,(England/CAMB-1B2EE4/2020:5.5E-4,England/CAMB-1B2F96/2020:5.5E-4)0.377:5.5E-4)0.676:5.5E-4)0.000:5.5E-4,(England/CAMB-1AED1B/2020:5.5E-4,England/CAMB-1B2655/2020:5.5E-4)1.000:5.5E-4)0.000:5.5E-4,(England/CAMB-1B1058/2020:5.5E-4,England/CAMB-1B19D5/2020:5.5E-4)0.000:5.5E-4)0.000:5.5E-4,(England/CAMB-1B4FB2/2020:5.5E-4,(England/CAMB-1B40CE/2020:5.5E-4,England/CAMB-1B1780/2020:5.5E-4)1.000:5.5E-4)0.000:5.5E-4)1.000:5.5E-4)0.733:5.5E-4,(England/CAMB-1AD918/2020:5.5E-4,(England/CAMB-1AC0AB/2020:5.5E-4,England/CAMB-1B494B/2020:5.5E-4)0.000:5.5E-4)1.000:5.5E-4)0.743:5.5E-4,((England/CAMB-1AAD3D/2020:5.5E-4,England/CAMB-84408/2020:5.5E-4)1.000:5.5E-4,England/CAMB-83EED/2020:5.5E-4)0.000:5.5E-4)0.721:5.5E-4)0.732:5.5E-4)0.000:5.5E-4)0.383:5.5E-4,England/20138020804/2020:5.5E-4)0.193:5.5E-4,(Wales/PHWC-29001/2020:5.5E-4,(Wales/PHWC-15C374/2020:5.5E-4,Wales/PHWC-23AEB/2020:5.5E-4)0.652:5.5E-4)0.779:5.5E-4)0.000:5.5E-4,England/20118087504/2020:5.5E-4)0.448:5.5E-4)0.174:5.5E-4,(Wales/PHWC-24F90/2020:5.5E-4,(England/CAMB-73888/2020:5.5E-4,England/CAMB-76418/2020:5.5E-4)0.706:5.5E-4)0.000:5.5E-4)0.114:5.5E-4,(England/SHEF-C8A60/2020:5.5E-4,(Wales/PHW18/2020:5.5E-4,England/CAMB-1AC2F0/2020:5.5E-4)0.000:5.5E-4)0.745:5.5E-4)0.000:5.5E-4,((Belgium/rega-0411468/2020:5.5E-4,Wales/PHW07/2020:5.5E-4)0.000:5.5E-4,England/CAMB-757E3/2020:5.5E-4)0.761:5.5E-4)0.000:5.5E-4,(England/CAMB-8108F/2020:0.0,England/NOTT-110AB3/2020:0.0):5.5E-4)0.000:5.5E-4)0.000:5.5E-4,Wales/PHWC-26B4F/2020:5.5E-4)0.526:5.5E-4,((Wales/PHWC-35F14/2020:5.5E-4,(England/NOTT-10F6B3/2020:5.5E-4,England/CAMB-7DA6A/2020:5.5E-4)0.639:5.5E-4)0.899:5.5E-4,(England/20139058104/2020:5.5E-4,England/20149002504/2020:5.5E-4)0.686:5.5E-4)0.000:5.5E-4)0.000:5.5E-4,(England/20202024904/2020:5.5E-4,England/NOTT-1115EE/2020:5.5E-4)0.733:5.5E-4)0.953:5.5E-4,(((England/EXET-134F9C/2020:5.5E-4,(England/NORT-284257/2020:5.5E-4,(England/LOND-D5909/2020:5.5E-4,England/CAMB-791B4/2020:5.5E-4)0.741:5.5E-4)0.000:5.5E-4)0.741:5.5E-4,(((England/NORT-281427/2020:5.5E-4,(((((((((((England/SHEF-CE226/2020:5.5E-4,(England/SHEF-CFCDC/2020:5.5E-4,(England/SHEF-C89CD/2020:5.5E-4,England/SHEF-D178B/2020:5.5E-4)0.828:5.5E-4)0.000:5.5E-4)0.726:5.5E-4,England/SHEF-D0DC6/2020:5.5E-4)0.000:5.5E-4,(England/SHEF-C67C5/2020:5.5E-4,England/SHEF-D093B/2020:5.5E-4)0.000:5.5E-4)0.937:5.5E-4,England/CAMB-1B43A7/2020:5.5E-4)0.753:5.5E-4,((((((((England/SHEF-CBF31/2020:5.5E-4,((((England/SHEF-CA14B/2020:5.5E-4,England/SHEF-C3C23/2020:5.5E-4)0.760:5.5E-4,((((((((England/SHEF-C2468/2020:5.5E-4,(England/SHEF-C8259/2020:5.5E-4,(England/SHEF-C3A0B/2020:5.5E-4,England/SHEF-C95B9/2020:5.5E-4)0.417:5.5E-4)0.875:5.5E-4)0.893:5.5E-4,England/SHEF-C707E/2020:5.5E-4)0.000:5.5E-4,England/SHEF-C5580/2020:5.5E-4)0.356:5.5E-4,England/SHEF-C8C79/2020:5.5E-4)0.000:5.5E-4,((((England/SHEF-CDE05/2020:5.5E-4,(England/SHEF-C29C3/2020:5.5E-4,(England/SHEF-C6C02/2020:5.5E-4,((England/SHEF-C1ED4/2020:5.5E-4,England/LIVE-991AF/2020:5.5E-4)0.725:5.5E-4,(England/SHEF-CA3EB/2020:5.5E-4,(England/CAMB-84A06/2020:5.5E-4,((Italy/IZSPB_4162/2020:5.5E-4,(Denmark/ALAB-SSI425/2020:5.5E-4,((England/LCST-24D6FDF/2020:5.5E-4,(England/LCST-24D6E0F/2020:5.5E-4,(England/LCST-24D7141/2020:5.5E-4,(England/LCST-24D6FA2/2020:5.5E-4,England/LCST-24D7008/2020:5.5E-4)1.000:5.5E-4)0.000:5.5E-4)0.000:5.5E-4)0.936:5.5E-4,(England/LCST-24D69E0/2020:5.5E-4,England/LCST-24D684D/2020:5.5E-4)0.867:5.5E-4)0.542:5.5E-4)0.886:5.5E-4)0.899:5.5E-4,England/CAMB-7B370/2020:5.5E-4)0.000:5.5E-4)0.756:5.5E-4)0.000:5.5E-4)0.000:5.5E-4)0.000:5.5E-4)0.000:5.5E-4)0.000:5.5E-4,England/SHEF-C7BB9/2020:5.5E-4)0.000:5.5E-4,(England/SHEF-C250B/2020:5.5E-4,England/SHEF-CAAC8/2020:5.5E-4)0.754:5.5E-4)0.000:5.5E-4,England/SHEF-CDAD4/2020:5.5E-4)0.000:5.5E-4)0.000:5.5E-4,England/SHEF-CC52F/2020:5.5E-4)0.000:5.5E-4,England/SHEF-C6525/2020:5.5E-4)0.000:5.5E-4,England/SHEF-CA8A0/2020:5.5E-4)0.428:5.5E-4)0.000:5.5E-4,England/SHEF-CB0F2/2020:5.5E-4)0.117:5.5E-4,(England/SHEF-C3986/2020:5.5E-4,((England/SHEF-CA0F3/2020:5.5E-4,(England/SHEF-C6ABD/2020:5.5E-4,England/SHEF-C096B/2020:5.5E-4)0.000:5.5E-4)0.913:5.5E-4,England/SHEF-D087A/2020:5.5E-4)0.000:5.5E-4)0.741:5.5E-4)0.000:5.5E-4)0.000:5.5E-4,(England/BRIS-125990/2020:5.5E-4,(England/SHEF-C5535/2020:5.5E-4,England/SHEF-C043D/2020:5.5E-4)0.865:5.5E-4)0.740:5.5E-4)0.000:5.5E-4,(England/SHEF-CA363/2020:0.0,England/SHEF-CD3E8/2020:0.0):5.5E-4)0.000:5.5E-4,England/SHEF-C1108/2020:5.5E-4)0.000:5.5E-4,((England/SHEF-C046A/2020:0.0,England/SHEF-C0752/2020:0.0,England/SHEF-CD2AF/2020:0.0):5.5E-4,(England/SHEF-C50BC/2020:5.5E-4,(((((England/SHEF-C72B4/2020:0.0,England/SHEF-C394A/2020:0.0):5.5E-4,(England/SHEF-C1135/2020:5.5E-4,England/SHEF-D34A0/2020:5.5E-4)1.000:5.5E-4)0.000:5.5E-4,England/SHEF-CB46F/2020:5.5E-4)0.000:5.5E-4,((England/SHEF-D1FED/2020:0.0,England/SHEF-D2429/2020:0.0):5.5E-4,(England/SHEF-C2E4C/2020:5.5E-4,England/SHEF-CEDCB/2020:5.5E-4)0.000:5.5E-4)0.027:5.5E-4)1.000:5.5E-4,(England/SHEF-C8C4C/2020:5.5E-4,England/SHEF-CCC75/2020:5.5E-4)0.000:5.5E-4)1.000:5.5E-4)0.000:5.5E-4)0.756:5.5E-4)0.000:5.5E-4,England/SHEF-D1369/2020:5.1E-4)0.000:5.5E-4,England/SHEF-C79CE/2020:5.5E-4)0.000:5.5E-4,(((England/SHEF-C1AEF/2020:5.5E-4,(England/SHEF-C5C21/2020:5.5E-4,England/SHEF-CC5E3/2020:5.5E-4)0.000:5.5E-4)0.000:5.5E-4,(England/SHEF-D2E67/2020:5.5E-4,England/SHEF-C8884/2020:5.5E-4)0.000:5.5E-4)1.000:5.5E-4,England/SHEF-C3634/2020:5.5E-4)0.791:5.5E-4)0.176:5.5E-4)0.000:5.5E-4,England/SHEF-C093E/2020:5.5E-4)0.000:5.5E-4,England/SHEF-CD412/2020:5.5E-4)0.739:5.5E-4,England/NOTT-1107AD/2020:5.5E-4)0.000:5.5E-4,England/NOTT-10FAC6/2020:5.5E-4)0.000:5.5E-4,England/CAMB-8275C/2020:5.5E-4)0.000:5.5E-4,England/CAMB-757B6/2020:5.5E-4)0.000:5.5E-4)0.493:5.5E-4,(England/CAMB-7B659/2020:5.5E-4,(England/CAMB-7E02B/2020:5.5E-4,(England/CAMB-80D01/2020:5.5E-4,England/201360122/2020:5.5E-4)0.000:5.5E-4)0.000:5.5E-4)0.695:5.5E-4)0.322:5.5E-4,((Portugal/PT0328/2020:0.0,Portugal/PT0605/2020:0.0,Portugal/PT0608/2020:0.0):5.5E-4,England/CAMB-792FD/2020:5.5E-4)0.706:5.5E-4)0.000:5.5E-4)0.204:5.5E-4,((England/CAMB-82AEA/2020:5.5E-4,(England/20129001404/2020:5.5E-4,Switzerland/100845/2020:5.5E-4)0.237:5.5E-4)0.825:5.5E-4,England/20129111704/2020:5.5E-4)0.667:5.5E-4)0.992:5.5E-4)0.271:5.5E-4,(England/CAMB-73FB0/2020:5.5E-4,England/OXON-B1F2F/2020:5.5E-4)0.600:5.5E-4)0.222:5.5E-4)0.185:5.5E-4,((England/OXON-AE796/2020:5.5E-4,England/OXON-AF4DA/2020:5.5E-4)0.741:5.5E-4,(((Netherlands/ZuidHolland_69/2020:5.5E-4,England/NORT-28C69F/2020:5.5E-4)0.000:5.5E-4,((England/LOND-D42D2/2020:5.5E-4,England/LOND-D35DA/2020:5.5E-4)0.769:5.5E-4,((England/CAMB-7AD28/2020:5.5E-4,((England/CAMB-79451/2020:5.5E-4,((England/CAMB-801AB/2020:5.5E-4,(England/CAMB-7AD82/2020:5.5E-4,(England/CAMB-7AE25/2020:5.5E-4,(England/20169004504/2020:5.5E-4,England/CAMB-78DA2/2020:5.5E-4)0.792:5.5E-4)0.000:5.5E-4)0.000:5.5E-4)0.000:5.5E-4,England/CAMB-73633/2020:5.5E-4)0.000:5.5E-4)0.000:5.5E-4,England/CAMB-7E085/2020:5.5E-4)0.000:5.5E-4)0.000:5.5E-4,England/NORT-283F8E/2020:5.5E-4)0.000:5.5E-4)0.000:5.5E-4)0.465:5.5E-4,(England/20174003604/2020:5.5E-4,England/20174003904/2020:5.5E-4)0.749:5.5E-4)0.934:5.5E-4)0.790:5.5E-4)0.164:5.5E-4)0.000:5.5E-4,(Israel/CVL-n-5939/2020:0.0,Sweden/20-08134/2020:0.0):5.5E-4)0.000:5.5E-4,((Croatia/ZG-297-20/2020:5.5E-4,(((Belgium/20A42/2020:5.5E-4,((((((England/CAMB-1B4A66/2020:5.5E-4,England/CAMB-1B4037/2020:5.5E-4)0.000:5.5E-4,(England/CAMB-1B5018/2020:5.5E-4,England/CAMB-1B5036/2020:5.5E-4)0.667:5.5E-4)0.743:5.5E-4,(England/CAMB-80F65/2020:5.5E-4,(England/CAMB-1B19E4/2020:5.5E-4,(England/CAMB-1AF099/2020:5.5E-4,(England/CAMB-1B25C1/2020:5.5E-4,England/CAMB-1ADBF4/2020:5.5E-4)0.000:5.5E-4)0.753:5.5E-4)0.914:5.5E-4)0.362:5.5E-4)0.727:5.5E-4,(((England/CAMB-1B21EB/2020:5.5E-4,(England/CAMB-1B2E8A/2020:5.5E-4,(England/CAMB-1B17BD/2020:5.5E-4,(England/CAMB-1B2558/2020:5.5E-4,(England/CAMB-1B24B5/2020:5.5E-4,England/CAMB-1B24F1/2020:5.5E-4)1.000:5.5E-4)0.000:5.5E-4)0.780:5.5E-4)0.744:5.5E-4)0.381:5.5E-4,(England/CAMB-1AC014/2020:5.5E-4,England/CAMB-1AC041/2020:5.5E-4)0.900:5.5E-4)0.730:5.5E-4,(England/CAMB-7FE7B/2020:5.5E-4,(England/CAMB-1AD81B/2020:5.5E-4,(England/CAMB-1AD1F2/2020:5.5E-4,England/CAMB-1AC0E7/2020:5.5E-4)0.000:5.5E-4)0.000:5.5E-4)0.941:5.5E-4)0.785:5.5E-4)1.000:5.5E-4,Spain/COV001418/2020:5.5E-4)0.000:5.5E-4,(((((((((Denmark/ALAB-HH15/2020:5.5E-4,Portugal/PT0447/2020:5.5E-4)0.759:5.5E-4,Belgium/Rega-0327215/2020:5.5E-4)0.000:5.5E-4,Belgium/Rega-0327210/2020:5.5E-4)0.000:5.5E-4,Belgium/GJJ-0325145/2020:5.5E-4)0.000:5.5E-4,(((((England/LOND-D373E/2020:5.5E-4,(Netherlands/NA_138/2020:0.0,Netherlands/NoordBrabant_150/2020:0.0):5.5E-4)0.936:5.5E-4,England/CAMB-81070/2020:5.5E-4)0.000:5.5E-4,(Belgium/BS-0331359/2020:0.0,Belgium/GSS-0407272/2020:0.0,Belgium/Rega-0330252/2020:0.0,Belgium/rega-0408286/2020:0.0,Belgium/rega-0411445/2020:0.0,Belgium/rega-0411448/2020:0.0,Belgium/rega-0418422/2020:0.0,Belgium/SG-0507420/2020:0.0,Belgium/VT-0325143/2020:0.0,Belgium/VWJM-0324136/2020:0.0,England/CAMB-1AA368/2020:0.0,England/CAMB-1ADE82/2020:0.0):5.5E-4)0.389:5.5E-4,(England/LOND-D611F/2020:5.5E-4,(England/LOND-D52C2/2020:5.5E-4,(England/LOND-D5A06/2020:5.5E-4,England/LOND-D5A15/2020:5.5E-4)0.000:5.5E-4)1.000:5.5E-4)0.739:5.5E-4)0.000:5.5E-4,England/CAMB-7624B/2020:5.5E-4)0.000:5.5E-4)0.000:5.5E-4,(Belgium/rega-0409437/2020:5.5E-4,England/CAMB-79D47/2020:5.5E-4)0.000:5.5E-4)0.000:5.5E-4,Belgium/rega-0427424/2020:5.5E-4)0.000:5.5E-4,((England/NOTT-111074/2020:5.5E-4,(England/CAMB-1B3E3E/2020:5.5E-4,England/CAMB-1B3232/2020:5.5E-4)0.000:5.5E-4)0.928:5.5E-4,(Poland/Pom3/2020:5.5E-4,Belgium/JFA-0407396/2020:5.5E-4)0.000:5.5E-4)0.000:5.5E-4)0.999:5.5E-4,Wales/PHWC-160CBE/2020:5.5E-4)0.828:5.5E-4)0.998:5.5E-4)0.895:5.5E-4,Denmark/SSI-05/2020:5.5E-4)0.327:5.5E-4,((Switzerland/120208/2020:5.5E-4,Switzerland/100801/2020:5.5E-4)0.000:5.5E-4,Austria/CeMM0112/2020:5.5E-4)0.920:5.5E-4)0.996:5.5E-4)0.978:5.5E-4,(((Netherlands/NA_357/2020:0.0,Netherlands/ZuidHolland_116/2020:0.0):5.5E-4,(Netherlands/Utrecht_10038/2020:5.5E-4,(Netherlands/Zeeland_31/2020:5.5E-4,Netherlands/NA_213/2020:5.5E-4)0.000:5.5E-4)0.745:5.5E-4)0.431:5.5E-4,(((((((England/CAMB-71EE2/2020:5.5E-4,(England/BRIS-124D2C/2020:5.5E-4,(England/CAMB-8424A/2020:5.5E-4,(England/CAMB-7E823/2020:5.5E-4,(England/CAMB-75F63/2020:0.0,England/CAMB-78FF7/2020:0.0):5.5E-4)0.000:5.5E-4)1.000:5.5E-4)0.000:5.5E-4)0.993:5.5E-4,England/CAMB-7DCBF/2020:5.5E-4)1.000:5.5E-4,(England/CAMB-1B15B3/2020:5.5E-4,England/CAMB-1B2E4E/2020:5.5E-4)0.751:5.5E-4)1.000:5.5E-4,England/20169014804/2020:5.5E-4)0.736:5.5E-4,(England/LOND-D3525/2020:5.5E-4,(England/20144000204/2020:5.5E-4,England/LOND-D62FE/2020:5.5E-4)0.000:5.5E-4)0.565:5.5E-4)0.929:5.5E-4,(((((England/CAMB-1AC15D/2020:5.5E-4,England/CAMB-81605/2020:5.5E-4)1.000:5.5E-4,(England/NORW-EB7D9/2020:5.5E-4,England/NORW-EB706/2020:5.5E-4)0.882:5.5E-4)0.789:5.5E-4,(((England/CAMB-1ABD0F/2020:5.5E-4,((((England/CAMB-81623/2020:5.5E-4,England/CAMB-7D0B3/2020:5.5E-4)1.000:5.5E-4,England/CAMB-1AE522/2020:5.5E-4)0.000:5.5E-4,England/CAMB-7A46F/2020:5.5E-4)0.000:5.5E-4,England/CAMB-8465D/2020:5.5E-4)0.908:5.5E-4)0.738:5.5E-4,((((England/CAMB-7AC49/2020:5.5E-4,(England/CAMB-76F9F/2020:5.5E-4,(England/CAMB-8468A/2020:5.5E-4,(England/CAMB-82015/2020:5.5E-4,(England/CAMB-1ABD69/2020:0.0,England/CAMB-1ABD87/2020:0.0,England/CAMB-1ABE2A/2020:0.0):5.5E-4)1.000:5.5E-4)0.715:5.5E-4)0.000:5.5E-4)0.724:5.5E-4,((England/CAMB-74508/2020:5.5E-4,(England/CAMB-8224C/2020:5.5E-4,England/CAMB-84277/2020:5.5E-4)1.000:5.5E-4)0.725:5.5E-4,((England/CAMB-71C7F/2020:5.5E-4,(England/CAMB-1ABA71/2020:5.5E-4,England/CAMB-831A8/2020:5.5E-4)0.000:5.5E-4)0.744:5.5E-4,(((England/CAMB-82859/2020:5.5E-4,((England/CAMB-7BFB8/2020:0.0,England/CAMB-76551/2020:0.0):5.5E-4,England/CAMB-1ABCF3/2020:5.5E-4)0.616:5.5E-4)1.000:5.5E-4,England/CAMB-77B7C/2020:5.5E-4)0.904:5.5E-4,(((((England/CAMB-1ABAAE/2020:0.0,England/CAMB-1ABD2D/2020:0.0,England/CAMB-1ABDA5/2020:0.0,England/CAMB-7B817/2020:0.0,England/CAMB-720BE/2020:0.0):5.5E-4,(England/CAMB-8371F/2020:5.5E-4,England/CAMB-76436/2020:5.5E-4)0.720:5.5E-4)0.000:5.5E-4,England/CAMB-7F45B/2020:5.5E-4)0.000:5.5E-4,(((England/CAMB-83779/2020:5.5E-4,((England/CAMB-7BA4E/2020:0.0,England/CAMB-7EB39/2020:0.0):5.5E-4,England/CAMB-7657F/2020:5.5E-4)0.000:5.5E-4)0.000:5.5E-4,England/CAMB-1AA948/2020:5.5E-4)0.000:5.5E-4,England/CAMB-804FD/2020:5.5E-4)0.000:5.5E-4)1.000:5.5E-4,England/CAMB-1AFB2F/2020:5.5E-4)0.000:5.5E-4)1.000:5.5E-4)1.000:5.5E-4)0.000:5.5E-4)0.000:5.5E-4,England/CAMB-73071/2020:5.5E-4)0.000:5.5E-4,((England/CAMB-77DEF/2020:5.5E-4,(England/CAMB-75ADB/2020:5.5E-4,((England/CAMB-1AA7B7/2020:5.5E-4,England/CAMB-800CC/2020:5.5E-4)0.744:5.5E-4,(England/CAMB-829B0/2020:5.5E-4,England/CAMB-82886/2020:5.5E-4)1.000:5.5E-4)0.000:5.5E-4)1.000:5.5E-4)1.000:5.5E-4,(England/CAMB-1B4C24/2020:5.5E-4,England/CAMB-1AD848/2020:5.5E-4)0.914:5.5E-4)0.733:5.5E-4)0.000:5.5E-4)0.000:5.5E-4,(England/CAMB-77101/2020:5.5E-4,(England/CAMB-83797/2020:5.5E-4,(England/CAMB-1B0BA3/2020:5.5E-4,England/CAMB-1AD189/2020:5.5E-4)0.523:5.5E-4)0.877:5.5E-4)0.815:5.5E-4)1.000:5.5E-4)0.771:5.5E-4,(England/CAMB-7A441/2020:5.5E-4,(England/CAMB-1ABD96/2020:5.5E-4,(England/201580203/2020:5.5E-4,(England/CAMB-737F4/2020:5.5E-4,(England/CAMB-763FD/2020:5.5E-4,England/CAMB-810BC/2020:5.5E-4)0.000:5.5E-4)0.000:5.5E-4)0.817:5.5E-4)0.000:5.5E-4)0.930:5.5E-4)0.000:5.5E-4,((England/CAMB-80123/2020:5.5E-4,England/CAMB-7A4C9/2020:5.5E-4)1.000:5.5E-4,England/CAMB-83E83/2020:5.5E-4)1.000:5.5E-4)0.752:5.5E-4)0.000:5.5E-4,(((England/20186083304/2020:0.00105,England/20138019804/2020:5.5E-4)0.914:5.5E-4,(England/CAMB-7BEF7/2020:5.5E-4,((England/BIRM-615A4/2020:5.5E-4,England/BIRM-61595/2020:5.5E-4)0.916:5.5E-4,(England/LOND-D3701/2020:5.5E-4,England/CAMB-73ABF/2020:5.5E-4)0.000:5.5E-4)0.000:5.5E-4)1.000:5.5E-4)0.894:5.5E-4,England/20144000104/2020:5.5E-4)0.000:5.5E-4)0.882:5.5E-4)0.578:5.5E-4)0.000:5.5E-4)0.000:5.5E-4,(Netherlands/Utrecht_10044/2020:5.5E-4,((England/CAMB-8182D/2020:5.5E-4,England/20109050406/2020:5.5E-4)0.922:5.5E-4,Belgium/20A47/2020:5.5E-4)1.000:5.5E-4)0.000:5.5E-4)0.812:5.5E-4,England/CAMB-84945/2020:5.5E-4)0.000:5.5E-4,Wales/PHWC-23DE2/2020:5.5E-4)0.772:5.5E-4)0.748:5.5E-4,(((((England/20142061304/2020:5.5E-4,England/20128090902/2020:5.5E-4)1.000:5.5E-4,England/BRIS-12DA3B/2020:5.5E-4)0.933:5.5E-4,(Scotland/CVR2492/2020:5.5E-4,((England/NORT-289735/2020:5.5E-4,(England/NORT-28C84E/2020:5.5E-4,England/NORT-28C705/2020:5.5E-4)0.729:5.5E-4)0.744:5.5E-4,(England/LIVE-9F7A7/2020:5.5E-4,England/LIVE-9F72F/2020:5.5E-4)0.750:5.5E-4)0.142:5.5E-4)0.978:5.5E-4)0.821:5.5E-4,((((England/SHEF-C0479/2020:0.0,Scotland/CVR3838/2020:0.0):5.5E-4,England/SHEF-D1CD7/2020:5.5E-4)1.000:5.5E-4,England/20174050404/2020:5.5E-4)0.760:5.5E-4,((England/LIVE-99CEA/2020:5.5E-4,(((England/20176045804/2020:5.5E-4,England/20184028804/2020:5.5E-4)0.725:5.5E-4,(England/20184046404/2020:5.5E-4,England/LIVE-9F67D/2020:5.5E-4)0.000:5.5E-4)0.886:5.5E-4,Scotland/CVR3494/2020:5.5E-4)0.000:5.5E-4)0.000:5.5E-4,Scotland/CVR2739/2020:5.5E-4)0.725:5.5E-4)0.000:5.5E-4)0.000:5.5E-4,(((((((((Scotland/CVR3805/2020:5.5E-4,((England/NORT-28371D/2020:5.5E-4,(England/BRIS-126C3C/2020:5.5E-4,England/BRIS-12621C/2020:5.5E-4)0.741:5.5E-4)0.000:5.5E-4,Scotland/CVR1476/2020:5.5E-4)0.658:5.5E-4)0.918:5.5E-4,(((Scotland/CVR3251/2020:5.5E-4,England/BRIS-12AA7A/2020:5.5E-4)0.647:5.5E-4,Wales/PHWC-2EAE0/2020:5.5E-4)0.739:5.5E-4,(England/BRIS-1295C5/2020:5.5E-4,((England/NORT-281B13/2020:5.5E-4,England/LIVE-99A95/2020:5.5E-4)0.255:5.5E-4,Scotland/CVR3367/2020:5.5E-4)0.626:5.5E-4)0.471:5.5E-4)0.000:5.5E-4)1.000:5.5E-4,((Wales/PHWC-2607D/2020:5.5E-4,England/OXON-B15E1/2020:5.5E-4)0.000:5.5E-4,Wales/PHWC-25E74/2020:5.5E-4)0.732:5.5E-4)0.000:5.5E-4,((Wales/PHWC-2B02D/2020:5.5E-4,Wales/PHWC-2880A/2020:5.5E-4)0.964:5.5E-4,(((((((England/BRIS-12DA4A/2020:5.5E-4,England/CAMB-74D1F/2020:5.5E-4)0.735:5.5E-4,((((Scotland/CVR3841/2020:5.5E-4,(England/BRIS-12DF96/2020:5.5E-4,England/BRIS-123C3F/2020:5.5E-4)0.873:5.5E-4)0.000:5.5E-4,((Scotland/CVR3167/2020:0.0,Scotland/CVR3492/2020:0.0):5.5E-4,England/BRIS-12D8C8/2020:5.5E-4)0.000:5.5E-4)0.516:5.5E-4,((((England/BRIS-12BA97/2020:5.5E-4,England/BRIS-12DA59/2020:5.5E-4)0.000:5.5E-4,(England/BRIS-122C5E/2020:5.5E-4,(((((England/BRIS-12D628/2020:5.5E-4,(England/BRIS-12D637/2020:5.5E-4,(England/BRIS-12D576/2020:5.5E-4,England/BRIS-12D619/2020:5.5E-4)1.000:5.5E-4)1.000:5.5E-4)0.718:5.5E-4,England/BRIS-12D43D/2020:5.5E-4)0.000:5.5E-4,England/BRIS-12BA88/2020:5.5E-4)0.000:5.5E-4,(England/BRIS-12C331/2020:5.5E-4,England/BRIS-12DA1D/2020:5.5E-4)0.718:5.5E-4)0.587:5.5E-4,(((England/BRIS-12C3C8/2020:5.5E-4,(England/BRIS-12C067/2020:5.5E-4,England/BRIS-12C049/2020:5.5E-4)0.000:5.5E-4)0.000:5.5E-4,(England/BRIS-12BDBC/2020:0.0,England/BRIS-12C03A/2020:0.0,England/BRIS-12C058/2020:0.0):5.5E-4)0.917:5.5E-4,(NorthernIreland/NIRE-101736/2020:5.5E-4,England/BRIS-12BD07/2020:5.5E-4)0.000:5.5E-4)0.000:5.5E-4)0.000:5.5E-4)0.000:5.5E-4)0.000:5.5E-4,England/BRIS-12BD9E/2020:5.5E-4)0.000:5.5E-4,(England/BRIS-12BA79/2020:5.5E-4,England/BRIS-12DA68/2020:5.5E-4)0.750:5.5E-4)0.000:5.5E-4)0.000:5.5E-4,(Scotland/CVR3808/2020:5.5E-4,(Scotland/CVR3813/2020:5.5E-4,Scotland/CVR3824/2020:5.5E-4)0.000:5.5E-4)0.967:5.5E-4)0.000:5.5E-4)0.000:5.5E-4,(England/BRIS-12BAA6/2020:0.0,England/BRIS-12D813/2020:0.0):5.5E-4)1.000:5.5E-4,Wales/PHWC-2AF9A/2020:5.5E-4)0.748:5.5E-4,(NorthernIreland/NIRE-FC553/2020:5.5E-4,((((((England/NORT-28CA2A/2020:5.5E-4,(England/NORT-29878E/2020:5.5E-4,England/NORT-298751/2020:5.5E-4)1.000:5.5E-4)0.000:5.5E-4,England/NORT-29879D/2020:5.5E-4)0.000:5.5E-4,((England/NORT-28C9A5/2020:0.0,England/NORT-28CB81/2020:0.0):5.5E-4,England/NORT-28C5DE/2020:5.5E-4)0.000:5.5E-4)0.000:5.5E-4,((England/NORT-28C86C/2020:5.5E-4,(England/NORT-298760/2020:5.5E-4,((England/NORT-28C7D8/2020:5.5E-4,England/NORT-28C978/2020:5.5E-4)1.000:5.5E-4,England/NORT-28C7E7/2020:5.5E-4)1.000:5.5E-4)1.000:5.5E-4)1.000:5.5E-4,((England/NORT-28C064/2020:5.5E-4,England/NORT-28CB54/2020:5.5E-4)0.000:5.5E-4,England/NORT-28C9B4/2020:5.5E-4)0.772:5.5E-4)0.000:5.5E-4)0.000:5.5E-4,England/NORT-28C389/2020:5.5E-4)0.896:5.5E-4,Wales/PHWC-2811E/2020:5.5E-4)0.796:5.5E-4)0.795:5.5E-4)0.654:5.5E-4,(((England/BIRM-5E9EA/2020:5.5E-4,Wales/PHWC-28D29/2020:5.5E-4)0.773:5.5E-4,(Scotland/GCVR-172C9B/2020:5.5E-4,England/BRIS-127EDB/2020:5.5E-4)0.733:5.5E-4)0.730:5.5E-4,((Scotland/CVR3151/2020:5.5E-4,England/BRIS-12CD06/2020:5.5E-4)0.733:5.5E-4,((Scotland/CVR2764/2020:5.5E-4,(England/BRIS-1289BB/2020:5.5E-4,(England/BRIS-12C37D/2020:5.5E-4,(England/BRIS-1273FA/2020:5.5E-4,England/BRIS-128933/2020:5.5E-4)0.744:5.5E-4)0.000:5.5E-4)0.000:5.5E-4)0.000:5.5E-4,(England/BRIS-12BB1C/2020:0.0,England/BRIS-12BC37/2020:0.0,England/BRIS-12BD8F/2020:0.0,England/BRIS-12BE04/2020:0.0,England/BRIS-12C1BF/2020:0.0,England/BRIS-12C920/2020:0.0,England/BRIS-12CD7F/2020:0.0,England/BRIS-12CD51/2020:0.0,England/BRIS-12D7AD/2020:0.0,England/BRIS-12D761/2020:0.0,England/BRIS-12D804/2020:0.0,Scotland/CVR2363/2020:0.0,Scotland/CVR2561/2020:0.0):5.5E-4)0.892:5.5E-4)1.000:5.5E-4)0.022:5.5E-4)0.673:5.5E-4,((((((England/BRIS-12DAE0/2020:5.5E-4,(England/BRIS-12CD15/2020:5.5E-4,(England/BRIS-12D831/2020:5.5E-4,England/BRIS-12E047/2020:5.5E-4)0.000:5.5E-4)1.000:5.5E-4)0.000:5.5E-4,England/BRIS-12C86F/2020:5.5E-4)0.000:5.5E-4,((England/BRIS-12C832/2020:5.5E-4,((England/BRIS-12D8E6/2020:5.5E-4,England/BRIS-12CD42/2020:5.5E-4)0.000:5.5E-4,England/BRIS-12DA77/2020:5.5E-4)0.000:5.5E-4)0.000:5.5E-4,England/BRIS-12C216/2020:5.5E-4)0.719:5.5E-4)0.000:5.5E-4,((England/BRIS-122C8B/2020:5.5E-4,(Scotland/GCVR-170FD0/2020:5.5E-4,(Scotland/CVR1926/2020:5.5E-4,Scotland/GCVR-171018/2020:5.5E-4)0.000:5.5E-4)0.757:5.5E-4)0.807:5.5E-4,(England/BRIS-125A42/2020:5.5E-4,(England/BRIS-128FE6/2020:5.5E-4,(((England/BRIS-12AA3E/2020:0.0,England/BRIS-12AE7E/2020:0.0,England/BRIS-12AEBA/2020:0.0,England/BRIS-128F5F/2020:0.0,England/BRIS-1229DF/2020:0.0,England/BRIS-12903D/2020:0.0,England/BRIS-126003/2020:0.0,NorthernIreland/NIRE-FB85B/2020:0.0,NorthernIreland/NIRE-FB897/2020:0.0,Scotland/GCVR-1712B8/2020:0.0):5.5E-4,((((((England/BRIS-12906A/2020:5.5E-4,(England/BRIS-1288DC/2020:0.0,England/BRIS-128793/2020:0.0):5.5E-4)1.000:5.5E-4,England/BRIS-122C12/2020:5.5E-4)0.000:5.5E-4,((England/BRIS-125A33/2020:5.5E-4,(England/BRIS-1227F3/2020:5.5E-4,((England/BRIS-12AAE3/2020:0.0,England/BRIS-1255D8/2020:0.0):5.5E-4,England/BRIS-123A17/2020:5.5E-4)1.000:5.5E-4)0.000:5.5E-4)0.000:5.5E-4,(((Scotland/CVR3816/2020:5.5E-4,Scotland/CVR3819/2020:5.5E-4)0.838:5.5E-4,Scotland/CVR152/2020:5.5E-4)0.000:5.5E-4,England/BRIS-1269DB/2020:5.5E-4)0.000:5.5E-4)0.000:5.5E-4)0.000:5.5E-4,England/BRIS-122C6D/2020:5.5E-4)0.000:5.5E-4,England/BRIS-1249FB/2020:5.5E-4)0.000:5.5E-4,England/BRIS-124F44/2020:5.5E-4)0.000:5.5E-4)0.000:5.5E-4,England/BRIS-123A26/2020:5.5E-4)0.000:5.5E-4)0.000:5.5E-4)0.435:5.5E-4)0.869:5.5E-4)0.983:5.5E-4,(England/BRIS-12D057/2020:5.5E-4,(Wales/PHWC-32D86/2020:5.5E-4,Wales/PHWC-32E0B/2020:5.5E-4)0.775:5.5E-4)0.737:5.5E-4)0.000:5.5E-4,(Scotland/CVR2468/2020:5.5E-4,(England/NORT-2892E9/2020:5.5E-4,England/BRIS-12BC0A/2020:5.5E-4)0.000:5.5E-4)0.983:5.5E-4)0.242:5.5E-4)0.666:5.5E-4)0.648:5.5E-4)0.913:5.5E-4,((England/BRIS-12278A/2020:5.5E-4,(England/BRIS-12C850/2020:5.5E-4,(England/BRIS-12D2E8/2020:0.0,England/BRIS-12D3A9/2020:0.0):5.5E-4)0.889:5.5E-4)0.000:5.5E-4,(England/OXON-B08E9/2020:5.5E-4,England/OXON-B19F4/2020:5.5E-4)0.872:5.5E-4)0.728:5.5E-4)0.693:5.5E-4,England/BRIS-12C225/2020:5.5E-4)0.000:5.5E-4,England/SHEF-C41F6/2020:5.5E-4)0.411:5.5E-4,(((Wales/PHWC-35CFF/2020:5.5E-4,(Wales/PHWC-32A16/2020:5.5E-4,(((England/OXON-AF179/2020:5.5E-4,(((Scotland/EDB188/2020:5.5E-4,England/20156047404/2020:5.5E-4)0.747:5.5E-4,(Wales/PHWC-27DA2/2020:5.5E-4,((England/NORT-290D39/2020:5.5E-4,(England/LIVE-9F68C/2020:0.0,England/LIVE-9F74D/2020:0.0,England/LIVE-9F75C/2020:0.0):5.5E-4)0.745:5.5E-4,England/CAMB-75B23/2020:5.5E-4)0.000:5.5E-4)0.999:5.5E-4)0.452:5.5E-4,(((((Wales/PHWC-2B46D/2020:5.5E-4,Wales/PHWC-30FBF/2020:5.5E-4)0.738:5.5E-4,(Wales/PHWC-2B48B/2020:5.5E-4,(Wales/PHWC-2A422/2020:5.5E-4,Wales/PHWC-2B1C0/2020:5.5E-4)0.872:5.5E-4)0.747:5.5E-4)0.000:5.5E-4,((Wales/PHWC-32E47/2020:5.5E-4,Wales/PHWC-32ECF/2020:5.5E-4)1.000:5.5E-4,(Wales/PHWC-31895/2020:5.5E-4,Wales/PHWC-26408/2020:5.5E-4)0.000:5.5E-4)1.000:5.5E-4)0.937:5.0E-4,(((Wales/PHWC-27B3F/2020:5.5E-4,Wales/PHWC-3306E/2020:5.5E-4)0.000:5.5E-4,(((Scotland/EDB4709/2020:5.5E-4,(((Scotland/EDB4708/2020:5.5E-4,(Scotland/EDB5056/2020:0.0,Scotland/EDB5060/2020:0.0):5.5E-4)0.000:5.5E-4,(Scotland/EDB4712/2020:5.5E-4,(Scotland/EDB5480/2020:5.5E-4,(Scotland/EDB5466/2020:5.5E-4,Scotland/EDB4721/2020:5.5E-4)0.000:5.5E-4)1.000:5.5E-4)0.000:5.5E-4)0.000:5.5E-4,Scotland/EDB5053/2020:5.5E-4)0.000:5.5E-4)0.797:5.5E-4,(Wales/PHWC-326C7/2020:5.5E-4,Wales/PHWC-2EF4B/2020:5.5E-4)0.925:5.5E-4)0.000:5.5E-4,(Wales/PHWC-29B1F/2020:5.5E-4,((Wales/PHWC-35B4D/2020:5.5E-4,Wales/PHWC-33927/2020:5.5E-4)0.917:5.5E-4,(Wales/PHWC-322C3/2020:5.5E-4,Wales/PHWC-2617A/2020:5.5E-4)0.737:5.5E-4)0.760:5.5E-4)0.726:5.5E-4)0.000:5.5E-4)0.732:5.5E-4,(Wales/PHWC-266B7/2020:5.5E-4,(Wales/PHWC-266C6/2020:5.5E-4,(Wales/PHWC-36A6D/2020:5.5E-4,Wales/PHWC-36B5B/2020:5.5E-4)0.933:5.5E-4)1.000:5.5E-4)0.999:5.5E-4)0.000:5.5E-4)0.999:5.5E-4,((((England/201420835/2020:5.5E-4,((Scotland/EDB155/2020:5.5E-4,(Scotland/EDB4794/2020:5.5E-4,Scotland/EDB056/2020:5.5E-4)0.748:5.5E-4)0.796:5.5E-4,(((Scotland/EDB145/2020:5.5E-4,Scotland/EDB3978/2020:5.5E-4)1.000:5.5E-4,(Scotland/EDB098/2020:0.0,Scotland/EDB099/2020:0.0):5.5E-4)0.000:5.5E-4,((Scotland/EDB119/2020:5.5E-4,Scotland/EDB146/2020:8.6E-4)0.716:5.5E-4,Scotland/EDB120/2020:5.5E-4)0.000:5.5E-4)0.000:5.5E-4)0.770:5.5E-4)0.000:5.5E-4,England/20134078604/2020:5.5E-4)0.966:5.5E-4,Wales/PHWC-2523C/2020:5.5E-4)0.995:5.5E-4,Wales/PHWC-2954E/2020:5.5E-4)0.000:5.5E-4)0.951:5.5E-4)0.949:5.5E-4)0.000:5.5E-4,England/OXON-AF346/2020:5.5E-4)0.000:5.5E-4,((((Wales/PHWC-285D6/2020:5.5E-4,(Wales/PHWC-2B315/2020:5.5E-4,(England/BRIS-1226D8/2020:5.5E-4,England/BRIS-122B7F/2020:5.5E-4)0.902:5.5E-4)0.000:5.5E-4)0.637:5.5E-4,(Wales/PHWC-2D4E3/2020:5.5E-4,Wales/PHWC-2C6C0/2020:5.5E-4)0.059:5.5E-4)0.621:5.5E-4,Wales/PHWC-2559D/2020:5.5E-4)0.440:5.5E-4,(Wales/PHWC-286C4/2020:5.5E-4,((((((((Wales/PHWC-164045/2020:5.5E-4,((((Wales/PHWC-32542/2020:5.5E-4,Wales/PHWC-2F1F9/2020:5.5E-4)1.000:5.5E-4,Wales/PHWC-341F1/2020:5.5E-4)1.000:5.5E-4,(Wales/PHWC-2B816/2020:5.5E-4,Wales/PHWC-163538/2020:5.5E-4)0.000:5.5E-4)0.300:5.5E-4,Wales/PHWC-2A282/2020:5.5E-4)0.750:5.5E-4)1.000:5.5E-4,(((Wales/PHWC-3671B/2020:5.5E-4,(Wales/PHWC-35A8C/2020:5.5E-4,Wales/PHWC-3471D/2020:5.5E-4)1.000:5.5E-4)0.880:5.5E-4,Wales/PHWC-2E075/2020:5.5E-4)0.999:5.5E-4,Wales/PHWC-308C3/2020:5.5E-4)0.974:5.5E-4)0.000:5.5E-4,((Wales/PHWC-2A941/2020:5.5E-4,(Wales/PHWC-15C101/2020:5.5E-4,Wales/PHWC-2C60C/2020:5.5E-4)0.000:5.5E-4)0.487:5.5E-4,Wales/PHWC-2ADFA/2020:5.5E-4)0.921:5.5E-4)0.962:5.5E-4,(((Wales/PHWC-2B922/2020:5.5E-4,Wales/PHWC-2B791/2020:5.5E-4)0.000:5.5E-4,Wales/PHWC-2B306/2020:5.5E-4)0.905:5.5E-4,((Wales/PHWC-2A2EC/2020:5.5E-4,Wales/PHWC-320D8/2020:5.5E-4)0.697:5.5E-4,(((Wales/PHWC-2BFF3/2020:5.5E-4,(Wales/PHWC-360F2/2020:5.5E-4,((Wales/PHWC-33A24/2020:5.5E-4,Wales/PHWC-2F0B0/2020:5.5E-4)0.895:5.5E-4,Wales/PHWC-33F43/2020:5.5E-4)1.000:5.5E-4)0.000:5.5E-4)0.994:5.5E-4,Wales/PHWC-35C68/2020:5.5E-4)1.000:5.5E-4,Wales/PHWC-15D22B/2020:5.5E-4)1.000:5.5E-4)0.000:5.5E-4)0.966:5.5E-4)0.000:5.5E-4,(Wales/PHWC-2A088/2020:5.5E-4,Wales/PHWC-2A932/2020:5.5E-4)0.000:5.5E-4)0.760:5.5E-4,Wales/PHWC-2A923/2020:5.5E-4)0.000:5.5E-4,Wales/PHWC-2A0A6/2020:5.5E-4)0.000:5.5E-4,Wales/PHWC-27E18/2020:5.5E-4)0.469:5.5E-4)0.359:5.5E-4)0.000:5.5E-4)0.936:5.5E-4)0.000:5.5E-4)0.000:5.5E-4,Wales/PHWC-338EE/2020:5.5E-4)0.883:5.5E-4,((Wales/PHWC-163C51/2020:5.5E-4,(((England/BRIS-12BF4D/2020:5.5E-4,England/BRIS-128B4C/2020:5.5E-4)1.000:5.5E-4,Wales/PHWC-163116/2020:5.5E-4)1.000:5.5E-4,(((Wales/PHWC-164EA5/2020:5.5E-4,Wales/PHWC-164740/2020:5.5E-4)1.000:5.5E-4,(((England/BRIS-128BB5/2020:5.5E-4,Wales/PHWC-1635DE/2020:5.5E-4)0.744:5.5E-4,(England/BRIS-12CF97/2020:5.5E-4,((England/BRIS-12CF79/2020:0.0,England/BRIS-12CF88/2020:0.0,England/BRIS-12CFA6/2020:0.0):5.5E-4,England/BRIS-126F9D/2020:5.5E-4)0.000:5.5E-4)0.918:5.5E-4)1.000:5.5E-4,Wales/PHWC-15CCC4/2020:5.5E-4)1.000:5.5E-4)0.712:5.5E-4,Wales/PHWC-15E749/2020:5.5E-4)0.000:5.5E-4)0.970:5.5E-4)0.797:5.5E-4,(((((England/LIVE-9A40F/2020:5.5E-4,(England/LIVE-9EB33/2020:5.5E-4,England/LIVE-9B398/2020:5.5E-4)1.000:5.5E-4)0.791:5.5E-4,(((England/LIVE-99D6F/2020:5.5E-4,England/SHEF-C9698/2020:5.5E-4)0.755:5.5E-4,((England/NORT-295AD3/2020:5.5E-4,Wales/PHWC-23AFA/2020:5.5E-4)0.733:5.5E-4,(((Wales/PHWC-26198/2020:5.5E-4,((((England/LIVE-9B547/2020:5.5E-4,(England/LIVE-9EA54/2020:5.5E-4,England/LIVE-9DE68/2020:5.5E-4)1.000:5.5E-4)1.000:5.5E-4,England/LIVE-9B486/2020:5.5E-4)0.630:5.5E-4,(England/20144006704/2020:5.5E-4,England/LIVE-9DE95/2020:5.5E-4)0.624:5.5E-4)0.000:5.5E-4,England/LIVE-9A9A6/2020:5.5E-4)0.000:5.5E-4)0.735:5.5E-4,England/LIVE-A0248/2020:5.5E-4)0.000:5.5E-4,(((England/LIVE-9D83D/2020:5.5E-4,England/LIVE-9E368/2020:5.5E-4)0.931:5.5E-4,(England/LIVE-9FA35/2020:5.5E-4,England/LIVE-9FA62/2020:5.5E-4)0.795:5.5E-4)0.931:5.5E-4,(((England/LIVE-9E641/2020:5.5E-4,England/LIVE-9F015/2020:5.5E-4)1.000:5.5E-4,England/LIVE-997E9/2020:5.5E-4)0.733:5.5E-4,England/LIVE-9BE97/2020:5.5E-4)0.733:5.5E-4)1.000:5.5E-4)0.741:5.5E-4)0.450:5.5E-4)0.420:5.5E-4,(England/BRIS-129835/2020:5.5E-4,England/BRIS-123A35/2020:5.5E-4)0.588:5.5E-4)0.406:5.5E-4)0.000:5.5E-4,(England/LIVE-9BFA3/2020:5.5E-4,(England/LIVE-9C5EC/2020:5.5E-4,((England/LIVE-9D3F0/2020:5.5E-4,(England/LIVE-9A6AF/2020:5.5E-4,England/LIVE-9B310/2020:5.5E-4)1.000:5.5E-4)0.732:5.5E-4,England/LIVE-9D69D/2020:5.5E-4)0.000:5.5E-4)0.908:5.5E-4)1.000:5.5E-4)0.000:5.5E-4,(((England/LIVE-9BEA6/2020:5.5E-4,(England/LIVE-9BEE2/2020:5.5E-4,(England/CAMB-1AEB99/2020:5.5E-4,England/NORT-28A5D0/2020:5.5E-4)0.658:5.5E-4)0.000:5.5E-4)0.590:5.5E-4,England/LIVE-9C5CE/2020:5.5E-4)0.795:5.5E-4,(England/BRIS-12D822/2020:5.5E-4,(((England/LIVE-9D518/2020:5.5E-4,((England/LIVE-9B107/2020:5.5E-4,England/LIVE-9DDD4/2020:5.5E-4)1.000:5.5E-4,((England/LIVE-9DEFF/2020:5.5E-4,England/LIVE-9D41B/2020:5.5E-4)1.000:5.5E-4,(England/LIVE-9C889/2020:5.5E-4,England/LIVE-9C0DC/2020:5.5E-4)0.999:5.5E-4)0.975:5.5E-4)1.000:5.5E-4)1.000:5.5E-4,((England/LIVE-9A108/2020:5.5E-4,(England/LIVE-9A3C6/2020:5.5E-4,England/LIVE-9DB43/2020:5.5E-4)1.000:5.5E-4)0.922:5.5E-4,England/LIVE-9B90F/2020:5.5E-4)0.975:5.5E-4)0.000:5.5E-4,((England/LIVE-9A180/2020:5.5E-4,((England/LIVE-9C93B/2020:5.5E-4,(England/LIVE-9CBBD/2020:5.5E-4,England/LIVE-9F121/2020:5.5E-4)0.000:5.5E-4)0.724:5.5E-4,(England/LIVE-9CD02/2020:5.5E-4,England/LIVE-99FA5/2020:5.5E-4)1.000:5.5E-4)0.723:5.5E-4)0.000:5.5E-4,England/LIVE-9927F/2020:5.5E-4)0.000:5.5E-4)0.733:5.5E-4)0.733:5.5E-4)0.000:5.5E-4)0.000:5.5E-4,(England/LIVE-9E77B/2020:5.5E-4,(((((England/CAMB-7DCCE/2020:5.5E-4,England/CAMB-7D96D/2020:5.5E-4)1.000:5.5E-4,(Germany/BAV-MVP0090/2020:5.5E-4,Germany/BAV-MVP0072/2020:5.5E-4)0.000:5.5E-4)1.000:5.5E-4,Switzerland/110455/2020:5.5E-4)0.000:5.5E-4,((((Switzerland/101183/2020:5.5E-4,Switzerland/110426/2020:5.5E-4)0.742:5.5E-4,(Switzerland/110487/2020:5.5E-4,(Switzerland/110483/2020:5.5E-4,Switzerland/110485/2020:5.5E-4)0.000:5.5E-4)0.880:5.5E-4)1.000:5.5E-4,Switzerland/100062/2020:5.5E-4)1.000:5.5E-4,Switzerland/100141/2020:5.5E-4)0.411:5.5E-4)0.743:5.5E-4,England/LIVE-9C85C/2020:5.5E-4)0.601:5.5E-4)0.767:5.5E-4)0.585:5.5E-4)0.921:5.5E-4)0.951:5.5E-4)0.856:5.5E-4,((((England/20144021904/2020:5.5E-4,(England/201380228/2020:5.5E-4,(England/201380229/2020:5.5E-4,(England/201380283/2020:5.5E-4,England/20149043104/2020:5.5E-4)0.731:5.5E-4)0.869:5.5E-4)0.000:5.5E-4)0.742:5.5E-4,(England/LIVE-99CF9/2020:5.5E-4,(England/LIVE-9C6AD/2020:5.5E-4,England/LIVE-9DEC2/2020:5.5E-4)0.000:5.5E-4)0.907:5.5E-4)0.000:5.5E-4,(((England/BRIS-128E25/2020:5.5E-4,(England/20144050404/2020:5.5E-4,(England/20134078904/2020:5.5E-4,England/20138063204/2020:5.5E-4)0.000:5.5E-4)0.887:5.5E-4)0.785:5.5E-4,((((England/LIVE-9ECC7/2020:5.5E-4,(England/LIVE-9C75F/2020:5.5E-4,England/LIVE-9E7C6/2020:5.5E-4)0.908:5.5E-4)0.625:5.5E-4,((((England/LIVE-9E571/2020:5.5E-4,England/LIVE-9B4E0/2020:5.5E-4)0.428:5.5E-4,((England/SHEF-CAD56/2020:5.5E-4,England/LIVE-9E9C0/2020:5.5E-4)0.786:5.5E-4,Wales/PHWC-2B218/2020:5.5E-4)0.729:5.5E-4)0.000:5.5E-4,England/LIVE-9E6C9/2020:5.5E-4)0.000:5.5E-4,England/LIVE-9ED79/2020:5.5E-4)0.000:5.5E-4)0.723:5.5E-4,(((((NorthernIreland/NIRE-105310/2020:5.5E-4,England/LIVE-9979E/2020:5.5E-4)0.815:5.5E-4,((((Scotland/CVR2968/2020:5.5E-4,Scotland/CVR2036/2020:5.5E-4)0.000:5.5E-4,England/SHEF-D0BBD/2020:5.5E-4)0.000:5.5E-4,(((Scotland/CVR2106/2020:5.5E-4,((((((((((England/LIVE-9EBAC/2020:5.5E-4,((England/LIVE-9EB9D/2020:5.5E-4,(England/LIVE-9C810/2020:5.5E-4,England/LIVE-9E8B4/2020:5.5E-4)1.000:5.5E-4)0.000:5.5E-4,England/LIVE-9D91C/2020:5.5E-4)0.600:5.5E-4)0.737:5.5E-4,(((England/LIVE-9EDE2/2020:5.5E-4,(England/LIVE-9B477/2020:5.5E-4,England/LIVE-9EACD/2020:5.5E-4)0.000:5.5E-4)0.901:5.5E-4,England/LIVE-9E984/2020:5.5E-4)0.724:5.5E-4,England/LIVE-9C537/2020:5.5E-4)1.000:5.5E-4)0.847:5.5E-4,(((England/NORT-28A4B5/2020:5.5E-4,((England/NORT-28C899/2020:5.5E-4,((England/NORT-28C116/2020:5.5E-4,((((Scotland/GCVR-1702C8/2020:0.0,Scotland/GCVR-17125E/2020:0.0,Scotland/GCVR-170617/2020:0.0,Scotland/GCVR-171054/2020:0.0,Scotland/GCVR-171090/2020:0.0):5.5E-4,England/LIVE-9F525/2020:5.5E-4)0.000:5.5E-4,((((Scotland/CVR3610/2020:5.5E-4,(((England/LIVE-9F1F4/2020:5.2E-4,NorthernIreland/NIRE-10235F/2020:5.5E-4)0.000:5.5E-4,Scotland/CVR1005/2020:5.5E-4)0.000:5.5E-4,England/CAMB-72151/2020:5.5E-4)0.000:5.5E-4)0.000:5.5E-4,Scotland/CVR1422/2020:5.5E-4)0.000:5.5E-4,Scotland/GCVR-17126D/2020:5.5E-4)0.000:5.5E-4,Scotland/GCVR-171573/2020:5.5E-4)0.000:5.5E-4)0.000:5.5E-4,England/NORT-28C26E/2020:5.5E-4)0.000:5.5E-4)0.000:5.5E-4,England/NORT-28C1DA/2020:5.5E-4)0.000:5.5E-4)0.000:5.5E-4,England/BRIS-12291B/2020:5.5E-4)0.000:5.5E-4)0.000:5.5E-4,England/NORT-28C5ED/2020:5.5E-4)0.478:5.5E-4,Wales/PHWC-15C57E/2020:5.5E-4)0.909:5.5E-4)0.824:5.5E-4,((England/NORT-284372/2020:5.5E-4,(((((England/LIVE-9A7E8/2020:5.5E-4,(England/LIVE-99576/2020:5.5E-4,England/LIVE-9EC9A/2020:5.5E-4)0.726:5.5E-4)1.000:5.5E-4,England/LIVE-9FCB7/2020:5.1E-4)1.000:5.5E-4,((England/NORT-2825E7/2020:5.5E-4,(England/NORT-281B04/2020:5.5E-4,England/NORT-282D1C/2020:5.5E-4)0.000:5.5E-4)0.928:5.5E-4,(England/NORT-28216B/2020:5.5E-4,(England/NORT-2840B7/2020:5.5E-4,(England/NORT-281C5C/2020:5.5E-4,(England/NORT-281D0E/2020:5.5E-4,England/NORT-29589D/2020:5.5E-4)0.000:5.5E-4)0.000:5.5E-4)1.000:5.5E-4)1.000:5.5E-4)1.000:5.5E-4)1.000:5.5E-4,(England/NORT-28462E/2020:5.5E-4,England/NORT-295C37/2020:5.5E-4)1.000:5.5E-4)0.418:5.5E-4,(England/NORT-284248/2020:5.5E-4,((England/NORT-281A52/2020:5.5E-4,England/NORT-284D92/2020:5.5E-4)0.728:5.5E-4,(England/NORT-282BD6/2020:5.5E-4,England/NORT-28A558/2020:5.5E-4)0.000:5.5E-4)0.000:5.5E-4)1.000:5.5E-4)0.749:5.5E-4)0.449:5.5E-4,(England/LIVE-9F798/2020:5.5E-4,((England/LIVE-A0C95/2020:5.5E-4,England/LIVE-A0758/2020:5.5E-4)0.000:5.5E-4,(England/LIVE-A0020/2020:5.5E-4,England/LIVE-9FADB/2020:5.5E-4)0.000:5.5E-4)0.991:5.5E-4)0.534:5.5E-4)0.762:5.5E-4)0.220:5.5E-4,((England/LOND-D509B/2020:5.5E-4,England/LIVE-9EE1C/2020:5.5E-4)0.000:5.5E-4,England/LIVE-9EC4F/2020:5.5E-4)0.738:5.5E-4)0.000:5.5E-4,(England/LIVE-9C221/2020:5.5E-4,((Scotland/CVR3255/2020:5.5E-4,England/NORT-28C7C9/2020:5.5E-4)0.000:5.5E-4,England/LIVE-9E070/2020:5.5E-4)0.000:5.5E-4)0.777:5.5E-4)0.000:5.5E-4,(England/LIVE-9E465/2020:5.5E-4,England/LIVE-9B88A/2020:5.5E-4)0.752:5.5E-4)0.000:5.5E-4,(England/LIVE-9B2B9/2020:5.5E-4,England/LIVE-996BF/2020:5.5E-4)0.826:5.5E-4)0.000:5.5E-4,(Scotland/CVR2401/2020:5.5E-4,England/LIVE-9FB9C/2020:5.5E-4)0.750:5.5E-4)0.448:5.5E-4,(Scotland/CVR1081/2020:5.5E-4,Scotland/GCVR-17128B/2020:5.5E-4)0.749:5.5E-4)0.000:5.5E-4)0.000:5.5E-4,(England/NORT-28936E/2020:0.0,Scotland/CVR405/2020:0.0,Scotland/CVR2735/2020:0.0,Scotland/GCVR-1720DB/2020:0.0):5.5E-4)0.000:5.5E-4,(England/SHEF-D3024/2020:5.5E-4,(((England/SHEF-D0B62/2020:5.5E-4,(England/SHEF-CC0B5/2020:5.5E-4,England/SHEF-C19E2/2020:5.5E-4)1.000:5.5E-4)0.000:5.5E-4,England/SHEF-CF216/2020:5.5E-4)0.710:5.5E-4,England/SHEF-C6F72/2020:5.5E-4)0.000:5.5E-4)0.792:5.5E-4)0.000:5.5E-4)0.000:5.5E-4,Wales/PHWC-35A5F/2020:5.5E-4)0.000:5.5E-4)0.454:5.5E-4,(England/CAMB-73202/2020:5.5E-4,(England/LIVE-99260/2020:5.5E-4,(Scotland/CVR2550/2020:5.5E-4,((Scotland/CVR3593/2020:5.5E-4,(Scotland/CVR2396/2020:5.5E-4,(Scotland/CVR3641/2020:5.5E-4,(Scotland/CVR1968/2020:5.5E-4,Scotland/CVR2026/2020:5.5E-4)0.611:5.5E-4)0.000:5.5E-4)0.000:5.5E-4)0.735:5.5E-4,Scotland/CVR3537/2020:5.5E-4)0.000:5.5E-4)0.893:5.5E-4)0.760:5.5E-4)0.000:5.5E-4)0.000:5.5E-4,(England/LIVE-9929D/2020:5.5E-4,England/SHEF-CEA1F/2020:5.5E-4)0.000:5.5E-4)0.471:5.5E-4,((Scotland/CVR215/2020:5.5E-4,Iceland/104/2020:5.5E-4)0.000:5.5E-4,(((England/LIVE-9B662/2020:5.5E-4,(((England/LIVE-998E6/2020:5.5E-4,(England/LIVE-9A4D2/2020:5.5E-4,England/LIVE-9E59F/2020:5.5E-4)0.914:5.5E-4)0.740:5.5E-4,(England/LIVE-9EB06/2020:5.5E-4,England/LIVE-9DF74/2020:5.5E-4)1.000:5.5E-4)0.000:5.5E-4,(England/LIVE-9A3E4/2020:5.5E-4,(England/LIVE-9F570/2020:5.5E-4,England/LIVE-9902A/2020:5.5E-4)0.000:5.5E-4)1.000:5.5E-4)0.995:5.5E-4)0.890:5.5E-4,((England/LIVE-9D6CA/2020:5.5E-4,(England/LIVE-9F446/2020:5.5E-4,England/LIVE-997DA/2020:5.5E-4)0.741:5.5E-4)0.778:5.5E-4,(England/LIVE-9A2C9/2020:5.5E-4,(England/LIVE-9F507/2020:5.5E-4,England/LIVE-99AE0/2020:5.5E-4)0.240:5.5E-4)0.877:5.5E-4)0.910:5.5E-4)0.000:5.5E-4,((((England/LIVE-9C84D/2020:5.5E-4,((((England/LIVE-9ECB8/2020:5.5E-4,England/LIVE-9E24D/2020:5.5E-4)1.000:5.5E-4,(England/LIVE-9C31F/2020:5.5E-4,England/LIVE-9AA0D/2020:5.5E-4)1.000:5.5E-4)0.969:5.5E-4,England/LIVE-9B19E/2020:5.5E-4)1.000:5.5E-4,England/LIVE-9C8E3/2020:5.5E-4)1.000:5.5E-4)1.000:5.5E-4,(England/LIVE-9A1BD/2020:5.5E-4,England/LIVE-99321/2020:5.5E-4)1.000:5.5E-4)1.000:5.5E-4,(England/LIVE-99707/2020:5.5E-4,(England/LIVE-9EFCE/2020:5.5E-4,England/LIVE-99BB0/2020:5.5E-4)1.000:5.5E-4)0.747:5.5E-4)1.000:5.5E-4,((Wales/PHWC-34777/2020:5.5E-4,Wales/PHWC-163459/2020:5.5E-4)0.907:5.5E-4,(Wales/PHWC-34382/2020:5.5E-4,Wales/PHWC-33B03/2020:5.5E-4)1.000:5.5E-4)0.719:5.5E-4)0.000:5.5E-4)0.908:5.5E-4)0.000:5.5E-4)0.467:5.5E-4)0.724:5.5E-4,(England/LIVE-9B87B/2020:5.5E-4,(Wales/PHWC-164221/2020:5.5E-4,(Wales/PHWC-36933/2020:5.5E-4,(Wales/PHWC-163CCA/2020:5.5E-4,Wales/PHWC-164203/2020:5.5E-4)0.943:5.5E-4)0.000:5.5E-4)0.750:5.5E-4)0.901:5.5E-4)0.401:5.5E-4)0.000:5.5E-4,(England/20129006802/2020:5.5E-4,(England/OXON-AD9DD/2020:5.5E-4,England/OXON-AD894/2020:5.5E-4)0.884:5.5E-4)0.755:5.5E-4)0.735:5.5E-4)0.000:5.5E-4,(England/SHEF-CA0B7/2020:5.5E-4,(((((((((((((Scotland/CVR1806/2020:0.0,Scotland/EDB5469/2020:0.0):5.5E-4,(((England/CAMB-7EC45/2020:0.0,England/CAMB-7716B/2020:0.0):5.5E-4,(((England/SHEF-CCDCD/2020:5.5E-4,(England/SHEF-CFEF4/2020:5.5E-4,England/SHEF-D223E/2020:5.5E-4)0.000:5.5E-4)0.916:5.5E-4,(England/NORT-282B7C/2020:5.5E-4,England/NORT-284A31/2020:5.5E-4)0.743:5.5E-4)0.651:5.5E-4,(((((England/NOTT-10EA9A/2020:5.5E-4,England/NOTT-10FC39/2020:5.5E-4)0.792:5.5E-4,((England/LOND-D4D0E/2020:5.5E-4,((((England/SHEF-C3B17/2020:5.5E-4,(((((England/SHEF-D03B5/2020:5.5E-4,((((England/SHEF-D1606/2020:5.5E-4,(England/SHEF-C9267/2020:5.5E-4,England/SHEF-C590C/2020:5.5E-4)0.000:5.5E-4)0.720:5.5E-4,England/SHEF-CB933/2020:5.5E-4)0.000:5.5E-4,England/SHEF-D2A09/2020:5.5E-4)0.000:5.5E-4,(((((((England/SHEF-CCF8B/2020:5.5E-4,(England/SHEF-C6DC3/2020:5.5E-4,England/SHEF-D0151/2020:5.5E-4)0.000:5.5E-4)1.000:5.5E-4,England/SHEF-C5C30/2020:5.5E-4)0.000:5.5E-4,England/SHEF-CAC77/2020:5.5E-4)0.000:5.5E-4,England/SHEF-CCFA9/2020:5.5E-4)0.000:5.5E-4,(England/SHEF-C9F15/2020:5.5E-4,England/SHEF-D08D4/2020:5.5E-4)1.000:5.5E-4)0.000:5.5E-4,((England/SHEF-C7A9E/2020:0.0,England/SHEF-C288A/2020:0.0,England/SHEF-CD227/2020:0.0):5.5E-4,(England/SHEF-C35FB/2020:0.0,England/SHEF-C2064/2020:0.0):5.5E-4)0.000:5.5E-4)1.000:5.5E-4,(((England/SHEF-C35DD/2020:0.0,England/SHEF-C7454/2020:0.0):5.5E-4,(England/SHEF-C2C7F/2020:5.5E-4,(England/SHEF-C9540/2020:5.5E-4,England/SHEF-CC4C8/2020:5.5E-4)1.000:5.5E-4)0.721:5.5E-4)0.000:5.5E-4,(((((England/SHEF-CCEF7/2020:5.5E-4,England/SHEF-C4AEC/2020:5.5E-4)0.000:5.5E-4,England/SHEF-C474F/2020:5.5E-4)1.000:5.5E-4,England/SHEF-CBB6A/2020:5.5E-4)0.000:5.5E-4,England/SHEF-CC8DB/2020:5.5E-4)0.719:5.5E-4,England/SHEF-C8A33/2020:5.5E-4)0.000:5.5E-4)0.000:5.5E-4)0.000:5.5E-4)0.765:5.5E-4)0.775:5.5E-4,(((England/SHEF-C5BF7/2020:5.5E-4,((England/SHEF-CCA99/2020:5.5E-4,(England/SHEF-CB186/2020:5.5E-4,England/SHEF-CABC5/2020:5.3E-4)0.656:5.5E-4)0.735:5.5E-4,(England/SHEF-C12E7/2020:0.0,England/SHEF-C79A0/2020:0.0,England/SHEF-CCBD2/2020:0.0):5.5E-4)0.000:5.5E-4)0.000:5.5E-4,England/SHEF-CD0C3/2020:5.5E-4)1.000:5.5E-4,(England/SHEF-10B26AE/2020:5.5E-4,England/SHEF-C6042/2020:5.5E-4)0.705:5.5E-4)0.988:5.5E-4)0.000:5.5E-4,(England/SHEF-D2A81/2020:5.5E-4,(England/SHEF-C948F/2020:5.5E-4,(England/SHEF-C7F26/2020:5.5E-4,((((England/SHEF-C31CA/2020:0.0,England/SHEF-CCD54/2020:0.0,England/SHEF-CF39B/2020:0.0):5.5E-4,(((England/SHEF-C95C8/2020:5.5E-4,(England/SHEF-C86F3/2020:5.5E-4,England/SHEF-CE709/2020:5.5E-4)0.000:5.5E-4)1.000:5.5E-4,England/SHEF-D1062/2020:5.5E-4)1.000:5.5E-4,(((England/SHEF-CB6B4/2020:5.5E-4,England/SHEF-CAC4A/2020:5.5E-4)0.000:5.5E-4,((England/SHEF-C82C2/2020:5.5E-4,England/SHEF-C20FB/2020:5.5E-4)0.000:5.5E-4,(England/SHEF-CB10E/2020:0.0,England/SHEF-CBC94/2020:0.0):5.5E-4)0.000:5.5E-4)0.000:5.5E-4,England/SHEF-C3740/2020:5.5E-4)0.000:5.5E-4)1.000:5.5E-4)0.000:5.5E-4,England/SHEF-C630D/2020:5.5E-4)0.000:5.5E-4,(England/SHEF-C9A05/2020:5.5E-4,England/SHEF-C2477/2020:5.5E-4)0.000:5.5E-4)0.749:5.5E-4)0.000:5.5E-4)0.000:5.5E-4)0.000:5.5E-4)0.744:5.5E-4,((England/SHEF-C5A36/2020:5.5E-4,England/SHEF-CD6B2/2020:5.5E-4)0.000:5.5E-4,England/SHEF-C119F/2020:5.5E-4)0.000:5.5E-4)0.788:5.5E-4,((England/SHEF-D174F/2020:5.5E-4,(((England/SHEF-C8408/2020:5.5E-4,England/SHEF-CE88E/2020:5.5E-4)0.000:5.5E-4,England/SHEF-CB04D/2020:5.5E-4)0.167:5.5E-4,(((((England/SHEF-D068F/2020:5.5E-4,((((England/SHEF-CE36F/2020:5.5E-4,(England/SHEF-CB6E1/2020:5.5E-4,England/SHEF-C3D7B/2020:5.5E-4)1.000:5.5E-4)0.000:5.5E-4,(((England/SHEF-CDCDE/2020:5.5E-4,England/SHEF-C85AB/2020:5.5E-4)0.000:5.5E-4,(England/SHEF-CE3D8/2020:5.5E-4,(England/SHEF-CE235/2020:5.5E-4,England/SHEF-CD63A/2020:5.5E-4)0.000:5.5E-4)0.000:5.5E-4)0.000:5.5E-4,((England/SHEF-CAF41/2020:5.5E-4,(England/SHEF-CE806/2020:5.5E-4,(England/SHEF-C7560/2020:0.0,England/SHEF-D1FB0/2020:0.0):5.5E-4)0.161:5.5E-4)0.000:5.5E-4,England/SHEF-C96F2/2020:5.5E-4)0.000:5.5E-4)0.000:5.5E-4)0.000:5.5E-4,(England/SHEF-C1C25/2020:0.0,England/SHEF-C62E2/2020:0.0,England/SHEF-C517D/2020:0.0,England/SHEF-C2046/2020:0.0,England/SHEF-D2ED0/2020:0.0):5.5E-4)0.856:5.5E-4,((England/SHEF-D0EE1/2020:5.5E-4,(England/SHEF-C3B80/2020:5.5E-4,(England/SHEF-D0A65/2020:5.5E-4,England/SHEF-D1BAD/2020:5.5E-4)1.000:5.5E-4)1.000:5.5E-4)0.000:5.5E-4,England/SHEF-C783A/2020:5.5E-4)1.000:5.5E-4)0.000:5.5E-4)1.000:5.5E-4,England/SHEF-C5E1C/2020:5.5E-4)0.000:5.5E-4,((England/SHEF-C0A86/2020:0.0,England/SHEF-C4554/2020:0.0,England/SHEF-D3464/2020:0.0):5.5E-4,((England/SHEF-CF96C/2020:5.5E-4,(England/SHEF-CACD1/2020:5.5E-4,England/SHEF-C26AE/2020:5.5E-4)0.000:5.5E-4)0.000:5.5E-4,(England/SHEF-C6D78/2020:0.0,England/SHEF-C6491/2020:0.0):5.5E-4)0.757:5.5E-4)0.000:5.5E-4)1.000:5.5E-4,England/SHEF-D2A36/2020:5.5E-4)0.396:5.5E-4,(England/SHEF-D1D6B/2020:5.5E-4,England/SHEF-C5FFB/2020:5.5E-4)1.000:5.5E-4)0.000:5.5E-4)0.922:5.5E-4)0.736:5.5E-4,(England/SHEF-C11BD/2020:5.5E-4,(England/SHEF-C243B/2020:5.5E-4,(England/SHEF-C493A/2020:5.5E-4,(England/SHEF-C1047/2020:5.5E-4,(England/SHEF-C2E5B/2020:5.5E-4,England/SHEF-CDB2C/2020:5.5E-4)0.000:5.5E-4)0.000:5.5E-4)1.000:5.5E-4)0.000:5.5E-4)0.511:5.5E-4)0.000:5.5E-4)0.803:5.5E-4)0.769:5.5E-4,(England/BIRM-5E2EF/2020:5.0E-4,(((England/LIVE-9F789/2020:5.5E-4,(England/LIVE-9F77A/2020:5.5E-4,England/LIVE-9F6F5/2020:5.5E-4)0.000:5.5E-4)0.774:5.5E-4,((England/LIVE-9F701/2020:5.5E-4,(England/LIVE-9F73E/2020:5.5E-4,England/LIVE-9F6D7/2020:5.5E-4)0.000:5.5E-4)0.923:5.5E-4,England/LIVE-9F6E6/2020:5.5E-4)0.301:5.5E-4)0.766:5.5E-4,((England/CAMB-1ABF63/2020:5.5E-4,(Wales/PHWC-246D7/2020:5.5E-4,(England/BIRM-5F6C4/2020:5.5E-4,(England/BIRM-5FBE3/2020:5.5E-4,(England/BIRM-61191/2020:5.5E-4,England/BIRM-61322/2020:5.5E-4)0.000:5.5E-4)0.873:5.5E-4)0.853:5.5E-4)0.850:5.5E-4)0.000:5.5E-4,((Scotland/GCVR-1715FB/2020:5.5E-4,(England/BRIS-125F52/2020:5.5E-4,((England/SHEF-CCA6C/2020:5.5E-4,(((England/BRIS-125286/2020:5.5E-4,((((Wales/PHWC-15CCD3/2020:5.5E-4,(((England/CAMB-1AAACD/2020:5.5E-4,((((((Scotland/CVR2154/2020:5.5E-4,England/BRIS-1297B0/2020:5.5E-4)0.807:5.5E-4,((England/NORT-28120F/2020:5.5E-4,(England/BIRM-61216/2020:5.5E-4,(England/BIRM-5F8FB/2020:5.5E-4,England/BIRM-611BF/2020:5.5E-4)0.748:5.5E-4)0.927:5.5E-4)0.255:5.5E-4,England/BIRM-5F873/2020:5.5E-4)0.039:5.5E-4)0.000:5.5E-4,England/CAMB-1AB710/2020:5.5E-4)0.745:5.5E-4,England/BIRM-60FD4/2020:5.5E-4)0.000:5.5E-4,(England/BIRM-5F767/2020:5.5E-4,(England/BIRM-5FCE0/2020:5.5E-4,England/CAMB-1B3399/2020:5.5E-4)0.848:5.5E-4)0.000:5.5E-4)0.000:5.5E-4,(England/BIRM-5FB2F/2020:5.1E-4,Wales/PHWC-163091/2020:5.5E-4)0.911:5.5E-4)0.732:5.5E-4)0.639:5.5E-4,(Wales/PHWC-31A62/2020:5.5E-4,Wales/PHWC-33EDD/2020:5.5E-4)0.771:5.5E-4)0.000:5.5E-4,Wales/PHWC-36809/2020:5.5E-4)0.603:5.5E-4)0.689:5.5E-4,(England/SHEF-C293C/2020:5.5E-4,(((England/BRIS-1235E9/2020:5.5E-4,(England/CAMB-7DDE9/2020:5.5E-4,((((((England/BRIS-1236C8/2020:0.0,England/BRIS-1252E0/2020:0.0,England/BRIS-12369B/2020:0.0,England/BRIS-12374D/2020:0.0,England/CAMB-7DC64/2020:0.0,England/CAMB-72D5D/2020:0.0,England/CAMB-80B25/2020:0.0):5.5E-4,((England/CAMB-77B6D/2020:5.5E-4,((((((England/SHEF-CB60F/2020:5.5E-4,(England/SHEF-CB238/2020:5.5E-4,England/SHEF-CFCFA/2020:5.5E-4)1.000:5.5E-4)0.000:5.5E-4,((England/SHEF-C68A4/2020:5.5E-4,England/SHEF-CAFC9/2020:5.5E-4)0.000:5.5E-4,(England/SHEF-CDC92/2020:5.5E-4,England/SHEF-CF53B/2020:5.5E-4)0.882:5.5E-4)0.000:5.5E-4)0.000:5.5E-4,((England/SHEF-C541A/2020:5.5E-4,(England/SHEF-D0D7B/2020:5.5E-4,England/SHEF-D2FFB/2020:5.5E-4)0.000:5.5E-4)0.754:5.5E-4,(England/SHEF-CF595/2020:5.5E-4,((England/SHEF-C69FC/2020:5.5E-4,England/SHEF-CB3DB/2020:5.5E-4)0.000:5.5E-4,(England/SHEF-C7B6E/2020:5.5E-4,England/SHEF-D02F4/2020:5.5E-4)0.000:5.5E-4)1.000:5.5E-4)0.723:5.5E-4)0.000:5.5E-4)0.773:5.5E-4,(England/SHEF-CF085/2020:5.5E-4,England/SHEF-C2671/2020:5.5E-4)0.000:5.5E-4)0.741:5.5E-4,((Wales/PHWC-164027/2020:5.5E-4,Wales/PHWC-165563/2020:5.5E-4)0.860:5.5E-4,(England/BIRM-5E8CF/2020:5.5E-4,England/BIRM-5E364/2020:5.5E-4)0.779:5.5E-4)0.000:5.5E-4)0.019:5.5E-4,Wales/PHWC-36353/2020:5.5E-4)0.000:5.5E-4)0.000:5.5E-4,England/BRIS-122C03/2020:5.5E-4)0.000:5.5E-4)0.000:5.5E-4,England/CAMB-1AA395/2020:5.5E-4)0.000:5.5E-4,England/CAMB-8322D/2020:5.5E-4)0.000:5.5E-4,England/BRIS-125B03/2020:5.5E-4)0.000:5.5E-4,(England/BRIS-1234CE/2020:5.5E-4,England/BRIS-12566C/2020:5.5E-4)0.754:5.5E-4)0.000:5.5E-4)0.000:5.5E-4)0.000:5.5E-4,England/BRIS-122CC7/2020:5.5E-4)0.413:5.5E-4,(England/BRIS-12AFB7/2020:5.5E-4,England/BRIS-129BE1/2020:5.5E-4)0.750:5.5E-4)0.000:5.5E-4)0.541:5.5E-4)0.751:5.5E-4,England/20130054802/2020:5.5E-4)0.045:5.5E-4,England/20142060904/2020:5.5E-4)0.178:5.5E-4)0.000:5.5E-4,England/BRIS-12284B/2020:5.5E-4)0.000:5.5E-4,(England/BRIS-121E2C/2020:5.5E-4,(((England/BRIS-129950/2020:5.5E-4,England/BRIS-1256C6/2020:5.5E-4)0.749:5.5E-4,England/NOTT-10FCA2/2020:5.5E-4)1.000:5.5E-4,England/CAMB-7DE5F/2020:5.5E-4)1.000:5.5E-4)0.546:5.5E-4)0.000:5.5E-4)0.000:5.5E-4,(England/BRIS-12749D/2020:5.5E-4,(England/BRIS-12D066/2020:5.5E-4,((England/BRIS-126F42/2020:5.5E-4,(England/BRIS-12DF78/2020:5.5E-4,(England/BRIS-12946E/2020:5.5E-4,England/BRIS-12949B/2020:5.5E-4)1.000:5.5E-4)0.749:5.5E-4)0.359:5.5E-4,((England/BRIS-12CFD3/2020:5.5E-4,England/BRIS-12D1CD/2020:5.5E-4)0.879:5.5E-4,(England/BRIS-12945F/2020:5.5E-4,((England/BRIS-125A7F/2020:0.0,England/BRIS-12622B/2020:0.0):5.5E-4,(England/BRIS-12948C/2020:5.5E-4,England/BRIS-127099/2020:5.5E-4)0.000:5.5E-4)0.988:5.5E-4)1.000:5.5E-4)0.000:5.5E-4)0.000:5.5E-4)0.000:5.5E-4)0.758:5.5E-4)0.000:5.5E-4)0.000:5.5E-4)0.000:5.5E-4,(Wales/PHWC-262B3/2020:5.5E-4,(England/BRIS-12375C/2020:5.5E-4,England/SHEF-CA1D2/2020:5.5E-4)0.636:5.5E-4)0.756:5.5E-4)0.476:5.5E-4)0.440:5.5E-4)0.000:5.5E-4)0.444:5.5E-4)0.000:5.5E-4,(((England/SHEF-C16AF/2020:5.5E-4,((England/SHEF-C5D6A/2020:5.5E-4,(England/LCST-24D685C/2020:5.5E-4,(England/SHEF-CD254/2020:5.5E-4,(England/CAMB-1B4B18/2020:5.5E-4,(England/CAMB-1B4AFD/2020:5.5E-4,((((((England/CAMB-1B4B09/2020:5.5E-4,England/CAMB-1B4F94/2020:5.5E-4)0.160:5.5E-4,England/CAMB-1B4B63/2020:5.5E-4)0.000:5.5E-4,((England/CAMB-1B4F76/2020:5.5E-4,England/CAMB-1B4B36/2020:5.5E-4)0.000:5.5E-4,England/CAMB-1B4F1C/2020:5.5E-4)0.744:5.5E-4)0.000:5.5E-4,((England/CAMB-1B4FC1/2020:5.5E-4,England/CAMB-1B4C9D/2020:5.5E-4)0.723:5.5E-4,England/CAMB-1B4FA3/2020:5.5E-4)0.000:5.5E-4)0.000:5.5E-4,(England/CAMB-1B4ADF/2020:5.5E-4,England/CAMB-1B4F67/2020:5.5E-4)0.868:5.5E-4)0.000:5.5E-4,(England/CAMB-1B4F49/2020:5.5E-4,(England/CAMB-1B4B45/2020:5.5E-4,England/CAMB-1B4F3A/2020:5.5E-4)0.730:5.5E-4)0.806:5.5E-4)0.757:5.5E-4)0.831:5.5E-4)0.944:5.5E-4)0.428:5.5E-4)0.695:5.5E-4)0.000:5.5E-4,England/SHEF-CA65B/2020:5.5E-4)0.000:5.5E-4)0.743:5.5E-4,England/BRIS-12CE4F/2020:5.5E-4)0.000:5.5E-4,(England/CAMB-78980/2020:0.0,England/SHEF-C04D3/2020:0.0,England/SHEF-C0233/2020:0.0):5.5E-4)0.000:5.5E-4)0.000:5.5E-4,(England/SHEF-C522F/2020:5.5E-4,Wales/PHWC-163301/2020:5.5E-4)0.768:5.5E-4)0.000:5.5E-4)0.209:5.5E-4,(England/BIRM-60332/2020:5.1E-4,((England/BIRM-605E1/2020:5.5E-4,(England/BIRM-605C3/2020:5.5E-4,England/BIRM-605D2/2020:5.5E-4)1.000:5.5E-4)0.721:5.5E-4,((England/BIRM-6037E/2020:5.5E-4,England/BIRM-60684/2020:5.5E-4)0.000:5.5E-4,England/BIRM-5F56D/2020:5.5E-4)1.000:5.5E-4)0.873:5.5E-4)0.953:5.5E-4)0.000:5.5E-4)0.000:5.5E-4,England/CAMB-1AA6C9/2020:5.5E-4)0.000:5.5E-4,(((((England/NOTT-11126F/2020:5.5E-4,((England/NOTT-10E4BA/2020:0.0,England/NOTT-10E827/2020:0.0):5.5E-4,((England/NOTT-10E818/2020:5.5E-4,England/NOTT-10EEE9/2020:5.5E-4)0.991:5.5E-4,England/NOTT-10ECC1/2020:5.5E-4)0.653:5.5E-4)1.000:5.5E-4)0.000:5.5E-4,England/NOTT-10E70C/2020:5.5E-4)1.000:5.5E-4,(England/NOTT-10F39E/2020:5.5E-4,England/NOTT-10FA6C/2020:5.5E-4)1.000:5.5E-4)0.000:5.5E-4,((England/NOTT-110C35/2020:5.5E-4,England/NOTT-110E99/2020:5.5E-4)0.924:5.5E-4,(England/NOTT-10FB69/2020:0.0,England/NOTT-10FC84/2020:0.0):5.5E-4)0.875:5.5E-4)0.000:5.5E-4,(England/NOTT-112091/2020:5.5E-4,England/NOTT-110A0E/2020:5.5E-4)0.000:5.5E-4)0.750:5.5E-4)0.000:5.5E-4,Scotland/CVR326/2020:5.5E-4)0.000:5.5E-4)0.000:5.5E-4)0.000:5.5E-4,England/20166064004/2020:5.5E-4)0.000:5.5E-4)0.000:5.5E-4,England/NOTT-10F12B/2020:5.5E-4)0.451:5.5E-4,(Wales/PHWC-16442B/2020:5.5E-4,(Wales/PHWC-163680/2020:5.5E-4,(Wales/PHWC-163F85/2020:5.5E-4,(Wales/PHWC-35970/2020:5.5E-4,Wales/PHWC-340E5/2020:5.5E-4)1.000:5.5E-4)1.000:5.5E-4)0.693:5.5E-4)0.697:5.5E-4)0.342:5.5E-4,(England/NOTT-10ED91/2020:5.5E-4,(((Wales/PHWC-164A92/2020:5.5E-4,(Wales/PHWC-1625C0/2020:5.5E-4,Wales/PHWC-1653B4/2020:5.5E-4)0.736:5.5E-4)1.000:5.5E-4,((((Wales/PHWC-165211/2020:5.5E-4,((Wales/PHWC-164A38/2020:5.5E-4,(Wales/PHWC-164BF9/2020:5.5E-4,Wales/PHWC-1654EE/2020:5.5E-4)1.000:5.5E-4)1.000:5.5E-4,Wales/PHWC-164F2A/2020:5.5E-4)1.000:5.5E-4)0.984:5.5E-4,Wales/PHWC-164C6F/2020:5.5E-4)1.000:5.5E-4,(Wales/PHWC-165581/2020:5.5E-4,(Wales/PHWC-16519C/2020:5.5E-4,(Wales/PHWC-162A67/2020:5.5E-4,Wales/PHWC-162CE9/2020:5.5E-4)1.000:5.5E-4)0.936:5.5E-4)0.749:5.5E-4)0.756:5.5E-4,England/BIRM-5E777/2020:5.5E-4)0.748:5.5E-4)1.000:5.5E-4,Wales/PHWC-15E873/2020:5.5E-4)0.772:5.5E-4)0.776:5.5E-4)0.000:5.5E-4,(((((((England/BRIS-127CB3/2020:5.5E-4,England/BRIS-127257/2020:5.5E-4)1.000:5.5E-4,((England/BRIS-12AB2C/2020:5.5E-4,(((England/BRIS-126E36/2020:5.5E-4,England/BRIS-12A421/2020:5.5E-4)0.000:5.5E-4,(England/BRIS-12A4C7/2020:0.0,England/BRIS-12AAB6/2020:0.0,England/BRIS-128EBC/2020:0.0,England/BRIS-129325/2020:0.0):5.5E-4)0.000:5.5E-4,England/BRIS-1293E9/2020:5.5E-4)0.878:5.5E-4)1.000:5.5E-4,England/BRIS-128B1F/2020:5.5E-4)1.000:5.5E-4)0.000:5.5E-4,((((England/BRIS-12B068/2020:5.5E-4,(England/BRIS-12B96D/2020:0.0,England/BRIS-12C43E/2020:0.0,England/BRIS-12D567/2020:0.0,England/BRIS-127F8D/2020:0.0,England/BRIS-12706C/2020:0.0):5.5E-4)0.000:5.5E-4,England/BRIS-12707B/2020:5.5E-4)0.000:5.5E-4,(England/BRIS-12E092/2020:5.5E-4,England/BRIS-127D56/2020:5.5E-4)0.000:5.5E-4)0.000:5.5E-4,England/BRIS-12E19F/2020:5.5E-4)0.000:5.5E-4)0.000:5.5E-4,((England/BRIS-1286A5/2020:5.5E-4,(England/BRIS-12952F/2020:5.5E-4,(England/BRIS-12A03C/2020:5.5E-4,England/BRIS-129361/2020:5.5E-4)0.000:5.5E-4)1.000:5.5E-4)1.000:5.5E-4,England/BRIS-127BE3/2020:5.5E-4)0.742:5.5E-4)0.000:5.5E-4,England/SHEF-C7C98/2020:5.5E-4)0.000:5.5E-4,(England/SHEF-CC8AE/2020:5.5E-4,England/SHEF-CAC2C/2020:5.5E-4)1.000:5.5E-4)0.904:5.5E-4,(England/BRIS-12ABE0/2020:5.5E-4,Wales/PHWC-1639D2/2020:5.5E-4)1.000:5.5E-4)0.732:5.5E-4)0.468:5.5E-4,(England/20146069604/2020:5.5E-4,(England/20146069704/2020:5.5E-4,England/20129059304/2020:5.5E-4)1.000:5.5E-4)0.597:5.5E-4)0.541:5.5E-4,(England/20169037504/2020:5.5E-4,England/20199008604/2020:5.5E-4)0.748:5.5E-4)0.330:5.5E-4,(England/SHEF-C7AE9/2020:6.6E-4,(England/20168005004/2020:5.5E-4,England/20169018304/2020:5.5E-4)0.747:5.5E-4)0.749:5.5E-4)0.000:5.5E-4,(England/NORT-2910B7/2020:5.5E-4,(England/BRIS-128696/2020:5.5E-4,Wales/PHWC-25B7D/2020:5.5E-4)0.000:5.5E-4)0.590:5.5E-4)0.973:5.5E-4,Iceland/11/2020:5.5E-4)0.000:5.5E-4,((((Wales/PHWC-2ADDC/2020:5.5E-4,(Wales/PHWC-2A914/2020:5.5E-4,Wales/PHWC-27346/2020:5.5E-4)1.000:5.5E-4)1.000:5.5E-4,((Wales/PHWC-2A756/2020:5.5E-4,Wales/PHWC-2A03D/2020:5.5E-4)0.000:5.5E-4,(Wales/PHWC-2AF03/2020:5.5E-4,(Wales/PHWC-2B4A9/2020:5.5E-4,Wales/PHWC-2A0B5/2020:5.5E-4)0.997:5.5E-4)0.931:5.5E-4)0.775:5.5E-4)0.815:5.5E-4,((England/CAMB-1B187E/2020:5.5E-4,England/CAMB-7A450/2020:5.5E-4)1.000:5.5E-4,((England/LIVE-9BDC7/2020:5.5E-4,England/LIVE-9ABEC/2020:5.5E-4)0.900:5.5E-4,England/SHEF-CD0E1/2020:5.5E-4)0.000:5.5E-4)0.942:5.5E-4)0.974:5.5E-4,((England/OXON-AD1B7/2020:5.5E-4,(England/BRIS-12D233/2020:5.5E-4,(Wales/PHWC-16542A/2020:5.5E-4,(Wales/PHWC-15FF7D/2020:5.5E-4,Wales/PHWC-1602DA/2020:5.5E-4)0.000:5.5E-4)0.783:5.5E-4)0.885:5.5E-4)0.880:5.5E-4,Wales/PHWC-2ADEB/2020:5.5E-4)0.379:5.5E-4)0.762:5.5E-4)0.893:5.5E-4,(England/OXON-ACE75/2020:5.5E-4,((((((England/OXON-B07CE/2020:5.5E-4,(England/OXON-B0184/2020:5.5E-4,(England/OXON-B10B3/2020:5.5E-4,England/OXON-B2692/2020:5.5E-4)1.000:5.5E-4)0.874:5.5E-4)0.926:5.5E-4,(England/OXON-B203A/2020:5.5E-4,(((England/PORT-2D0D88/2020:5.5E-4,England/BRIS-12A913/2020:5.5E-4)0.000:5.5E-4,England/PORT-2D1349/2020:5.5E-4)0.995:5.5E-4,England/OXON-B0218/2020:5.5E-4)0.000:5.5E-4)0.915:5.5E-4)0.000:5.5E-4,((((((((((England/BIRM-5ECE1/2020:5.5E-4,(England/BIRM-6061B/2020:5.5E-4,(England/BIRM-5FBD4/2020:5.5E-4,England/BIRM-60499/2020:5.5E-4)0.051:5.5E-4)0.876:5.5E-4)0.802:5.5E-4,(England/20178052504/2020:5.5E-4,((((((England/BIRM-5FAF5/2020:5.5E-4,(England/BIRM-5FAE6/2020:5.5E-4,England/BIRM-5FAD7/2020:5.5E-4)1.000:5.5E-4)0.000:5.5E-4,England/BIRM-5F8EC/2020:5.5E-4)0.000:5.5E-4,England/BIRM-5FAC8/2020:5.5E-4)0.917:5.5E-4,((England/BIRM-5F8A0/2020:5.5E-4,England/BIRM-5F970/2020:5.5E-4)0.000:5.5E-4,England/BIRM-5F794/2020:5.5E-4)0.644:5.5E-4)0.000:5.5E-4,(England/BIRM-5F837/2020:5.5E-4,(England/BIRM-61076/2020:6.7E-4,England/BIRM-5F846/2020:5.5E-4)0.640:5.5E-4)0.725:5.5E-4)0.000:5.5E-4,(England/BIRM-5FF50/2020:5.5E-4,England/BIRM-5FF8D/2020:5.5E-4)0.773:5.5E-4)0.728:5.5E-4)0.729:5.5E-4)0.729:5.5E-4,(England/SHEF-C3F66/2020:0.0,England/SHEF-C14C3/2020:0.0,England/SHEF-C19F1/2020:0.0,England/SHEF-D0528/2020:0.0):5.5E-4)0.000:5.5E-4,England/SHEF-CBB88/2020:5.5E-4)0.623:5.5E-4,England/LIVE-9C546/2020:5.5E-4)0.729:5.5E-4,(England/SHEF-CC440/2020:5.5E-4,England/SHEF-CEE7D/2020:5.5E-4)0.772:5.5E-4)0.906:5.5E-4,Wales/PHWC-16436A/2020:5.5E-4)0.000:5.5E-4,((Scotland/CVR213/2020:5.5E-4,((Scotland/CVR2759/2020:0.0,Scotland/CVR3773/2020:0.0):5.5E-4,(England/SHEF-CA04E/2020:5.5E-4,(((England/SHEF-CB854/2020:5.5E-4,England/SHEF-D043A/2020:5.5E-4)0.786:5.5E-4,(((England/SHEF-C5FDD/2020:5.5E-4,(England/SHEF-CE693/2020:5.5E-4,(England/SHEF-C4B8F/2020:5.5E-4,England/BIRM-613E6/2020:5.5E-4)0.000:5.5E-4)0.000:5.5E-4)0.000:5.5E-4,(England/SHEF-C69DE/2020:0.0,England/SHEF-CADED/2020:0.0):5.5E-4)0.813:5.5E-4,(((England/SHEF-C47F4/2020:5.5E-4,England/LCST-24D7053/2020:5.2E-4)0.585:5.5E-4,(((England/SHEF-C769A/2020:5.5E-4,England/SHEF-D0054/2020:5.5E-4)1.000:5.5E-4,England/SHEF-C5289/2020:5.5E-4)1.000:5.5E-4,England/SHEF-C3FDF/2020:5.5E-4)0.000:5.5E-4)0.000:5.5E-4,(England/SHEF-C9BA8/2020:5.5E-4,(England/SHEF-C9F51/2020:5.5E-4,((England/BIRM-5E346/2020:5.5E-4,((((England/SHEF-C7E92/2020:5.5E-4,England/SHEF-C62B5/2020:5.5E-4)0.758:5.5E-4,England/BRIS-12508C/2020:5.5E-4)0.000:5.5E-4,England/SHEF-D1F1A/2020:5.5E-4)0.000:5.5E-4,England/CAMB-79BA7/2020:5.5E-4)0.000:5.5E-4)0.000:5.5E-4,England/NORT-2844E8/2020:5.5E-4)0.000:5.5E-4)0.000:5.5E-4)0.446:5.5E-4)0.230:5.5E-4)0.256:5.5E-4)0.000:5.5E-4,(Scotland/CVR3516/2020:5.5E-4,(England/NOTT-10ED82/2020:5.5E-4,(England/NORT-2987AC/2020:5.5E-4,(England/20188160304/2020:5.5E-4,England/NOTT-111E98/2020:5.5E-4)0.745:5.5E-4)0.861:5.5E-4)0.872:5.5E-4)0.000:5.5E-4)0.180:5.5E-4)0.000:5.5E-4)0.000:5.5E-4)0.892:5.5E-4,(((England/SHEF-CD89E/2020:5.5E-4,(England/BRIS-127BB6/2020:0.0,England/BRIS-127C2C/2020:0.0,England/BRIS-1298CC/2020:0.0,England/BRIS-12759A/2020:0.0,England/BRIS-12804D/2020:0.0,England/BRIS-127891/2020:0.0,England/NORT-28B223/2020:0.0,Scotland/CVR32/2020:0.0):5.5E-4)0.000:5.5E-4,England/BRIS-127C68/2020:5.5E-4)0.000:5.5E-4,(England/BRIS-121F74/2020:5.5E-4,((England/SHEF-D31E5/2020:5.5E-4,((England/SHEF-CA6E2/2020:5.5E-4,(England/SHEF-C823B/2020:5.5E-4,(Scotland/CVR2717/2020:5.5E-4,England/BRIS-127952/2020:5.5E-4)0.000:5.5E-4)0.000:5.5E-4)0.000:5.5E-4,England/CAMB-7E03A/2020:5.5E-4)0.000:5.5E-4)0.886:5.5E-4,(England/SHEF-D0EB4/2020:5.5E-4,England/SHEF-C7D77/2020:5.5E-4)0.753:5.5E-4)0.000:5.5E-4)0.000:5.5E-4)1.000:5.5E-4)1.000:5.5E-4)0.981:5.5E-4,((England/BRIS-124A25/2020:5.5E-4,((England/NOTT-10ED0A/2020:5.5E-4,(England/BRIS-12224D/2020:5.5E-4,England/BRIS-12514D/2020:5.5E-4)1.000:5.5E-4)0.000:5.5E-4,England/OXON-AD4DC/2020:5.5E-4)0.000:5.5E-4)0.000:5.5E-4,England/CAMB-75868/2020:5.5E-4)0.719:5.5E-4)0.000:5.5E-4,((((England/BRIS-1275D6/2020:5.5E-4,(England/BRIS-123AEA/2020:5.5E-4,England/BRIS-126A8D/2020:5.5E-4)0.000:5.5E-4)0.928:5.5E-4,(England/BRIS-128274/2020:5.5E-4,(England/BRIS-12CFC4/2020:5.5E-4,(((England/BRIS-12D9D4/2020:0.0,England/BRIS-127372/2020:0.0):5.5E-4,(England/BRIS-12A719/2020:5.5E-4,(England/BRIS-12AB4A/2020:5.5E-4,England/BRIS-12AAA7/2020:5.5E-4)1.000:5.5E-4)1.000:5.5E-4)0.000:5.5E-4,(England/BRIS-12C45C/2020:5.5E-4,England/BRIS-12C44D/2020:5.5E-4)0.000:5.5E-4)0.846:5.5E-4)0.000:5.5E-4)0.789:5.5E-4)0.000:5.5E-4,Iceland/257/2020:5.5E-4)0.975:5.5E-4,England/20172048304/2020:5.5E-4)1.000:5.5E-4)0.983:5.5E-4)0.000:5.5E-4,(((England/20150033004/2020:5.5E-4,(Wales/PHWC-2A8CC/2020:5.5E-4,(Wales/PHWC-2F144/2020:5.5E-4,Wales/PHWC-27B99/2020:5.5E-4)0.993:5.5E-4)0.739:5.5E-4)0.926:5.5E-4,England/OXON-AF407/2020:5.5E-4)0.746:5.5E-4,(England/OXON-AD4BE/2020:5.5E-4,((England/SHEF-C440C/2020:5.5E-4,((((England/LIVE-99989/2020:5.5E-4,Wales/PHWC-2EF5A/2020:5.5E-4)1.000:5.5E-4,(England/SHEF-CA9BC/2020:5.5E-4,England/SHEF-C6974/2020:5.5E-4)1.000:5.5E-4)1.000:5.5E-4,(((((((England/SHEF-D06DA/2020:5.5E-4,England/SHEF-C0567/2020:5.5E-4)0.762:5.5E-4,(England/SHEF-C2DE5/2020:5.5E-4,(England/SHEF-10B2529/2020:5.5E-4,England/NORT-282BF4/2020:5.5E-4)0.000:5.5E-4)0.743:5.5E-4)0.000:5.5E-4,(England/SHEF-CC1C1/2020:0.0,England/SHEF-CCCEE/2020:0.0):5.5E-4)0.000:5.5E-4,(((England/SHEF-CAA9B/2020:5.5E-4,England/SHEF-C7296/2020:5.5E-4)0.715:5.5E-4,(England/SHEF-10B2538/2020:5.5E-4,England/SHEF-CF93F/2020:5.5E-4)0.715:5.5E-4)0.000:5.5E-4,((England/SHEF-C3E78/2020:5.5E-4,(((((England/SHEF-BFFF4/2020:5.5E-4,(England/SHEF-CAECC/2020:5.5E-4,(England/SHEF-C241D/2020:5.5E-4,(England/SHEF-CAE53/2020:5.5E-4,((England/SHEF-C001B/2020:0.0,England/SHEF-C2B36/2020:0.0,England/SHEF-C32A9/2020:0.0,England/SHEF-C608E/2020:0.0,England/SHEF-CE9A9/2020:0.0):5.5E-4,England/SHEF-C7788/2020:5.5E-4)0.000:5.5E-4)0.000:5.5E-4)1.000:5.5E-4)1.000:5.5E-4)1.000:5.5E-4,(((England/SHEF-C6B23/2020:0.0,England/SHEF-C09F2/2020:0.0,England/SHEF-CCC39/2020:0.0,England/SHEF-CECFB/2020:0.0,England/SHEF-CF322/2020:0.0,England/SHEF-D21AA/2020:0.0):5.5E-4,England/SHEF-C80D7/2020:5.5E-4)0.000:5.5E-4,((England/SHEF-CC422/2020:5.5E-4,England/SHEF-D2993/2020:5.5E-4)0.000:5.5E-4,(England/SHEF-C3546/2020:5.5E-4,England/SHEF-CE4C6/2020:5.5E-4)0.900:5.5E-4)0.000:5.5E-4)0.000:5.5E-4)1.000:5.5E-4,England/SHEF-CFA4B/2020:5.5E-4)0.000:5.5E-4,((England/SHEF-C668C/2020:5.5E-4,England/SHEF-C958C/2020:5.5E-4)0.000:5.5E-4,England/SHEF-C6DE1/2020:5.5E-4)1.000:5.5E-4)0.000:5.5E-4,England/SHEF-C759D/2020:5.5E-4)1.000:5.5E-4)0.000:5.5E-4,((NorthernIreland/NIRE-FA889/2020:5.5E-4,England/SHEF-CD3CA/2020:5.5E-4)0.735:5.5E-4,(England/SHEF-C6E48/2020:0.0,England/SHEF-C84CC/2020:0.0,England/SHEF-C85F6/2020:0.0,England/SHEF-D1C31/2020:0.0):5.5E-4)0.000:5.5E-4)0.000:5.5E-4)0.000:5.5E-4)0.000:5.5E-4,(England/SHEF-BFE8E/2020:5.5E-4,((England/SHEF-CD54C/2020:0.0,England/SHEF-CEC0A/2020:0.0):5.5E-4,(England/SHEF-CC99C/2020:5.5E-4,England/SHEF-CEDE9/2020:5.5E-4)1.000:5.5E-4)0.000:5.5E-4)0.729:5.5E-4)0.000:5.5E-4,(England/SHEF-C6886/2020:0.0,England/SHEF-D0959/2020:0.0):5.5E-4)0.000:5.5E-4,((England/SHEF-D3042/2020:5.5E-4,((England/SHEF-C47B8/2020:5.5E-4,((England/SHEF-CDF8A/2020:5.5E-4,(((England/SHEF-C7A52/2020:5.5E-4,England/SHEF-CDE7E/2020:5.5E-4)0.000:5.5E-4,England/SHEF-C14F0/2020:5.5E-4)0.654:5.5E-4,(England/SHEF-D075F/2020:5.5E-4,England/SHEF-CCDBE/2020:5.5E-4)0.732:5.5E-4)0.000:5.5E-4)0.000:5.5E-4,England/SHEF-D2368/2020:5.5E-4)0.000:5.5E-4)0.783:5.5E-4,((((England/SHEF-CDD44/2020:5.5E-4,England/SHEF-C1EA7/2020:5.5E-4)0.000:5.5E-4,((England/SHEF-C1C07/2020:5.5E-4,England/SHEF-C81E3/2020:5.5E-4)0.000:5.5E-4,((England/SHEF-C0057/2020:5.5E-4,(England/SHEF-CC361/2020:5.5E-4,((England/SHEF-C6367/2020:0.0,England/SHEF-C7515/2020:0.0,England/SHEF-CA21B/2020:0.0,England/SHEF-CC5A7/2020:0.0,England/SHEF-CDCB0/2020:0.0):5.5E-4,England/SHEF-C7418/2020:5.5E-4)1.000:5.5E-4)0.000:5.5E-4)0.000:5.5E-4,((((England/SHEF-C0BA1/2020:0.0,England/SHEF-C00FD/2020:0.0):5.5E-4,(England/SHEF-C00A2/2020:5.5E-4,England/SHEF-C9030/2020:5.5E-4)0.000:5.5E-4)0.713:5.5E-4,(England/SHEF-D1E86/2020:5.5E-4,(((((England/SHEF-C8392/2020:5.5E-4,England/SHEF-CA749/2020:5.5E-4)1.000:5.5E-4,England/SHEF-C5DB5/2020:5.5E-4)1.000:5.5E-4,England/SHEF-C77B5/2020:5.5E-4)1.000:5.5E-4,((((England/SHEF-CE648/2020:5.5E-4,(((England/SHEF-C4123/2020:5.5E-4,(England/SHEF-C9F33/2020:5.5E-4,England/SHEF-CAE9F/2020:5.5E-4)1.000:5.5E-4)0.000:5.5E-4,England/SHEF-C7F17/2020:5.5E-4)0.000:5.5E-4,England/SHEF-CF9D5/2020:5.5E-4)0.000:5.5E-4)1.000:5.5E-4,((England/SHEF-C4CF5/2020:5.5E-4,(((England/SHEF-C8EBF/2020:5.5E-4,England/SHEF-C0A4A/2020:5.5E-4)0.000:5.5E-4,England/SHEF-C5984/2020:5.5E-4)0.000:5.5E-4,England/SHEF-BFF30/2020:5.5E-4)1.000:5.5E-4)1.000:5.5E-4,England/SHEF-CE860/2020:5.5E-4)1.000:5.5E-4)0.000:5.5E-4,(England/SHEF-C1E4D/2020:5.5E-4,England/SHEF-C0BB0/2020:5.5E-4)1.000:5.5E-4)1.000:5.5E-4,England/SHEF-C84DB/2020:5.5E-4)0.000:5.5E-4)0.000:5.5E-4,((((England/SHEF-C721E/2020:5.5E-4,England/SHEF-C34EF/2020:5.5E-4)0.793:5.5E-4,England/NOTT-10F64A/2020:5.5E-4)0.304:5.5E-4,((England/SHEF-C2398/2020:0.0,England/SHEF-C2617/2020:0.0,England/SHEF-D29DF/2020:0.0,England/SHEF-D340A/2020:0.0):5.5E-4,(England/SHEF-C8329/2020:5.5E-4,(England/SHEF-D01CA/2020:5.5E-4,(England/SHEF-D219B/2020:5.5E-4,((England/SHEF-C8CB5/2020:0.0,England/SHEF-C690B/2020:0.0,England/SHEF-D132D/2020:0.0):5.5E-4,(England/SHEF-CA07B/2020:5.5E-4,(England/SHEF-C5711/2020:5.5E-4,England/SHEF-C904F/2020:5.5E-4)0.554:5.5E-4)1.000:5.5E-4)0.000:5.5E-4)0.000:5.5E-4)0.737:5.5E-4)0.737:5.5E-4)0.000:5.5E-4)0.000:5.5E-4,England/SHEF-D1202/2020:5.5E-4)0.000:5.5E-4)0.000:5.5E-4)0.453:5.5E-4)0.000:5.5E-4,(England/SHEF-C9E54/2020:5.5E-4,England/SHEF-C3DF3/2020:5.5E-4)0.000:5.5E-4)0.000:5.5E-4)0.450:5.5E-4)0.000:5.5E-4)0.000:5.5E-4,(England/SHEF-C0ED5/2020:0.0,England/SHEF-C2AFD/2020:0.0,England/SHEF-C5C5E/2020:0.0,England/SHEF-C6D4B/2020:0.0,England/SHEF-C7B40/2020:0.0,England/SHEF-C027F/2020:0.0,England/SHEF-C576C/2020:0.0,England/SHEF-C2134/2020:0.0,England/SHEF-CAEAE/2020:0.0,England/SHEF-CB1B3/2020:0.0,England/SHEF-CB441/2020:0.0,England/SHEF-CD02D/2020:0.0,England/SHEF-CDDBD/2020:0.0,England/SHEF-CDFB7/2020:0.0,England/SHEF-CF7EA/2020:0.0,England/SHEF-D1A55/2020:0.0,England/SHEF-D1E59/2020:0.0,England/SHEF-D193A/2020:0.0):5.5E-4)0.000:5.5E-4,England/SHEF-C7FBD/2020:5.5E-4)0.089:5.5E-4)0.822:5.5E-4)0.345:5.5E-4,(((England/SHEF-CB159/2020:5.5E-4,England/SHEF-C335B/2020:5.5E-4)0.000:5.5E-4,((England/SHEF-D1EE0/2020:5.5E-4,((England/SHEF-C277E/2020:5.5E-4,(England/SHEF-C0215/2020:0.0,England/SHEF-C6543/2020:0.0):5.5E-4)0.000:5.5E-4,(England/SHEF-CA6A6/2020:5.5E-4,England/SHEF-C6640/2020:5.5E-4)0.897:5.5E-4)0.747:5.5E-4)0.000:5.5E-4,(England/SHEF-CDA3E/2020:5.5E-4,((((((England/SHEF-CEBFE/2020:5.5E-4,England/SHEF-CEE31/2020:5.5E-4)0.000:5.5E-4,((England/SHEF-CFCBE/2020:5.5E-4,England/SHEF-C38B6/2020:5.5E-4)0.000:5.5E-4,((England/SHEF-CB9AC/2020:5.5E-4,(England/SHEF-C235C/2020:0.0,England/SHEF-D09A4/2020:0.0):5.5E-4)0.000:5.5E-4,(England/SHEF-C5483/2020:5.5E-4,(England/NOTT-10F510/2020:5.5E-4,(England/SHEF-CD53D/2020:5.5E-4,(England/SHEF-CFE12/2020:5.5E-4,(England/SHEF-C631C/2020:0.0,England/SHEF-CE9C7/2020:0.0,England/SHEF-CF7DB/2020:0.0):5.5E-4)0.000:5.5E-4)0.000:5.5E-4)0.861:5.5E-4)0.000:5.5E-4)0.926:5.5E-4)0.000:5.5E-4)0.000:5.5E-4,England/SHEF-CF10A/2020:5.5E-4)1.000:5.5E-4,England/SHEF-D19B2/2020:5.5E-4)1.000:5.5E-4,England/SHEF-C368F/2020:5.5E-4)0.000:5.5E-4,England/SHEF-C00DF/2020:5.5E-4)0.853:5.5E-4)0.000:5.5E-4)0.000:5.5E-4)0.573:5.5E-4,((England/SHEF-C3C7E/2020:0.0,England/SHEF-C05B2/2020:0.0,England/SHEF-C06FB/2020:0.0,England/SHEF-C56AB/2020:0.0,England/SHEF-C65DA/2020:0.0,England/SHEF-C0084/2020:0.0,England/SHEF-C0321/2020:0.0,England/SHEF-C0646/2020:0.0,England/SHEF-C0725/2020:0.0,England/SHEF-C0813/2020:0.0):5.5E-4,(England/SHEF-CFF3D/2020:5.5E-4,(((((((England/SHEF-CF35F/2020:5.5E-4,England/SHEF-D0BF9/2020:5.5E-4)1.000:5.5E-4,England/SHEF-C0E11/2020:5.5E-4)1.000:5.5E-4,England/SHEF-CFEB8/2020:5.5E-4)1.000:5.5E-4,England/SHEF-D2386/2020:5.5E-4)1.000:5.5E-4,England/SHEF-C0A59/2020:5.5E-4)0.000:5.5E-4,England/SHEF-C1F86/2020:5.1E-4)0.000:5.5E-4,(England/SHEF-C7014/2020:5.5E-4,England/SHEF-D2DC4/2020:5.5E-4)0.000:5.5E-4)0.715:5.5E-4)0.784:5.5E-4)0.377:5.5E-4)0.000:5.5E-4)0.396:5.5E-4)1.000:5.5E-4)0.913:5.5E-4,(England/OXON-AEF52/2020:5.3E-4,((((England/SHEF-C11AE/2020:5.5E-4,(England/SHEF-C0EB7/2020:5.5E-4,England/SHEF-C3C14/2020:5.5E-4)1.000:5.5E-4)0.000:5.5E-4,((England/SHEF-CEC73/2020:5.5E-4,England/SHEF-D1FA1/2020:5.5E-4)0.874:5.5E-4,England/SHEF-C7436/2020:5.5E-4)0.394:5.5E-4)1.000:5.5E-4,England/SHEF-C0A68/2020:5.5E-4)1.000:5.5E-4,(England/SHEF-C6BE7/2020:5.5E-4,England/SHEF-C21CB/2020:5.5E-4)1.000:5.5E-4)0.858:5.5E-4)0.741:5.5E-4)0.723:5.5E-4)0.817:5.5E-4,(England/20148035404/2020:5.5E-4,((England/20172042904/2020:5.5E-4,(Iceland/123/2020:5.5E-4,((England/OXON-B051F/2020:5.5E-4,England/SHEF-10B25ED/2020:5.5E-4)0.737:5.5E-4,((((England/BIRM-5E9DB/2020:5.1E-4,Scotland/CVR3611/2020:5.5E-4)0.985:5.5E-4,(England/BIRM-5F2EE/2020:0.0,England/SHEF-C7E1A/2020:0.0,England/SHEF-CA187/2020:0.0):5.5E-4)0.000:5.5E-4,England/CAMB-82BAB/2020:5.5E-4)0.000:5.5E-4,((England/CAMB-1AB76B/2020:5.5E-4,Scotland/CVR1631/2020:5.5E-4)0.430:5.5E-4,England/CAMB-1AB83B/2020:5.5E-4)1.000:5.5E-4)0.399:5.5E-4)1.000:5.5E-4)0.086:5.5E-4)0.976:5.5E-4,England/20188153704/2020:5.5E-4)0.000:5.5E-4)0.916:5.5E-4)0.951:5.5E-4)0.960:5.5E-4)0.000:5.5E-4)0.000:5.5E-4,(((((England/BRIS-1279BC/2020:5.5E-4,England/201360127/2020:5.5E-4)0.974:5.5E-4,((((((Wales/PHWC-316AA/2020:5.5E-4,(Wales/PHWC-317B6/2020:5.5E-4,Wales/PHWC-33004/2020:5.5E-4)0.000:5.5E-4)0.776:5.5E-4,Wales/PHWC-35DDE/2020:5.5E-4)0.806:5.5E-4,(Wales/PHWC-329FB/2020:5.5E-4,Wales/PHWC-31BAB/2020:5.5E-4)0.000:5.5E-4)0.722:5.5E-4,Wales/PHWC-31561/2020:5.5E-4)0.906:5.5E-4,Wales/PHWC-2BDDB/2020:5.5E-4)0.000:5.5E-4,(((Wales/PHWC-16377E/2020:5.5E-4,(Wales/PHWC-317E3/2020:5.5E-4,(Wales/PHWC-164FA2/2020:5.5E-4,Wales/PHWC-15C12F/2020:5.5E-4)1.000:5.5E-4)1.000:5.5E-4)0.000:5.5E-4,(Wales/PHWC-15D4AD/2020:5.5E-4,Wales/PHWC-33D0D/2020:5.5E-4)0.913:5.5E-4)0.297:5.5E-4,Wales/PHWC-2BDEA/2020:5.5E-4)0.000:5.5E-4)0.957:5.1E-4)0.266:5.5E-4,((England/20142078104/2020:5.5E-4,England/20154013604/2020:5.5E-4)0.736:5.5E-4,(((((England/20156048404/2020:5.5E-4,(England/BIRM-5E2B2/2020:5.5E-4,((England/BIRM-5FC68/2020:5.5E-4,(England/BIRM-5F7A3/2020:5.5E-4,(England/BIRM-5F98F/2020:5.5E-4,England/BIRM-5F64C/2020:5.5E-4)0.000:5.5E-4)0.731:5.5E-4)0.000:5.5E-4,(England/BIRM-5E2C1/2020:5.5E-4,England/BIRM-6050F/2020:5.5E-4)0.000:5.5E-4)0.758:5.5E-4)0.000:5.5E-4)0.735:5.5E-4,(England/BRIS-1239B0/2020:5.5E-4,England/CAMB-7C218/2020:5.5E-4)0.914:5.5E-4)0.000:5.5E-4,((Scotland/GCVR-172396/2020:5.5E-4,((England/BIRM-5F934/2020:5.5E-4,England/BIRM-5FB3E/2020:5.1E-4)0.601:5.5E-4,(England/BIRM-6036F/2020:5.5E-4,England/BIRM-5F916/2020:5.5E-4)0.801:5.5E-4)0.944:5.5E-4)0.195:5.5E-4,(((Scotland/EDB3862/2020:5.5E-4,(Scotland/EDB2141/2020:5.5E-4,Scotland/EDB4546/2020:5.5E-4)0.000:5.5E-4)0.000:5.5E-4,(Scotland/EDB4621/2020:5.5E-4,(Scotland/EDB3977/2020:5.5E-4,Scotland/EDB3725/2020:5.5E-4)0.740:5.5E-4)0.813:5.5E-4)0.000:5.5E-4,(((Scotland/EDB4511/2020:5.5E-4,(Scotland/EDB2047/2020:5.5E-4,(Scotland/EDB3856/2020:5.5E-4,Scotland/EDB2676/2020:5.5E-4)0.000:5.5E-4)0.000:5.5E-4)1.000:5.5E-4,Scotland/EDB2317/2020:5.5E-4)1.000:5.5E-4,(Scotland/EDB1106/2020:0.0,Scotland/EDB1519/2020:0.0,Scotland/EDB2416/2020:0.0):5.5E-4)0.000:5.5E-4)0.738:5.5E-4)0.000:5.5E-4)0.729:5.5E-4,(England/20149005504/2020:5.5E-4,(England/CAMB-7B96F/2020:5.5E-4,England/CAMB-7229A/2020:5.5E-4)1.000:5.5E-4)0.913:5.5E-4)0.930:5.5E-4,England/20170033804/2020:5.5E-4)1.000:5.5E-4)0.982:5.5E-4)0.000:5.5E-4,((Wales/PHWC-160762/2020:5.5E-4,(England/LIVE-9F76B/2020:5.5E-4,Wales/PHWC-26453/2020:5.5E-4)0.806:5.5E-4)0.790:5.5E-4,(((Wales/PHWC-36CEF/2020:5.5E-4,Wales/PHWC-1648C5/2020:5.5E-4)0.806:5.5E-4,((((((England/BIRM-5EBE4/2020:5.5E-4,(England/BIRM-5EC2D/2020:5.5E-4,(England/BIRM-5F5B8/2020:5.5E-4,England/BIRM-5FB4D/2020:5.5E-4)0.755:5.5E-4)0.000:5.5E-4)0.944:5.0E-4,(((England/SHEF-C8778/2020:5.5E-4,(England/20149005104/2020:5.5E-4,((England/BRIS-12E214/2020:5.5E-4,((England/BRIS-12B912/2020:5.5E-4,((England/BRIS-123859/2020:5.5E-4,England/BRIS-1290A6/2020:5.5E-4)0.554:5.5E-4,(England/BRIS-1290B5/2020:5.5E-4,England/BRIS-1290C4/2020:5.5E-4)0.727:5.5E-4)1.000:5.5E-4)0.000:5.5E-4,England/BRIS-1278CE/2020:5.5E-4)0.000:5.5E-4)0.765:5.5E-4,England/20180011204/2020:5.5E-4)0.347:5.5E-4)0.000:5.5E-4)0.359:5.5E-4,(Scotland/EDB365/2020:5.5E-4,(England/CAMB-73C6E/2020:5.5E-4,England/NORT-295D70/2020:5.5E-4)0.000:5.5E-4)0.351:5.5E-4)0.506:5.5E-4,((England/CAMB-1AA32C/2020:5.5E-4,(England/CAMB-1AC07E/2020:5.5E-4,(England/CAMB-1AF12D/2020:5.5E-4,England/CAMB-1AE55F/2020:5.5E-4)0.999:5.5E-4)0.892:5.5E-4)0.849:5.5E-4,(England/CAMB-7FC26/2020:5.5E-4,England/CAMB-1AA483/2020:5.5E-4)0.000:5.5E-4)0.770:5.5E-4)0.000:5.5E-4)0.069:5.5E-4,(England/NOTT-10F255/2020:5.5E-4,(((((England/CAMB-1B0B3A/2020:0.0,England/CAMB-1B194E/2020:0.0,England/CAMB-1B1920/2020:0.0):5.5E-4,(England/CAMB-1B195D/2020:5.5E-4,((England/CAMB-1B0B1C/2020:0.0,England/CAMB-1B3A94/2020:0.0):5.5E-4,England/CAMB-1B0648/2020:5.5E-4)0.000:5.5E-4)0.000:5.5E-4)1.000:5.5E-4,(((England/NORT-281E47/2020:5.5E-4,England/BIRM-5EC3C/2020:5.5E-4)0.637:5.5E-4,England/NOTT-10F729/2020:5.5E-4)0.731:5.5E-4,England/CAMB-1B2A1D/2020:5.5E-4)0.000:5.5E-4)0.739:5.5E-4,England/BRIS-1225BD/2020:5.5E-4)0.000:5.5E-4,England/BRIS-124919/2020:5.5E-4)0.000:5.5E-4)0.782:5.5E-4)0.000:5.5E-4,England/BRIS-126EDC/2020:5.5E-4)0.000:5.5E-4,England/SHEF-CA7B2/2020:5.5E-4)0.377:5.5E-4,England/20129158804/2020:5.5E-4)0.642:5.5E-4)0.646:5.5E-4,(((England/LIVE-9952B/2020:5.5E-4,((Wales/PHWC-15D0A9/2020:5.5E-4,(England/LIVE-9DA55/2020:5.5E-4,England/LIVE-9F473/2020:5.5E-4)0.995:5.5E-4)1.000:5.5E-4,((England/LIVE-A01A5/2020:5.5E-4,(England/LIVE-9FF09/2020:5.5E-4,England/LIVE-9FC3F/2020:5.5E-4)0.727:5.5E-4)0.739:5.5E-4,(England/LIVE-A0521/2020:5.5E-4,((England/LIVE-9FF27/2020:5.5E-4,((England/LIVE-9F90B/2020:5.5E-4,England/LIVE-A0785/2020:5.5E-4)0.755:5.5E-4,((England/LIVE-A03BE/2020:0.0,England/LIVE-A0318/2020:0.0):5.5E-4,(England/LIVE-9FFEB/2020:5.5E-4,(England/LIVE-9FABD/2020:5.5E-4,(England/LIVE-9FB41/2020:5.5E-4,(England/LIVE-9FBC9/2020:5.5E-4,((England/LIVE-9FBAB/2020:5.5E-4,England/LIVE-9F8FF/2020:5.5E-4)1.000:5.5E-4,(England/LIVE-9FF81/2020:5.5E-4,England/LIVE-9FF54/2020:5.5E-4)0.624:5.5E-4)0.000:5.5E-4)0.624:5.5E-4)0.000:5.5E-4)0.862:5.5E-4)1.000:5.5E-4)0.768:5.5E-4)0.831:5.5E-4)0.825:5.5E-4,England/LIVE-A0776/2020:5.5E-4)0.224:5.5E-4)0.120:5.5E-4)0.545:5.5E-4)0.739:5.5E-4)0.816:5.5E-4,((England/20172048804/2020:5.5E-4,Scotland/CVR3158/2020:5.5E-4)0.775:5.5E-4,((((((England/NOTT-11037C/2020:5.5E-4,England/BIRM-5E917/2020:5.5E-4)0.643:5.5E-4,England/20164070704/2020:5.5E-4)0.310:5.5E-4,(England/NOTT-10EE07/2020:5.5E-4,England/CAMB-76919/2020:5.5E-4)0.637:5.5E-4)0.921:5.5E-4,(England/LIVE-9C564/2020:5.5E-4,(Scotland/CVR3100/2020:5.5E-4,((((((England/BIRM-5FBF2/2020:5.5E-4,((England/BIRM-6045D/2020:5.5E-4,(England/BIRM-5F54F/2020:5.5E-4,(England/BIRM-5F512/2020:5.5E-4,England/BIRM-5F58B/2020:5.5E-4)1.000:5.5E-4)0.000:5.5E-4)0.739:5.5E-4,((England/BIRM-603AB/2020:5.5E-4,(England/BIRM-604B7/2020:5.5E-4,((England/BIRM-605B4/2020:5.5E-4,England/BIRM-60675/2020:5.5E-4)0.000:5.5E-4,England/BIRM-6062A/2020:5.5E-4)0.298:5.5E-4)0.000:5.5E-4)1.000:5.5E-4,(England/BIRM-6046C/2020:5.5E-4,England/BIRM-6053C/2020:5.5E-4)0.740:5.5E-4)1.000:5.5E-4)0.000:5.5E-4)0.000:5.5E-4,England/BIRM-612AD/2020:5.5E-4)0.000:5.5E-4,(England/BIRM-612E9/2020:5.5E-4,England/BIRM-61331/2020:5.5E-4)0.877:5.5E-4)0.000:5.5E-4,England/BIRM-60596/2020:5.5E-4)0.516:5.5E-4,England/BIRM-5F4D9/2020:5.5E-4)0.000:5.5E-4,(((England/BIRM-6047B/2020:5.5E-4,England/BIRM-61173/2020:5.5E-4)1.000:5.5E-4,(England/BIRM-5FBC5/2020:5.5E-4,England/BIRM-61058/2020:5.5E-4)0.896:5.5E-4)0.000:5.5E-4,England/BIRM-5FC0E/2020:5.5E-4)0.000:5.5E-4)0.878:5.5E-4)0.603:5.5E-4)0.420:5.5E-4)0.635:5.5E-4,(Scotland/CVR3159/2020:5.5E-4,((((England/BRIS-127F9C/2020:5.5E-4,Scotland/CVR1901/2020:5.5E-4)0.000:5.5E-4,England/BRIS-12B88E/2020:5.5E-4)0.000:5.5E-4,(England/BRIS-127FD8/2020:5.5E-4,(England/BRIS-12D039/2020:5.5E-4,England/BRIS-1270B7/2020:5.5E-4)1.000:5.5E-4)0.000:5.5E-4)0.000:5.5E-4,(England/BRIS-12872A/2020:5.5E-4,(England/BRIS-126DEE/2020:5.5E-4,(England/BRIS-126D75/2020:5.5E-4,((((England/BRIS-12A04B/2020:0.0,England/BRIS-125B30/2020:0.0,England/BRIS-12870C/2020:0.0):5.5E-4,England/BRIS-12A852/2020:5.5E-4)0.000:5.5E-4,((((England/BRIS-12BF01/2020:5.5E-4,((((England/BRIS-12DB1A/2020:5.5E-4,England/BRIS-12DB74/2020:5.5E-4)0.728:5.5E-4,(England/BRIS-13118A/2020:5.5E-4,England/BRIS-13122D/2020:5.5E-4)1.000:5.5E-4)0.000:5.5E-4,England/BRIS-12C656/2020:5.5E-4)0.000:5.5E-4,(England/BRIS-12BB58/2020:5.5E-4,((England/BRIS-12B1B0/2020:5.5E-4,England/BRIS-1311E4/2020:5.5E-4)1.000:5.5E-4,(England/BRIS-13121E/2020:5.5E-4,England/BRIS-12B1FC/2020:5.5E-4)1.000:5.5E-4)1.000:5.5E-4)0.000:5.5E-4)0.735:5.5E-4)0.000:5.5E-4,((((((England/BRIS-12BB94/2020:5.5E-4,(England/BRIS-12B235/2020:5.5E-4,England/BRIS-12B244/2020:5.5E-4)1.000:5.5E-4)0.000:5.5E-4,(England/BRIS-12B262/2020:0.0,England/BRIS-12BBA3/2020:0.0,England/BRIS-12BBC1/2020:0.0,England/BRIS-12C647/2020:0.0):5.5E-4)0.000:5.5E-4,England/BRIS-12DB0B/2020:5.5E-4)0.000:5.5E-4,England/BRIS-12C586/2020:5.5E-4)0.735:5.5E-4,(England/BRIS-12B8D9/2020:0.0,England/BRIS-12B8E8/2020:0.0,England/BRIS-12BF10/2020:0.0,England/BRIS-12BFE3/2020:0.0,England/BRIS-12C3AA/2020:0.0,England/BRIS-12C4C5/2020:0.0,England/BRIS-12C4E3/2020:0.0,England/BRIS-12C5E0/2020:0.0,England/BRIS-12C6FC/2020:0.0,England/BRIS-12C7BD/2020:0.0,England/BRIS-12C568/2020:0.0,England/BRIS-12C753/2020:0.0,England/BRIS-12D682/2020:0.0,England/BRIS-12DD50/2020:0.0):5.5E-4)0.574:5.5E-4,((England/BRIS-13116C/2020:5.5E-4,(England/BRIS-12B1A1/2020:5.5E-4,England/BRIS-12B147/2020:5.5E-4)1.000:5.5E-4)0.000:5.5E-4,((((England/BRIS-12C5FF/2020:5.5E-4,(England/BRIS-12C173/2020:5.5E-4,((England/BRIS-12BBEF/2020:5.5E-4,England/BRIS-1311C6/2020:5.5E-4)0.000:5.5E-4,((((England/BRIS-12C726/2020:5.5E-4,England/BRIS-131357/2020:5.5E-4)0.000:5.5E-4,(((England/BRIS-12DDF6/2020:5.5E-4,(England/BRIS-12B9A9/2020:0.0,England/BRIS-12B9C7/2020:0.0,England/BRIS-12B208/2020:0.0,England/BRIS-12BA6A/2020:0.0,England/BRIS-12BB3A/2020:0.0,England/BRIS-12C5D1/2020:0.0,England/BRIS-12C38C/2020:0.0,England/BRIS-12C53B/2020:0.0,England/BRIS-12C60B/2020:0.0,England/BRIS-12C137/2020:0.0,England/BRIS-12DE5D/2020:0.0):5.5E-4)0.000:5.5E-4,((England/BRIS-12B29F/2020:5.5E-4,England/BRIS-12DBB0/2020:5.5E-4)0.944:5.5E-4,England/BRIS-131393/2020:5.5E-4)1.000:5.5E-4)0.000:5.5E-4,(((England/BRIS-12B1DE/2020:5.5E-4,England/BRIS-12B271/2020:5.5E-4)0.626:5.5E-4,((England/BRIS-131339/2020:5.5E-4,(England/BRIS-13123C/2020:5.5E-4,(England/BRIS-13130C/2020:5.5E-4,England/BRIS-12B192/2020:5.5E-4)0.626:5.5E-4)0.000:5.5E-4)0.000:5.5E-4,England/BRIS-13131B/2020:5.5E-4)0.438:5.5E-4)0.915:5.5E-4,(England/BRIS-12BAD3/2020:5.5E-4,England/BRIS-12DE02/2020:5.5E-4)0.000:5.5E-4)0.000:5.5E-4)0.000:5.5E-4)0.000:5.5E-4,(England/BRIS-12C340/2020:5.5E-4,England/BRIS-1311B7/2020:5.5E-4)0.000:5.5E-4)0.000:5.5E-4,((England/BRIS-13113F/2020:5.5E-4,(England/BRIS-12BBD0/2020:5.5E-4,(England/BRIS-12BA5B/2020:5.5E-4,((England/BRIS-12DDE7/2020:5.5E-4,England/BRIS-12BA4C/2020:5.5E-4)0.610:5.5E-4,((England/BRIS-131269/2020:5.5E-4,(England/BRIS-131278/2020:5.5E-4,(England/BRIS-1312F0/2020:5.5E-4,England/BRIS-13120F/2020:5.5E-4)0.000:5.5E-4)1.000:5.5E-4)1.000:5.5E-4,(England/BRIS-12DDC9/2020:5.5E-4,(England/BRIS-12DD9C/2020:5.5E-4,England/BRIS-12DDD8/2020:5.5E-4)0.748:5.5E-4)0.000:5.5E-4)0.000:5.5E-4)0.722:5.5E-4)0.000:5.5E-4)0.000:5.5E-4)0.722:5.5E-4,England/BRIS-12C6DE/2020:5.5E-4)0.000:5.5E-4)0.000:5.5E-4)0.876:5.5E-4)0.000:5.5E-4)0.000:5.5E-4,(England/BRIS-12B9D6/2020:5.5E-4,(England/BRIS-12BF2F/2020:5.5E-4,England/BRIS-131384/2020:5.5E-4)0.736:5.5E-4)0.736:5.5E-4)0.000:5.5E-4,(England/BRIS-12C3B9/2020:5.5E-4,((England/BRIS-12B01D/2020:5.5E-4,England/BRIS-12B280/2020:5.5E-4)0.749:5.5E-4,England/BRIS-13125A/2020:5.5E-4)1.000:5.5E-4)0.000:5.5E-4)0.000:5.5E-4,England/BRIS-12C128/2020:5.5E-4)0.000:5.5E-4)0.000:5.5E-4)0.000:5.5E-4)0.930:5.5E-4,((England/BRIS-12C638/2020:5.5E-4,((England/BRIS-12BC28/2020:0.0,England/BRIS-12C5B3/2020:0.0):5.5E-4,England/BRIS-12C87E/2020:5.5E-4)0.747:5.5E-4)0.732:5.5E-4,England/BRIS-12C9B7/2020:5.5E-4)0.644:5.5E-4)0.741:5.5E-4,England/BRIS-123A9F/2020:5.5E-4)0.000:5.5E-4)0.000:5.5E-4,England/BRIS-125B21/2020:5.5E-4)0.000:5.5E-4)0.000:5.5E-4)0.000:5.5E-4)0.408:5.5E-4)0.740:5.5E-4)0.919:5.5E-4)0.000:5.5E-4,(((England/SHEF-CDDF9/2020:5.5E-4,(England/SHEF-CA099/2020:5.5E-4,England/SHEF-CA460/2020:5.5E-4)0.881:5.5E-4)0.762:5.5E-4,(((England/20174037704/2020:5.5E-4,(England/20174038204/2020:5.5E-4,England/20176039504/2020:5.5E-4)0.628:5.5E-4)0.827:5.5E-4,(England/20169008204/2020:5.5E-4,(England/BRIS-12AF8A/2020:5.5E-4,England/BRIS-12704E/2020:5.5E-4)0.714:5.5E-4)0.773:5.5E-4)0.000:5.5E-4,(England/BRIS-129167/2020:5.5E-4,England/CAMB-7317E/2020:5.5E-4)0.571:5.5E-4)0.000:5.5E-4)0.440:5.5E-4,(((England/BRIS-1257C3/2020:5.5E-4,((England/CAMB-8318A/2020:5.5E-4,(England/CAMB-1AA3D1/2020:5.5E-4,((((England/CAMB-832E1/2020:5.5E-4,England/BRIS-121FCF/2020:5.5E-4)0.238:5.5E-4,((England/BRIS-122641/2020:5.5E-4,England/CAMB-7EBEE/2020:5.5E-4)0.000:5.5E-4,England/CAMB-7BA7B/2020:5.5E-4)0.000:5.5E-4)0.000:5.5E-4,((England/NORT-28A27F/2020:5.5E-4,England/CAMB-72E87/2020:5.5E-4)0.000:5.5E-4,(England/BRIS-124B22/2020:0.0,England/BRIS-125B12/2020:0.0,England/BRIS-126BC6/2020:0.0,England/BRIS-12558D/2020:0.0,England/BRIS-125620/2020:0.0,England/BRIS-126838/2020:0.0,England/CAMB-1AA3B3/2020:0.0,England/CAMB-1AA83C/2020:0.0,England/NORT-289586/2020:0.0,NorthernIreland/NIRE-FA69E/2020:0.0):5.5E-4)0.000:5.5E-4)0.000:5.5E-4,England/BRIS-123446/2020:5.5E-4)0.000:5.5E-4)0.000:5.5E-4)1.000:5.5E-4,England/BRIS-121D6B/2020:5.5E-4)0.000:5.5E-4)0.000:5.5E-4,England/NORT-2896A1/2020:5.5E-4)0.999:5.5E-4,Wales/PHWC-15C82A/2020:5.5E-4)0.631:5.5E-4)0.451:5.5E-4)0.572:5.5E-4)0.485:5.5E-4)0.207:5.5E-4,(England/BRIS-126601/2020:5.5E-4,((England/NORT-281E92/2020:5.5E-4,England/NORT-28121E/2020:5.5E-4)0.796:5.5E-4,(Wales/PHWC-35855/2020:5.5E-4,Wales/PHWC-36872/2020:5.5E-4)0.742:5.5E-4)0.627:5.5E-4)0.914:5.5E-4)0.000:5.5E-4)0.741:5.5E-4)0.910:5.5E-4)0.950:5.5E-4,((England/OXON-AC4BF/2020:5.5E-4,(England/OXON-B0B95/2020:5.5E-4,(England/OXON-ACC5D/2020:5.5E-4,England/OXON-AC552/2020:5.5E-4)0.973:5.5E-4)0.440:5.5E-4)0.900:5.5E-4,(((England/LIVE-9C5A0/2020:5.5E-4,(((England/OXON-AF4CB/2020:5.5E-4,England/OXON-B18CA/2020:5.5E-4)0.744:5.5E-4,(England/OXON-B26B0/2020:5.5E-4,(England/OXON-B2313/2020:5.5E-4,England/OXON-ACCB7/2020:5.5E-4)0.167:5.5E-4)1.000:5.5E-4)0.486:5.5E-4,England/OXON-B25C2/2020:5.5E-4)0.748:5.5E-4)0.745:5.5E-4,((England/OXON-B147B/2020:5.5E-4,((England/OXON-AF14C/2020:5.5E-4,England/20168035204/2020:5.5E-4)0.000:5.5E-4,(((England/20134018902/2020:5.5E-4,((England/BIRM-5FEEA/2020:5.5E-4,(England/BIRM-5FF41/2020:5.5E-4,(England/BIRM-5F99E/2020:5.5E-4,((England/BIRM-5F7B2/2020:0.0,England/BIRM-5F9E9/2020:0.0,England/BIRM-5FBB6/2020:0.0):5.5E-4,(England/BIRM-5F4E8/2020:5.5E-4,England/BIRM-5FF7E/2020:5.5E-4)1.000:5.5E-4)0.000:5.5E-4)0.729:5.5E-4)0.000:5.5E-4)0.708:5.5E-4,(England/NORT-292238/2020:5.5E-4,England/BIRM-5F7C1/2020:5.5E-4)0.753:5.5E-4)1.000:5.5E-4)0.944:5.5E-4,England/20129059204/2020:5.5E-4)0.738:5.5E-4,((England/SHEF-C930A/2020:5.5E-4,(England/LCST-24D717E/2020:5.5E-4,England/NOTT-111672/2020:5.5E-4)0.764:5.5E-4)0.783:5.5E-4,England/20126096602/2020:5.5E-4)0.588:5.5E-4)0.941:5.5E-4)0.887:5.5E-4)0.000:5.5E-4,((England/20174036804/2020:5.5E-4,(England/20174036404/2020:5.5E-4,England/20188160604/2020:5.5E-4)1.000:5.5E-4)0.771:5.5E-4,(((((England/NOTT-110AA4/2020:5.3E-4,England/BIRM-5E3BF/2020:5.5E-4)0.918:5.5E-4,((England/BIRM-5F6B5/2020:5.5E-4,England/BIRM-610B2/2020:5.5E-4)0.000:5.5E-4,(England/BIRM-61489/2020:5.5E-4,England/NORT-292B97/2020:5.5E-4)0.000:5.5E-4)0.784:5.5E-4)0.000:5.5E-4,(England/SHEF-C8444/2020:5.1E-4,((England/NOTT-10E669/2020:5.5E-4,(England/BIRM-5F503/2020:5.5E-4,(England/BRIS-12BFF2/2020:5.5E-4,England/BIRM-61234/2020:5.5E-4)0.000:5.5E-4)0.348:5.5E-4)0.436:5.5E-4,(England/CAMB-8406E/2020:5.5E-4,(England/CAMB-1ADFBC/2020:5.5E-4,England/CAMB-1ADF16/2020:5.5E-4)1.000:5.5E-4)0.894:5.5E-4)0.000:5.5E-4)0.000:5.5E-4)1.000:5.5E-4,(England/OXON-B2401/2020:5.5E-4,Scotland/EDB4249/2020:5.5E-4)0.729:5.5E-4)0.000:5.5E-4,(England/20129163604/2020:5.5E-4,(((England/BRIS-127248/2020:5.5E-4,(England/BRIS-129774/2020:5.5E-4,England/CAMB-7EC27/2020:5.5E-4)0.760:5.5E-4)0.119:5.5E-4,((((England/CAMB-776D5/2020:5.5E-4,England/CAMB-79275/2020:5.5E-4)0.936:5.5E-4,(England/SHEF-10B25FC/2020:5.5E-4,(((England/LCST-24D68C5/2020:5.5E-4,England/LCST-24D69C2/2020:5.5E-4)0.790:5.5E-4,(England/LCST-24D68E3/2020:5.5E-4,(England/LCST-24D6B44/2020:5.5E-4,England/LCST-24D68B6/2020:5.5E-4)0.891:5.5E-4)0.000:5.5E-4)0.938:5.5E-4,(England/LCST-24D682F/2020:5.5E-4,England/LCST-24D6B26/2020:5.5E-4)0.000:5.5E-4)0.912:5.5E-4)0.327:5.5E-4)0.000:5.5E-4,((England/HECH-259A02E/2020:5.5E-4,(England/CAMB-1AF961/2020:5.5E-4,(England/CAMB-83BE6/2020:5.5E-4,(England/CAMB-1AC2A5/2020:5.5E-4,England/CAMB-82A80/2020:5.5E-4)0.912:5.5E-4)0.000:5.5E-4)0.747:5.5E-4)0.000:5.5E-4,England/SHEF-D0CBA/2020:5.5E-4)0.000:5.5E-4)0.000:5.5E-4,(((Scotland/EDB6585/2020:5.5E-4,((Scotland/EDB6568/2020:0.0,Scotland/EDB6569/2020:0.0,Scotland/EDB6582/2020:0.0):5.5E-4,(Scotland/EDB5167/2020:5.5E-4,Scotland/EDB6583/2020:5.5E-4)1.000:5.5E-4)0.000:5.5E-4)0.980:5.0E-4,(((England/NORT-295EB9/2020:5.5E-4,(Scotland/EDB1150/2020:5.5E-4,Scotland/CVR3809/2020:5.5E-4)0.000:5.5E-4)0.000:5.5E-4,(((England/NORT-290E72/2020:5.5E-4,(England/NORT-291AD7/2020:5.5E-4,England/NORT-292AD6/2020:5.5E-4)0.729:5.5E-4)0.884:5.5E-4,(England/NORT-2893C8/2020:5.5E-4,England/NORT-291873/2020:6.6E-4)0.000:5.5E-4)0.739:5.5E-4,((England/NORT-2923EA/2020:5.5E-4,(England/NORT-2911C3/2020:5.5E-4,England/NORT-29239F/2020:5.5E-4)0.924:5.5E-4)0.749:5.5E-4,(England/NORT-291169/2020:5.5E-4,(England/NORT-290ECD/2020:5.5E-4,((England/NORT-292924/2020:5.5E-4,((England/NORT-2929BB/2020:5.5E-4,(England/NORT-292BD3/2020:5.5E-4,England/NORT-292ECB/2020:5.5E-4)0.000:5.5E-4)1.000:5.5E-4,(England/NORT-292D55/2020:5.5E-4,England/NORT-292E25/2020:5.5E-4)1.000:5.5E-4)1.000:5.5E-4)0.793:5.5E-4,(England/NORT-292678/2020:5.5E-4,(England/NORT-292A8B/2020:5.5E-4,England/NORT-292CD0/2020:5.5E-4)0.000:5.5E-4)0.775:5.5E-4)0.752:5.5E-4)0.752:5.5E-4)0.902:5.5E-4)1.000:5.5E-4)0.000:5.5E-4)0.000:5.5E-4,Scotland/CVR2969/2020:5.5E-4)0.000:5.5E-4)0.884:5.5E-4,(England/CAMB-1B3A49/2020:5.5E-4,England/CAMB-1B0086/2020:5.5E-4)0.895:5.5E-4)0.000:5.5E-4)0.000:5.5E-4)0.000:5.5E-4,England/SHEF-D16E8/2020:5.5E-4)1.000:5.5E-4)1.000:5.5E-4)0.960:5.5E-4)0.899:5.5E-4)0.918:5.5E-4)0.895:5.5E-4,(England/OXON-B1806/2020:5.5E-4,(England/OXON-B260B/2020:5.5E-4,England/OXON-B1305/2020:5.5E-4)0.455:5.5E-4)0.740:5.5E-4)0.000:5.5E-4)0.989:5.5E-4)0.000:5.5E-4)0.000:5.5E-4,(England/OXON-B1BD0/2020:5.5E-4,((England/OXON-AC4A0/2020:0.0,England/OXON-AC428/2020:0.0,England/OXON-B0CFC/2020:0.0):5.5E-4,(England/OXON-ACBBA/2020:5.5E-4,(England/OXON-B0F7B/2020:5.5E-4,(England/OXON-AC4CE/2020:5.5E-4,(England/BRIS-126BE4/2020:5.5E-4,England/BRIS-127EEA/2020:5.5E-4)0.992:5.5E-4)0.993:5.5E-4)1.000:5.5E-4)0.987:5.5E-4)0.709:5.5E-4)0.921:5.5E-4)0.000:5.5E-4)0.979:5.5E-4)0.750:5.5E-4)0.903:5.5E-4)0.911:5.5E-4)0.000:5.5E-4)0.755:5.5E-4)0.301:5.5E-4,England/CAMB-79E71/2020:5.5E-4)0.246:5.5E-4)0.282:5.5E-4)0.909:5.5E-4,(((((England/20129173004/2020:5.5E-4,(England/20146006904/2020:5.5E-4,England/NORT-295C19/2020:5.5E-4)0.000:5.5E-4)0.369:5.5E-4,England/201360016/2020:5.5E-4)0.517:5.5E-4,England/201041471/2020:5.5E-4)0.400:5.5E-4,((England/201420010/2020:5.5E-4,((((((England/CAMB-1B0305/2020:5.5E-4,England/CAMB-1B02CC/2020:5.5E-4)1.000:5.5E-4,England/CAMB-80F1A/2020:5.5E-4)0.000:5.5E-4,(England/CAMB-1B1B93/2020:5.5E-4,England/CAMB-1B0736/2020:5.5E-4)0.857:5.5E-4)1.000:5.5E-4,(Greece/AYTH_8/2020:5.5E-4,(England/CAMB-1AB798/2020:5.5E-4,England/CAMB-80ADD/2020:5.5E-4)0.528:5.5E-4)0.879:5.5E-4)0.722:5.5E-4,England/20129061704/2020:5.5E-4)0.558:5.5E-4,England/20132023304/2020:5.5E-4)0.251:5.5E-4)0.606:5.5E-4,England/20136016004/2020:5.5E-4)0.383:5.5E-4)0.913:5.5E-4,(((((((England/201160274/2020:5.5E-4,(((England/20148003404/2020:5.5E-4,England/20129020504/2020:5.5E-4)0.346:5.5E-4,(England/20144071604/2020:5.5E-4,((England/20136103004/2020:5.5E-4,(((Wales/PHWC-36AD6/2020:5.5E-4,(Wales/PHWC-2712E/2020:5.5E-4,Wales/PHWC-28020/2020:5.5E-4)0.755:5.5E-4)0.000:5.5E-4,(Wales/PHWC-16435B/2020:5.5E-4,(Wales/PHWC-36906/2020:5.5E-4,(Wales/PHWC-368EB/2020:5.5E-4,Wales/PHWC-36256/2020:5.5E-4)1.000:5.5E-4)1.000:5.5E-4)1.000:5.5E-4)0.000:5.5E-4,(England/201161180/2020:5.5E-4,(Netherlands/NA_299/2020:5.5E-4,Scotland/EDB703/2020:5.5E-4)0.000:5.5E-4)0.953:5.5E-4)0.751:5.5E-4)0.000:5.5E-4,England/201400652/2020:5.5E-4)0.000:5.5E-4)0.565:5.5E-4)0.528:5.5E-4,England/20129174704/2020:5.5E-4)0.451:5.5E-4)0.172:5.5E-4,England/20136096704/2020:5.5E-4)0.516:5.5E-4,(England/EXET-135AA9/2020:5.5E-4,((((Wales/PHWC-1600EF/2020:5.5E-4,Wales/PHWC-16417F/2020:5.5E-4)0.714:5.5E-4,((Wales/PHWC-1638F3/2020:5.5E-4,Wales/PHWC-15D4CB/2020:5.5E-4)0.977:5.5E-4,Wales/PHWC-163FFE/2020:5.5E-4)1.000:5.5E-4)0.981:5.5E-4,(Wales/PHWC-163F2B/2020:5.5E-4,Wales/PHWC-365D5/2020:5.5E-4)0.883:5.5E-4)0.968:5.5E-4,(Wales/PHWC-15C30B/2020:5.5E-4,Wales/PHWC-163A48/2020:5.5E-4)0.739:5.5E-4)0.758:5.5E-4)0.416:5.5E-4)0.000:5.5E-4,England/20129170204/2020:5.5E-4)0.748:5.5E-4,(((England/20139007404/2020:5.5E-4,(England/CAMB-78452/2020:5.5E-4,England/20139020106/2020:5.5E-4)0.622:5.5E-4)0.905:5.5E-4,(Wales/PHWC-25375/2020:5.5E-4,((Wales/PHWC-31279/2020:5.5E-4,(Wales/PHWC-309B1/2020:5.5E-4,(Wales/PHWC-3091B/2020:5.5E-4,((Wales/PHWC-30ED0/2020:5.5E-4,Wales/PHWC-1632F5/2020:5.5E-4)0.649:5.5E-4,Wales/PHWC-30E76/2020:5.5E-4)0.543:5.5E-4)0.649:5.5E-4)0.000:5.5E-4)0.780:5.5E-4,(((Wales/PHWC-35AAA/2020:5.5E-4,((Wales/PHWC-32ACB/2020:5.5E-4,((Wales/PHWC-2F108/2020:5.5E-4,(Wales/PHWC-2DE5E/2020:5.5E-4,Wales/PHWC-35FF6/2020:5.5E-4)1.000:5.5E-4)1.000:5.5E-4,Wales/PHWC-33DA3/2020:5.5E-4)0.999:5.5E-4)1.000:5.5E-4,(Wales/PHWC-2C235/2020:5.5E-4,(Wales/PHWC-313D0/2020:5.5E-4,Wales/PHWC-33DC1/2020:5.5E-4)0.000:5.5E-4)1.000:5.5E-4)0.000:5.5E-4)0.955:5.5E-4,Wales/PHWC-2E2CA/2020:5.5E-4)0.994:5.5E-4,((Wales/PHWC-3480B/2020:5.5E-4,Wales/PHWC-30E0D/2020:5.5E-4)0.867:5.5E-4,Wales/PHWC-3474A/2020:5.5E-4)1.000:5.5E-4)1.000:5.5E-4)0.880:5.5E-4)0.784:5.5E-4)0.000:5.5E-4,(Wales/PHWC-269EB/2020:5.5E-4,(((((England/LOND-D4FDB/2020:0.0,England/LOND-D55F6/2020:0.0,England/LOND-D568A/2020:0.0,England/LOND-D5268/2020:0.0):5.5E-4,(England/LOND-D50F5/2020:5.5E-4,England/LOND-D5990/2020:5.5E-4)0.000:5.5E-4)0.000:5.5E-4,England/LOND-D3DD2/2020:5.5E-4)0.000:5.5E-4,(England/LOND-D574B/2020:5.5E-4,England/LOND-D5857/2020:5.5E-4)0.752:5.5E-4)0.000:5.5E-4,England/LOND-D6328/2020:5.5E-4)0.000:5.5E-4)0.933:5.5E-4)0.000:5.5E-4)0.427:5.5E-4,(((England/20129011204/2020:5.5E-4,((England/20131103404/2020:5.5E-4,(England/20129000404/2020:5.5E-4,(England/20138016904/2020:5.5E-4,(England/20149055304/2020:5.5E-4,England/LOND-D5CB5/2020:5.5E-4)0.722:5.5E-4)0.574:5.5E-4)0.415:5.5E-4)0.612:5.5E-4,England/20130024203/2020:5.5E-4)0.505:5.5E-4)0.334:5.5E-4,England/20139010604/2020:5.5E-4)0.722:5.5E-4,((England/201161468/2020:5.5E-4,((England/20190003901/2020:5.5E-4,England/CAMB-804A2/2020:5.5E-4)0.735:5.5E-4,England/20140007802/2020:5.5E-4)0.593:5.5E-4)0.433:5.5E-4,(England/20109001204/2020:5.5E-4,(England/20136096904/2020:5.5E-4,(England/20148006504/2020:5.5E-4,England/CAMB-7F215/2020:5.5E-4)0.636:5.5E-4)0.495:5.5E-4)0.459:5.5E-4)0.000:5.5E-4)0.948:5.5E-4)0.946:5.5E-4,(((England/20126034302/2020:5.5E-4,(England/LOND-D508C/2020:5.5E-4,Wales/PHWC-34953/2020:5.5E-4)0.695:5.5E-4)0.785:5.5E-4,(England/201180484/2020:5.5E-4,(England/20129173704/2020:5.5E-4,England/20128031204/2020:5.5E-4)0.000:5.5E-4)0.622:5.5E-4)0.773:5.5E-4,((England/20149054304/2020:5.5E-4,(England/20172045504/2020:5.5E-4,England/CAMB-1AFAF5/2020:5.5E-4)0.377:5.5E-4)0.133:5.5E-4,England/20118046304/2020:5.5E-4)0.868:5.5E-4)0.333:5.5E-4)0.818:5.5E-4)0.584:5.5E-4)0.217:5.5E-4,((((England/20129010604/2020:5.5E-4,England/20128036904/2020:5.5E-4)0.837:5.5E-4,(England/OXON-B0BFF/2020:5.5E-4,England/OXON-B199A/2020:5.5E-4)0.383:5.5E-4)0.452:5.5E-4,England/20136097402/2020:5.5E-4)0.379:5.5E-4,England/20168001304/2020:5.5E-4)0.779:5.5E-4)0.000:5.5E-4)0.186:5.5E-4,((England/20130070904/2020:5.5E-4,(Spain/Donostia-San_Sebastian2141/2020:5.5E-4,(England/20169002804/2020:5.5E-4,(England/201620041/2020:5.5E-4,(England/CAMB-83111/2020:5.5E-4,(England/CAMB-7BC0C/2020:5.5E-4,(England/CAMB-1AC21E/2020:5.5E-4,(England/20149054404/2020:5.5E-4,(England/201620042/2020:5.5E-4,England/CAMB-1AD2E0/2020:5.5E-4)0.000:5.5E-4)0.000:5.5E-4)0.000:5.5E-4)0.000:5.5E-4)0.869:5.5E-4)0.695:5.5E-4)0.412:5.5E-4)0.652:5.5E-4)0.765:5.5E-4,((((Scotland/EDB2096/2020:5.5E-4,Wales/PHWC-2ED8D/2020:5.5E-4)0.735:5.5E-4,(Scotland/CVR763/2020:5.5E-4,Wales/PHWC-31E1B/2020:5.5E-4)0.758:5.5E-4)0.536:5.5E-4,(England/20154000804/2020:5.5E-4,((((((((England/BRIS-1296A4/2020:0.0,England/BRIS-129765/2020:0.0):5.5E-4,England/CAMB-72607/2020:5.5E-4)1.000:5.5E-4,NorthernIreland/NIRE-FCB42/2020:5.5E-4)0.000:5.5E-4,((England/CAMB-1AB974/2020:5.5E-4,England/CAMB-830F6/2020:5.5E-4)0.000:5.5E-4,(England/BRIS-121B07/2020:5.5E-4,England/NORT-2898AB/2020:5.5E-4)0.000:5.5E-4)0.000:5.5E-4)1.000:5.5E-4,England/20139010804/2020:5.5E-4)0.994:5.5E-4,(Switzerland/100155/2020:5.5E-4,Switzerland/100072/2020:5.5E-4)1.000:5.5E-4)1.000:5.5E-4,((England/20144067104/2020:5.5E-4,England/BRIS-1261A6/2020:5.5E-4)0.000:5.5E-4,(England/201161201/2020:5.5E-4,(England/201360170/2020:5.5E-4,(Spain/Donostia-San_Sebastian2158/2020:5.5E-4,(Spain/Donostia-San_Sebastian2085/2020:0.0,Spain/Donostia-San_Sebastian2157/2020:0.0):5.5E-4)1.000:5.5E-4)0.806:5.5E-4)0.704:5.5E-4)1.000:5.5E-4)0.608:5.5E-4,((Italy/TE5052/2020:5.5E-4,(England/SHEF-C717B/2020:5.5E-4,(England/LOND-D6382/2020:5.5E-4,(England/20168037604/2020:5.5E-4,(England/LOND-D6AF6/2020:5.5E-4,England/LOND-D6AE7/2020:5.5E-4)1.000:5.5E-4)0.799:5.5E-4)0.722:5.5E-4)0.000:5.5E-4)0.780:5.5E-4,(((Wales/PHWC-325E8/2020:5.5E-4,(England/NORT-28180D/2020:5.5E-4,(Switzerland/110503/2020:5.5E-4,(Switzerland/110506/2020:5.5E-4,Switzerland/110510/2020:5.5E-4)0.045:5.5E-4)0.878:5.5E-4)0.745:5.5E-4)0.811:5.5E-4,((((((England/CAMB-1AF925/2020:5.5E-4,(England/CAMB-1AEF15/2020:5.5E-4,England/CAMB-7FE5D/2020:5.5E-4)0.756:5.5E-4)0.417:5.5E-4,Sweden/20-07909/2020:5.5E-4)0.341:5.5E-4,(((England/LIVE-9B9C3/2020:5.5E-4,(((England/LIVE-9E6AB/2020:5.5E-4,England/LIVE-9F051/2020:5.5E-4)1.000:5.5E-4,(England/LIVE-9DB16/2020:5.5E-4,(England/LIVE-9D958/2020:5.5E-4,((England/LIVE-9F32B/2020:5.5E-4,(England/LIVE-9F604/2020:5.5E-4,England/LIVE-9DC31/2020:5.5E-4)1.000:5.5E-4)1.000:5.5E-4,England/LIVE-9A029/2020:5.5E-4)0.998:5.5E-4)0.000:5.5E-4)1.000:5.5E-4)0.993:5.5E-4,((England/LIVE-9B78D/2020:5.5E-4,((England/LIVE-9DD10/2020:0.0,England/LIVE-99BCF/2020:0.0):5.5E-4,(England/LIVE-9A038/2020:5.5E-4,England/LIVE-991DC/2020:5.5E-4)0.739:5.5E-4)0.000:5.5E-4)1.000:5.5E-4,((England/LIVE-9CCD8/2020:5.5E-4,England/LIVE-99C35/2020:5.5E-4)1.000:5.5E-4,England/20180032504/2020:5.5E-4)0.000:5.5E-4)0.987:5.5E-4)1.000:5.5E-4)0.789:5.5E-4,((((Wales/PHWC-33D67/2020:5.5E-4,((England/LIVE-995C1/2020:5.5E-4,Wales/PHWC-33040/2020:5.5E-4)1.000:5.5E-4,Wales/PHWC-32F9F/2020:5.5E-4)0.997:5.5E-4)0.996:5.5E-4,Wales/PHWC-365F3/2020:5.5E-4)1.000:5.5E-4,((Wales/PHWC-28600/2020:5.5E-4,Wales/PHWC-16243C/2020:5.5E-4)0.000:5.5E-4,((Wales/PHWC-15DE72/2020:5.5E-4,England/LIVE-99691/2020:5.5E-4)1.000:5.5E-4,Wales/PHWC-162E7A/2020:5.5E-4)0.990:5.5E-4)0.999:5.5E-4)0.746:5.5E-4,(((Wales/PHWC-15E345/2020:5.5E-4,(Wales/PHWC-164C50/2020:5.5E-4,(Wales/PHWC-15CF43/2020:5.5E-4,Wales/PHWC-31A35/2020:5.5E-4)0.940:5.5E-4)0.664:5.5E-4)0.950:5.5E-4,((Wales/PHWC-345C8/2020:5.5E-4,(Wales/PHWC-33D58/2020:5.5E-4,Wales/PHWC-34847/2020:5.5E-4)0.826:5.5E-4)0.739:5.5E-4,Wales/PHWC-31A26/2020:5.5E-4)1.000:5.5E-4)1.000:5.5E-4,(England/BRIS-129404/2020:5.5E-4,(Wales/PHWC-160E21/2020:5.5E-4,Wales/PHWC-160559/2020:5.5E-4)0.744:5.5E-4)0.911:5.5E-4)0.000:5.5E-4)0.000:5.5E-4)0.755:5.5E-4,(England/LOND-D6F9D/2020:5.5E-4,(England/CAMB-1AD0B9/2020:5.5E-4,(Wales/PHWC-2AF30/2020:5.5E-4,(((England/CAMB-1AD23B/2020:5.5E-4,England/CAMB-821F4/2020:5.5E-4)0.000:5.5E-4,((England/CAMB-1B048A/2020:5.5E-4,(England/CAMB-7FE3F/2020:5.5E-4,(England/CAMB-7E322/2020:0.0,England/CAMB-83F35/2020:0.0,England/CAMB-83F44/2020:0.0):5.5E-4)0.000:5.5E-4)0.869:5.5E-4,(England/CAMB-7ACB2/2020:0.0,England/CAMB-7ADEC/2020:0.0,England/CAMB-7AE07/2020:0.0):5.5E-4)0.724:5.5E-4)0.000:5.5E-4,(England/CAMB-7376D/2020:5.5E-4,(England/CAMB-7FCF9/2020:5.5E-4,(England/CAMB-7FEE4/2020:5.5E-4,England/CAMB-7FD9C/2020:5.5E-4)0.000:5.5E-4)1.000:5.5E-4)0.000:5.5E-4)0.000:5.5E-4)0.745:5.5E-4)0.612:5.5E-4)0.289:5.5E-4)0.897:5.5E-4)0.000:5.5E-4,((((((((Bulgaria/34/2020:5.5E-4,Bulgaria/16/2020:5.5E-4)0.993:5.5E-4,(Bulgaria/10/2020:5.5E-4,Bulgaria/18/2020:5.0E-4)0.903:5.5E-4)0.000:5.5E-4,Bulgaria/27/2020:5.5E-4)0.876:5.5E-4,England/OXON-B0C92/2020:5.5E-4)0.895:5.5E-4,(England/BRIS-12266F/2020:5.5E-4,(England/NORT-2897DB/2020:5.5E-4,(England/NORT-289270/2020:5.5E-4,England/NORT-289577/2020:5.5E-4)0.000:5.5E-4)0.705:5.5E-4)0.419:5.5E-4)0.876:5.5E-4,(England/20099038206/2020:5.5E-4,((England/20138012802/2020:5.5E-4,(((England/20129042504/2020:5.5E-4,England/20149007704/2020:5.5E-4)0.999:5.5E-4,England/CAMB-75FFA/2020:5.5E-4)0.964:5.5E-4,England/20132005204/2020:5.5E-4)1.000:5.5E-4)1.000:5.5E-4,((England/20139035504/2020:5.5E-4,Greece/205_33490/2020:5.5E-4)0.760:5.5E-4,England/HECH-2599E52/2020:5.5E-4)0.994:5.5E-4)0.978:5.5E-4)0.342:5.5E-4)0.000:5.5E-4,((((((England/BRIS-128FAA/2020:5.5E-4,(England/BRIS-122D5B/2020:0.0,England/CAMB-72203/2020:0.0):5.5E-4)1.000:5.5E-4,((England/BRIS-12CFE2/2020:0.0,England/BRIS-12CFF1/2020:0.0):5.5E-4,Greece/55_36015/2020:5.5E-4)0.741:5.5E-4)0.000:5.5E-4,(((Ireland/Dublin-22428/2020:5.5E-4,(England/LIVE-A071C/2020:5.5E-4,(England/NOTT-10F61D/2020:5.5E-4,((England/NOTT-1101DC/2020:5.5E-4,England/NOTT-1102E8/2020:5.5E-4)0.734:5.5E-4,England/NOTT-10FBD2/2020:5.5E-4)0.000:5.5E-4)0.927:5.5E-4)0.000:5.5E-4)0.000:5.5E-4,Belgium/VBK-03061/2020:5.5E-4)0.751:5.5E-4,(NorthernIreland/NIRE-1024D4/2020:5.5E-4,((((Portugal/PT0053/2020:5.5E-4,Scotland/EDB563/2020:5.5E-4)0.000:5.5E-4,England/SHEF-C4C13/2020:5.5E-4)0.000:5.5E-4,(England/CAMB-80F74/2020:5.5E-4,(England/CAMB-83612/2020:5.5E-4,(England/LOND-D556F/2020:5.5E-4,England/CAMB-8367C/2020:5.5E-4)0.601:5.5E-4)0.738:5.5E-4)0.919:5.5E-4)0.000:5.5E-4,(England/CAMB-7F34F/2020:5.5E-4,((((England/CAMB-81AEB/2020:0.0,England/CAMB-8358E/2020:0.0):5.5E-4,England/CAMB-83542/2020:5.5E-4)0.000:5.5E-4,((England/CAMB-81CA9/2020:5.5E-4,England/CAMB-837C4/2020:5.5E-4)0.000:5.5E-4,(England/CAMB-8225B/2020:5.5E-4,((England/CAMB-1B11DD/2020:5.5E-4,(England/CAMB-79785/2020:5.5E-4,England/CAMB-83560/2020:5.5E-4)0.000:5.5E-4)0.000:5.5E-4,England/CAMB-78E72/2020:5.5E-4)0.716:5.5E-4)0.000:5.5E-4)0.000:5.5E-4)1.000:5.5E-4,England/CAMB-81298/2020:5.5E-4)1.000:5.5E-4)1.000:5.5E-4)0.886:5.5E-4)0.000:5.5E-4)0.902:5.5E-4)0.000:5.5E-4,(Greece/137/2020:5.5E-4,England/BRIS-129291/2020:5.5E-4)0.718:5.5E-4)1.000:5.5E-4,(((England/20146019004/2020:5.5E-4,(((England/BRIS-12612E/2020:5.5E-4,(((England/CAMB-1AC296/2020:5.5E-4,England/CAMB-1AC2B4/2020:5.5E-4)0.734:5.5E-4,England/CAMB-1AC2D2/2020:5.5E-4)0.000:5.5E-4,England/CAMB-1AABE8/2020:5.5E-4)0.895:5.5E-4)0.000:5.5E-4,(England/CAMB-1B02F9/2020:5.5E-4,(England/CAMB-1B30B0/2020:5.5E-4,England/CAMB-1B0824/2020:5.5E-4)0.915:5.5E-4)0.729:5.5E-4)0.999:5.5E-4,(Portugal/PT0561/2020:5.5E-4,(England/SHEF-C02AC/2020:5.5E-4,(England/CAMB-7243A/2020:5.5E-4,England/SHEF-CBFE6/2020:5.5E-4)0.000:5.5E-4)0.994:5.5E-4)0.761:5.5E-4)1.000:5.5E-4)0.972:5.5E-4,((Wales/PHWC-1602F8/2020:5.5E-4,(England/20118059904/2020:5.5E-4,England/CAMB-83FAE/2020:5.5E-4)0.575:5.5E-4)0.757:5.5E-4,((Wales/PHWC-33AD9/2020:5.5E-4,England/CAMB-74C4F/2020:5.5E-4)0.917:5.5E-4,((Scotland/EDB101/2020:5.5E-4,(England/BIRM-5F9AD/2020:5.5E-4,England/EXET-136D90/2020:5.5E-4)0.000:5.5E-4)0.741:5.5E-4,(Belgium/ULG-10067/2020:5.5E-4,England/CAMB-1B0684/2020:5.5E-4)0.765:5.5E-4)0.000:5.5E-4)0.998:5.5E-4)0.989:5.5E-4)0.072:5.5E-4,(Wales/PHWC-2D1BF/2020:5.5E-4,(Wales/PHWC-2ED32/2020:5.5E-4,Wales/PHWC-28D83/2020:5.5E-4)0.740:5.5E-4)0.914:5.5E-4)0.000:5.5E-4)0.000:5.5E-4,((((((((((((England/CAMB-1AC111/2020:5.5E-4,(Wales/PHWC-2F45A/2020:5.5E-4,(Wales/PHWC-2F43C/2020:5.5E-4,Wales/PHWC-3305F/2020:5.5E-4)0.897:5.5E-4)0.951:5.5E-4)0.441:5.5E-4,(England/CAMB-7228B/2020:5.5E-4,(England/20132091504/2020:5.5E-4,((((Scotland/EDB5735/2020:5.5E-4,Portugal/PT0080/2020:5.5E-4)1.000:5.5E-4,(England/20169042404/2020:5.5E-4,(England/NORT-291EBD/2020:5.5E-4,(England/NORT-292450/2020:5.5E-4,(England/NORT-292BB5/2020:5.5E-4,(England/NORT-2928CD/2020:5.5E-4,(England/NORT-29297F/2020:5.5E-4,England/NORT-292E70/2020:5.5E-4)1.000:5.5E-4)0.000:5.5E-4)1.000:5.5E-4)0.000:5.5E-4)0.909:5.5E-4)0.740:5.5E-4)0.973:5.5E-4,(((England/CAMB-1AA7D5/2020:5.5E-4,England/CAMB-84602/2020:5.5E-4)0.000:5.5E-4,((England/CAMB-8280E/2020:5.5E-4,(England/CAMB-79794/2020:5.5E-4,(England/CAMB-838C1/2020:5.5E-4,Portugal/PT0606/2020:5.5E-4)0.000:5.5E-4)0.000:5.5E-4)0.000:5.5E-4,England/CAMB-843DE/2020:5.5E-4)0.000:5.5E-4)0.613:5.5E-4,(England/CAMB-7A63C/2020:5.5E-4,(England/LIVE-9A900/2020:5.5E-4,(England/CAMB-8174E/2020:5.5E-4,England/NORW-EAD41/2020:5.5E-4)0.896:5.5E-4)0.788:5.5E-4)0.789:5.5E-4)0.762:5.5E-4)0.985:5.5E-4,(England/OXON-AE0B9/2020:5.5E-4,(((Estonia/ChVir4312/2020:5.5E-4,Estonia/ChVir4313/2020:5.5E-4)0.000:5.5E-4,(England/SHEF-C88A2/2020:6.6E-4,(Latvia/018/2020:5.5E-4,Latvia/024/2020:5.5E-4)0.978:6.6E-4)0.000:5.5E-4)0.740:5.5E-4,(England/201420017/2020:5.5E-4,England/NORT-2833FB/2020:5.5E-4)0.244:5.5E-4)0.000:5.5E-4)0.921:5.5E-4)0.743:5.5E-4)0.000:5.5E-4)0.480:5.5E-4)0.776:5.5E-4,(((((((((((England/BRIS-124A43/2020:5.5E-4,(England/BRIS-12ABA4/2020:5.5E-4,England/NORT-284020/2020:5.5E-4)0.736:5.5E-4)0.000:5.5E-4,Serbia/NS838-04/2020:5.5E-4)0.000:5.5E-4,(England/CAMB-1AF08A/2020:5.5E-4,England/CAMB-821B8/2020:5.5E-4)0.930:5.5E-4)0.108:5.5E-4,(England/CAMB-71EB5/2020:5.5E-4,England/20129009304/2020:5.5E-4)0.750:5.5E-4)0.983:5.5E-4,(England/20174033204/2020:5.5E-4,((England/CAMB-83849/2020:5.5E-4,(England/CAMB-71CBB/2020:5.5E-4,(((((England/CAMB-82E2A/2020:5.5E-4,England/CAMB-81B9D/2020:5.5E-4)0.000:5.5E-4,(England/CAMB-7D9A9/2020:5.5E-4,(England/CAMB-819C0/2020:5.5E-4,England/CAMB-762D2/2020:5.5E-4)0.000:5.5E-4)0.724:5.5E-4)0.000:5.5E-4,England/CAMB-777A5/2020:5.5E-4)0.893:5.5E-4,((England/CAMB-82D3C/2020:5.5E-4,(England/CAMB-818E1/2020:5.5E-4,(England/CAMB-83B04/2020:5.5E-4,(England/CAMB-806BB/2020:5.5E-4,England/CAMB-7D851/2020:5.5E-4)1.000:5.5E-4)1.000:5.5E-4)0.000:5.5E-4)1.000:5.5E-4,England/CAMB-7CA89/2020:5.5E-4)1.000:5.5E-4)0.000:5.5E-4,England/CAMB-82E84/2020:5.5E-4)1.000:5.5E-4)0.750:5.5E-4)0.871:5.5E-4,(Scotland/CVR1498/2020:5.5E-4,Scotland/CVR1840/2020:5.5E-4)0.763:5.5E-4)0.923:5.5E-4)0.744:5.5E-4)0.601:5.5E-4,(((((England/201580036/2020:5.5E-4,(England/20169002204/2020:5.5E-4,(England/20169002104/2020:5.5E-4,England/CAMB-1ADBE5/2020:5.5E-4)0.929:5.5E-4)0.414:5.5E-4)0.782:5.5E-4,(((Belgium/ULG-10046/2020:5.5E-4,Austria/CeMM0481/2020:5.5E-4)0.000:5.5E-4,(Luxembourg/LNS5277361/2020:5.5E-4,(England/CAMB-1ADDD0/2020:5.5E-4,(England/20169042004/2020:5.5E-4,England/LIVE-9E359/2020:5.5E-4)0.121:5.5E-4)0.922:5.5E-4)0.000:5.5E-4)0.752:5.5E-4,((England/LIVE-9D615/2020:5.5E-4,Italy/TE5553/2020:5.5E-4)0.755:5.5E-4,((((England/OXON-AEF9E/2020:5.5E-4,(CzechRepublic/IAB_14/2020:5.5E-4,Germany/HH-1/2020:5.5E-4)0.744:5.5E-4)0.758:5.5E-4,((((((England/20142133801/2020:5.5E-4,(England/201421457/2020:5.5E-4,(England/201421242/2020:5.5E-4,(England/20142125604/2020:5.5E-4,England/201421243/2020:5.5E-4)1.000:5.5E-4)0.000:5.5E-4)0.913:5.5E-4)0.890:5.5E-4,England/20172009004/2020:5.5E-4)0.819:5.5E-4,((((((((((NorthernIreland/NIRE-FA986/2020:5.5E-4,(NorthernIreland/NIRE-FA801/2020:5.5E-4,Wales/PHWC-2A71A/2020:5.5E-4)0.410:5.5E-4)0.786:5.5E-4,England/BIRM-5E30A/2020:5.5E-4)0.789:5.5E-4,England/201360508/2020:5.5E-4)0.455:5.5E-4,(England/201360506/2020:5.5E-4,Sweden/20-06695/2020:5.5E-4)0.735:5.5E-4)0.842:5.5E-4,(England/OXON-ADF62/2020:5.5E-4,Israel/CVL-n-10253/2020:5.5E-4)0.871:5.5E-4)0.000:5.5E-4,(((((Israel/130710159/2020:5.5E-4,(England/CAMB-7ADDD/2020:5.5E-4,England/20154001704/2020:5.5E-4)0.720:5.5E-4)1.000:5.5E-4,((Spain/Donostia-San_Sebastian2100/2020:5.5E-4,England/20172039304/2020:5.5E-4)0.734:5.5E-4,(Switzerland/130015/2020:5.5E-4,Switzerland/110431/2020:5.5E-4)0.000:5.5E-4)0.997:5.5E-4)0.460:5.5E-4,(((((England/20138015604/2020:5.5E-4,England/CAMB-1AB24C/2020:5.5E-4)0.395:5.5E-4,England/CAMB-77A33/2020:5.5E-4)0.996:5.5E-4,England/20104003304/2020:5.5E-4)0.628:5.5E-4,((((England/OXON-AEF8F/2020:0.0,England/OXON-AF70E/2020:0.0):5.5E-4,England/OXON-B1851/2020:5.5E-4)0.000:5.5E-4,(((England/OXON-B2225/2020:5.5E-4,England/OXON-B1693/2020:5.5E-4)1.000:5.5E-4,England/OXON-AC929/2020:5.5E-4)0.743:5.5E-4,((England/OXON-AFBC6/2020:5.5E-4,(England/OXON-AF883/2020:5.5E-4,(England/OXON-B0A89/2020:5.5E-4,England/OXON-B25FF/2020:5.5E-4)0.896:5.5E-4)0.736:5.5E-4)0.787:5.5E-4,((England/OXON-B0FB7/2020:5.5E-4,England/OXON-AECB5/2020:5.5E-4)0.000:5.5E-4,((England/OXON-B12EA/2020:5.5E-4,((England/OXON-B0D53/2020:5.5E-4,((((England/OXON-B18D9/2020:5.5E-4,England/OXON-AC74D/2020:5.5E-4)0.000:5.5E-4,((England/BRIS-127E9F/2020:5.5E-4,England/OXON-B0CCF/2020:6.6E-4)0.630:5.5E-4,(England/BRIS-12A1A2/2020:5.5E-4,England/BRIS-12A272/2020:5.5E-4)1.000:5.5E-4)0.000:5.5E-4)0.997:5.5E-4,England/OXON-B1B1C/2020:5.5E-4)0.000:5.5E-4,England/OXON-B1790/2020:5.5E-4)0.978:5.5E-4)0.859:5.5E-4,England/OXON-B23D7/2020:5.5E-4)0.993:5.5E-4)0.981:5.5E-4,England/OXON-B1095/2020:5.5E-4)0.000:5.5E-4)0.871:5.5E-4)0.967:5.5E-4)0.000:5.5E-4)0.744:5.5E-4,(((((England/CAMB-1B1304/2020:5.5E-4,England/OXON-ADFDB/2020:5.5E-4)0.890:5.5E-4,(((((England/NORW-E6DCD/2020:5.5E-4,(((Switzerland/AG7120/2020:0.0,Switzerland/GE1736/2020:0.0):5.5E-4,(England/20150041004/2020:5.1E-4,(England/20142012304/2020:5.5E-4,(Germany/BAV-MVP0253/2020:5.5E-4,(Netherlands/Diemen_1363454/2020:5.5E-4,England/LOND-D53CF/2020:5.5E-4)1.000:5.5E-4)0.927:5.5E-4)0.630:5.5E-4)0.961:5.5E-4)0.000:5.5E-4,((((Switzerland/GE1402/2020:5.5E-4,Netherlands/NoordHolland_10002/2020:6.4E-4)0.000:5.5E-4,(((England/201420240/2020:5.5E-4,England/CAMB-78C4B/2020:5.5E-4)1.000:5.5E-4,(England/20119063804/2020:5.5E-4,((Portugal/PT0588/2020:5.5E-4,Portugal/PT0341/2020:5.5E-4)1.000:5.5E-4,((Scotland/EDB5713/2020:5.5E-4,England/CAMB-74D5B/2020:5.5E-4)0.000:5.5E-4,Portugal/PT0448/2020:5.5E-4)0.000:5.5E-4)0.000:5.5E-4)0.732:5.5E-4)0.000:5.5E-4,((England/20172027904/2020:5.5E-4,(England/201101358/2020:5.5E-4,England/201140286/2020:5.5E-4)1.000:5.5E-4)1.000:5.5E-4,(Netherlands/Helmond_1363548/2020:5.5E-4,Scotland/EDB019/2020:5.5E-4)1.000:5.5E-4)0.969:5.5E-4)0.921:5.5E-4)0.869:5.5E-4,(Netherlands/NoordHolland_10001/2020:5.5E-4,CzechRepublic/ChVir1912/2020:5.5E-4)0.941:5.5E-4)0.950:5.5E-4,Switzerland/GE1422/2020:5.5E-4)0.000:5.5E-4)0.745:5.5E-4)0.905:5.5E-4,(England/CAMB-76560/2020:5.5E-4,Italy/IZSPB_706/2020:5.5E-4)0.732:5.5E-4)0.000:5.5E-4,((((England/20148034804/2020:5.5E-4,(England/20148034104/2020:5.5E-4,England/20148034004/2020:5.5E-4)0.925:5.5E-4)0.407:5.5E-4,England/CAMB-1AD2A4/2020:5.5E-4)0.781:5.5E-4,(England/20146064004/2020:5.5E-4,((((((England/CAMB-7E805/2020:0.0,England/CAMB-805AF/2020:0.0):5.5E-4,England/CAMB-797FE/2020:5.5E-4)1.000:5.5E-4,England/CAMB-72D8A/2020:5.5E-4)0.593:5.5E-4,(England/CAMB-7781B/2020:5.5E-4,((((England/CAMB-1AD981/2020:5.5E-4,England/CAMB-1AD972/2020:5.5E-4)0.880:5.5E-4,((England/CAMB-1B246A/2020:5.5E-4,England/CAMB-1B2488/2020:5.5E-4)1.000:5.5E-4,(England/CAMB-1B25B2/2020:5.5E-4,England/CAMB-1B2594/2020:5.5E-4)0.739:5.5E-4)1.000:5.5E-4)0.000:5.5E-4,(((England/CAMB-1B0C91/2020:0.0,England/CAMB-1B0CBF/2020:0.0):5.5E-4,(England/CAMB-1B0CA0/2020:5.5E-4,England/CAMB-1B0C64/2020:5.5E-4)0.000:5.5E-4)0.000:5.5E-4,England/CAMB-1B0C73/2020:5.5E-4)0.000:5.5E-4)0.786:5.5E-4,((England/20140073104/2020:5.5E-4,(England/CAMB-805BE/2020:5.5E-4,(England/CAMB-1AFA5F/2020:5.5E-4,England/CAMB-7ED8E/2020:5.5E-4)0.711:5.5E-4)0.820:5.5E-4)0.000:5.5E-4,England/CAMB-77259/2020:5.5E-4)0.420:5.5E-4)0.000:5.5E-4)0.000:5.5E-4)0.572:5.5E-4,(England/20120001404/2020:5.5E-4,(England/20120001304/2020:5.5E-4,England/20122017204/2020:5.5E-4)1.000:5.5E-4)0.619:5.5E-4)0.804:5.5E-4,(((Portugal/PT0330/2020:5.5E-4,Greece/39/2020:5.5E-4)0.000:5.5E-4,Portugal/PT0158/2020:5.5E-4)0.597:5.5E-4,Wales/PHWC-2605F/2020:5.5E-4)0.802:5.5E-4)0.173:5.5E-4)0.529:5.5E-4)0.730:5.5E-4,(((((Wales/PHWC-275E6/2020:5.5E-4,(Wales/PHWC-2B8F8/2020:5.5E-4,Wales/PHWC-31F18/2020:5.5E-4)0.583:5.5E-4)0.739:5.5E-4,(Wales/PHWC-3672A/2020:5.5E-4,Wales/PHWC-29010/2020:5.5E-4)1.000:5.5E-4)0.000:5.5E-4,((((Wales/PHWC-3109D/2020:5.5E-4,(Wales/PHWC-2D331/2020:5.5E-4,Wales/PHWC-33E55/2020:5.5E-4)0.754:5.5E-4)1.000:5.5E-4,(Wales/PHWC-2EC35/2020:5.5E-4,Wales/PHWC-32A9E/2020:5.5E-4)0.000:5.5E-4)1.000:5.5E-4,((Wales/PHWC-29D46/2020:5.5E-4,Wales/PHWC-29CA3/2020:5.5E-4)0.745:5.5E-4,Wales/PHWC-279CC/2020:5.5E-4)1.000:5.5E-4)0.000:5.5E-4,(Wales/PHWC-160E5E/2020:5.5E-4,Wales/PHWC-259A0/2020:5.5E-4)1.000:5.5E-4)0.000:5.5E-4)0.741:5.5E-4,(((England/20138084904/2020:5.5E-4,((England/20172000104/2020:5.5E-4,(England/20169020604/2020:5.5E-4,England/CAMB-1AC0F6/2020:5.5E-4)1.000:5.5E-4)0.878:5.5E-4,((Scotland/CVR2228/2020:5.5E-4,(England/OXON-AF601/2020:5.5E-4,England/OXON-AF786/2020:5.5E-4)0.838:5.5E-4)0.923:5.5E-4,England/EXET-135A6D/2020:5.5E-4)0.892:5.5E-4)0.430:5.5E-4)0.769:5.5E-4,(((((((((Portugal/PT0152/2020:0.0,Portugal/PT0244/2020:0.0):5.5E-4,(England/OXON-AED49/2020:5.5E-4,(Italy/TE6577/2020:5.5E-4,Spain/Donostia-San_Sebastian2135/2020:5.5E-4)0.684:5.5E-4)0.000:5.5E-4)0.000:5.5E-4,Portugal/PT0200/2020:5.5E-4)0.918:5.5E-4,(Wales/PHWC-15D1A6/2020:5.5E-4,England/CAMB-81C4F/2020:5.5E-4)0.919:5.5E-4)0.000:5.5E-4,((((((Wales/PHWC-2A4C8/2020:5.5E-4,(England/CAMB-83506/2020:5.5E-4,England/SHEF-D0801/2020:5.5E-4)0.458:5.5E-4)0.215:5.5E-4,Wales/PHWC-2A237/2020:5.5E-4)0.858:5.5E-4,((England/NOTT-111A0D/2020:5.0E-4,England/NOTT-111D22/2020:5.5E-4)0.990:7.0E-4,England/BIRM-5F0E4/2020:5.5E-4)0.933:5.5E-4)0.000:5.5E-4,(England/NORT-288F4D/2020:5.5E-4,(Portugal/PT0145/2020:5.5E-4,(England/LOND-D4621/2020:5.5E-4,England/20140073904/2020:5.5E-4)0.000:5.5E-4)0.306:5.5E-4)0.918:5.5E-4)0.469:5.5E-4,((((((((England/EXET-1354C9/2020:5.5E-4,(Portugal/PT0203/2020:5.5E-4,(Portugal/PT0183/2020:5.5E-4,((England/LOND-D5471/2020:5.5E-4,(Portugal/PT0357/2020:5.5E-4,Portugal/PT0332/2020:5.5E-4)1.000:5.5E-4)0.000:5.5E-4,(Portugal/PT0349/2020:0.0,Portugal/PT0617/2020:0.0):5.5E-4)0.743:5.5E-4)0.000:5.5E-4)0.596:5.5E-4)0.604:5.5E-4,Wales/PHWC-2A228/2020:5.5E-4)0.489:5.5E-4,Wales/PHWC-2A2CE/2020:5.5E-4)0.575:5.5E-4,Wales/PHWC-2A440/2020:5.5E-4)0.357:5.5E-4,(England/LOND-D51F2/2020:5.5E-4,(England/LCST-24D6E87/2020:5.5E-4,((England/20170048504/2020:5.5E-4,(England/NORT-28C8C6/2020:5.5E-4,England/NORT-28C8F3/2020:5.5E-4)0.916:5.5E-4)0.725:5.5E-4,England/CAMB-81799/2020:5.5E-4)0.000:5.5E-4)0.740:5.5E-4)0.432:5.5E-4)0.780:5.5E-4,((((Wales/PHWC-2A598/2020:5.5E-4,((((Wales/PHWC-2F50C/2020:5.5E-4,(Wales/PHWC-2F539/2020:5.5E-4,Wales/PHWC-2F51B/2020:5.5E-4)0.999:5.5E-4)0.000:5.5E-4,Wales/PHWC-2F548/2020:5.5E-4)1.000:5.5E-4,(Wales/PHWC-15CE0A/2020:5.5E-4,Wales/PHWC-163574/2020:5.5E-4)0.938:5.5E-4)1.000:5.5E-4,(Wales/PHWC-2F52A/2020:5.5E-4,Wales/PHWC-15C365/2020:5.5E-4)0.863:5.5E-4)0.000:5.5E-4)0.839:5.5E-4,(Wales/PHWC-1627CA/2020:5.5E-4,Wales/PHWC-163028/2020:5.5E-4)0.947:5.0E-4)0.430:5.5E-4,(England/201161538/2020:5.5E-4,(England/CAMB-787D1/2020:5.5E-4,(England/EXET-136246/2020:5.5E-4,(England/EXET-135BB5/2020:5.5E-4,England/EXET-1362DD/2020:5.5E-4)0.000:5.5E-4)0.769:5.5E-4)0.000:5.5E-4)0.911:5.5E-4)0.775:5.5E-4,((((((England/CAMB-7D059/2020:5.5E-4,(Spain/COV000910/2020:5.5E-4,(Spain/COV000931/2020:5.5E-4,(Spain/COV000942/2020:5.5E-4,Spain/COV000943/2020:5.5E-4)1.000:5.5E-4)0.000:5.5E-4)0.765:5.5E-4)0.000:5.5E-4,(England/CAMB-7EA0F/2020:5.5E-4,England/BRIS-12A281/2020:5.5E-4)0.912:5.5E-4)0.000:5.5E-4,(((((England/CAMB-1B08AC/2020:5.5E-4,(NorthernIreland/NIRE-FB1BA/2020:5.5E-4,((Switzerland/140028/2020:5.5E-4,(Switzerland/140002/2020:5.5E-4,(Switzerland/120206/2020:5.5E-4,Switzerland/120191/2020:5.5E-4)1.000:5.5E-4)0.737:5.5E-4)0.746:5.5E-4,(Switzerland/120245/2020:5.5E-4,Switzerland/120242/2020:5.5E-4)1.000:5.5E-4)0.788:5.5E-4)0.719:5.5E-4)0.790:5.5E-4,((((England/OXON-AFD1B/2020:5.5E-4,Switzerland/100839/2020:5.5E-4)0.798:5.5E-4,(Italy/TE5545/2020:5.5E-4,Italy/TE5547/2020:5.5E-4)0.877:5.5E-4)0.000:5.5E-4,(Sweden/20-50299/2020:5.5E-4,((((((England/LIVE-9F26A/2020:5.5E-4,(England/LIVE-9FCF3/2020:5.5E-4,England/LIVE-9FDB4/2020:5.5E-4)1.000:5.5E-4)0.726:5.5E-4,(England/LIVE-9F358/2020:5.5E-4,England/LIVE-9F1C7/2020:5.5E-4)1.000:5.5E-4)0.744:5.5E-4,(England/LIVE-9EB24/2020:5.5E-4,England/LIVE-9C1E8/2020:5.5E-4)1.000:5.5E-4)0.748:5.5E-4,(England/NORW-E8693/2020:5.5E-4,(England/NORW-E7306/2020:5.5E-4,England/SHEF-C08AA/2020:5.5E-4)0.000:5.5E-4)0.423:5.5E-4)0.000:5.5E-4,Cyprus/008/2020:5.5E-4)0.765:5.5E-4,((Sweden/20-08101/2020:5.5E-4,((((Germany/FFM4/2020:0.0,Germany/FrankfurtFFM4/2020:0.0):5.5E-4,(Germany/FFM6/2020:0.0,Germany/FrankfurtFFM6/2020:0.0):5.5E-4)0.747:5.5E-4,(((Spain/Donostia-San_Sebastian2145/2020:5.5E-4,((Scotland/EDB625/2020:5.5E-4,(Sweden/20-07571/2020:5.5E-4,Sweden/20-07666/2020:5.5E-4)0.000:5.5E-4)0.743:5.5E-4,(((England/NORW-E8C82/2020:5.5E-4,((England/NORW-E712A/2020:5.5E-4,((England/NORW-E88E8/2020:5.5E-4,(England/NORW-E8727/2020:5.5E-4,(England/NORW-E89C7/2020:5.5E-4,England/CAMB-1B0763/2020:5.1E-4)0.904:5.5E-4)0.938:5.5E-4)0.898:5.5E-4,(England/NORW-E82DB/2020:5.5E-4,((England/NORW-E72BE/2020:5.5E-4,England/NORW-E703C/2020:5.5E-4)0.000:5.5E-4,(England/NORW-E710C/2020:5.5E-4,(England/NORW-EBDC8/2020:5.5E-4,(England/NORW-E7649/2020:5.5E-4,(England/NORW-E744F/2020:5.5E-4,((England/NORW-E8E7D/2020:5.5E-4,England/NORW-E9137/2020:5.5E-4)1.000:5.5E-4,England/NORW-E73BB/2020:5.5E-4)0.941:5.5E-4)0.841:5.5E-4)0.000:5.5E-4)0.904:5.5E-4)0.000:5.5E-4)0.724:5.5E-4)0.906:5.5E-4)0.000:5.5E-4)0.780:5.5E-4,(((England/OXON-AD876/2020:5.5E-4,Portugal/PT0078/2020:5.5E-4)0.723:5.5E-4,((((((Sweden/20-14178/2020:5.5E-4,England/LIVE-A06D3/2020:5.5E-4)0.000:5.5E-4,Wales/PHWC-24EFD/2020:5.5E-4)0.750:5.5E-4,((England/CAMB-1B0BFE/2020:5.5E-4,(England/CAMB-7AEE9/2020:5.5E-4,((((((England/CAMB-8413E/2020:5.5E-4,(England/CAMB-1B3A85/2020:5.5E-4,England/CAMB-1AD7E1/2020:5.5E-4)0.000:5.5E-4)0.000:5.5E-4,England/CAMB-1B0EE6/2020:5.5E-4)0.000:5.5E-4,(England/CAMB-83FDB/2020:5.5E-4,England/CAMB-1B01FC/2020:5.5E-4)0.737:5.5E-4)0.801:5.5E-4,England/CAMB-1B2673/2020:5.5E-4)0.000:5.5E-4,(((England/CAMB-830AB/2020:5.5E-4,(England/CAMB-1AB992/2020:5.5E-4,England/CAMB-1B2AD1/2020:5.5E-4)0.989:5.5E-4)1.000:5.5E-4,(England/CAMB-1B0E5F/2020:5.5E-4,((England/CAMB-1ABF81/2020:5.5E-4,England/CAMB-83D68/2020:5.5E-4)0.377:5.5E-4,(((England/CAMB-1B2FB4/2020:5.5E-4,((England/CAMB-1AD16B/2020:0.0,England/CAMB-1B0A00/2020:0.0):5.5E-4,(England/CAMB-1B2FA5/2020:5.5E-4,England/CAMB-1AEDB1/2020:5.5E-4)0.723:5.5E-4)0.000:5.5E-4)0.000:5.5E-4,(England/CAMB-1AF64C/2020:0.0,England/CAMB-1B0EC8/2020:0.0):5.5E-4)0.000:5.5E-4,England/CAMB-1B2BED/2020:5.5E-4)0.000:5.5E-4)0.000:5.5E-4)0.902:5.5E-4)0.000:5.5E-4,((((((England/CAMB-1B1B1B/2020:5.5E-4,(England/CAMB-1B09D6/2020:5.5E-4,England/CAMB-1B0068/2020:5.5E-4)0.000:5.5E-4)0.899:5.5E-4,(England/CAMB-1AEC78/2020:5.5E-4,(England/CAMB-1B2EC6/2020:5.5E-4,(England/CAMB-1B1243/2020:5.5E-4,England/CAMB-1AFC3B/2020:5.5E-4)1.000:5.5E-4)0.866:5.5E-4)0.849:5.5E-4)0.000:5.5E-4,England/CAMB-1B099A/2020:5.5E-4)0.000:5.5E-4,England/CAMB-1B432F/2020:5.5E-4)0.739:5.5E-4,England/CAMB-1B0C37/2020:5.5E-4)0.293:5.5E-4,(England/CAMB-1B4BFA/2020:5.5E-4,England/CAMB-1B48F3/2020:5.5E-4)0.760:5.5E-4)0.739:5.5E-4)0.000:5.5E-4)0.912:5.5E-4,(England/CAMB-7AE9E/2020:5.5E-4,((England/CAMB-78C96/2020:5.5E-4,(England/CAMB-82947/2020:5.5E-4,((England/CAMB-7C333/2020:5.5E-4,(England/CAMB-7B3CB/2020:5.5E-4,(((England/CAMB-826AA/2020:5.5E-4,England/CAMB-82622/2020:5.5E-4)1.000:5.5E-4,(England/CAMB-839DD/2020:5.5E-4,England/CAMB-81C5E/2020:5.5E-4)1.000:5.5E-4)0.383:5.5E-4,England/CAMB-8122F/2020:5.5E-4)0.460:5.5E-4)0.308:5.5E-4)0.000:5.5E-4,England/CAMB-81948/2020:5.5E-4)0.000:5.5E-4)0.000:5.5E-4)0.000:5.5E-4,England/CAMB-80CF5/2020:5.5E-4)0.724:5.5E-4)0.000:5.5E-4)0.000:5.5E-4)0.000:5.5E-4)0.881:5.5E-4,((((England/20154002704/2020:5.5E-4,Belgium/ULG-10029/2020:5.5E-4)0.643:5.5E-4,Switzerland/101180/2020:5.5E-4)0.000:5.5E-4,((England/20149002704/2020:5.5E-4,(Spain/Zaragoza2435/2020:5.5E-4,Spain/Zaragoza2488/2020:5.5E-4)0.904:5.5E-4)0.735:5.5E-4,((((England/NOTT-111F1D/2020:5.5E-4,(England/NOTT-111EC5/2020:5.5E-4,(Italy/IZSPB_703/2020:5.5E-4,England/201100003/2020:5.5E-4)0.178:5.5E-4)0.000:5.5E-4)0.372:5.5E-4,Italy/IZSPB_990/2020:5.5E-4)0.577:5.5E-4,(England/CAMB-1B0156/2020:5.5E-4,(England/CAMB-1B19C6/2020:5.5E-4,(England/CAMB-1B245B/2020:5.5E-4,England/CAMB-1B3038/2020:5.5E-4)0.869:5.5E-4)0.000:5.5E-4)0.786:5.5E-4)0.331:5.5E-4,(Italy/IZSPB_809/2020:5.5E-4,(England/20129078704/2020:5.5E-4,(Belgium/ULG-10053/2020:5.5E-4,(Belgium/ULG-10105/2020:5.5E-4,(Belgium/ULG-10006/2020:5.5E-4,(Belgium/ULG-10043/2020:5.5E-4,Belgium/ULG-10127/2020:5.5E-4)0.571:5.5E-4)0.000:5.5E-4)0.771:5.5E-4)0.960:5.5E-4)0.749:5.5E-4)0.422:5.5E-4)0.790:5.5E-4)0.329:5.5E-4)0.000:5.5E-4,(England/CAMB-1B04E4/2020:5.5E-4,(England/OXON-ACD0F/2020:5.5E-4,England/SHEF-CF261/2020:5.5E-4)0.722:5.5E-4)0.740:5.5E-4)0.000:5.5E-4)0.515:5.5E-4)0.000:5.5E-4,England/OXON-AE7D2/2020:5.5E-4)0.099:5.5E-4,(Sweden/20-50248/2020:5.5E-4,Sweden/20-50258/2020:5.5E-4)0.757:5.5E-4)0.000:5.5E-4,(England/OXON-AD8D0/2020:5.5E-4,((England/CAMB-73976/2020:5.5E-4,England/20166002304/2020:5.5E-4)0.000:5.5E-4,(England/OXON-AFDDF/2020:5.5E-4,England/CAMB-1AB14F/2020:5.5E-4)0.000:5.5E-4)0.000:5.5E-4)0.708:5.5E-4)0.000:5.5E-4)0.000:5.5E-4,((NorthernIreland/NIRE-FB6CA/2020:5.5E-4,England/OXON-AD0AB/2020:5.5E-4)0.794:5.5E-4,(England/OXON-AFB20/2020:5.5E-4,England/NORT-28900D/2020:5.5E-4)0.766:5.5E-4)0.000:5.5E-4)0.425:5.5E-4)0.000:5.5E-4)0.000:5.5E-4,(((England/201360215/2020:5.5E-4,England/CAMB-72230/2020:5.5E-4)0.734:5.5E-4,(England/LOND-D5B7C/2020:5.5E-4,England/CAMB-820CA/2020:5.5E-4)0.430:5.5E-4)0.000:5.5E-4,((Belgium/HC-030760/2020:5.0E-4,(England/20146025304/2020:5.5E-4,Finland/15A602/2020:5.5E-4)0.962:5.5E-4)0.000:5.5E-4,(NorthernIreland/NIRE-101402/2020:5.5E-4,(Scotland/EDB6515/2020:5.5E-4,(Scotland/CVR3690/2020:5.5E-4,(Scotland/CVR2951/2020:5.5E-4,((Scotland/CVR3475/2020:5.5E-4,Scotland/CVR3511/2020:5.5E-4)0.896:5.5E-4,(Scotland/CVR3105/2020:5.5E-4,Scotland/CVR3778/2020:5.5E-4)0.756:5.5E-4)0.000:5.5E-4)0.000:5.5E-4)0.919:5.5E-4)0.404:5.5E-4)0.922:5.5E-4)0.000:5.5E-4)0.565:5.5E-4)0.000:5.5E-4,Switzerland/TI2045/2020:5.5E-4)0.000:5.5E-4)0.000:5.5E-4)0.000:5.5E-4,(((England/NORW-E73CA/2020:5.5E-4,((England/NORW-E9C45/2020:5.5E-4,England/NORW-E8781/2020:5.5E-4)0.862:5.5E-4,(((England/CAMB-7B871/2020:0.0,England/CAMB-80CB9/2020:0.0):5.5E-4,(((England/CAMB-71D21/2020:5.5E-4,(((England/CAMB-7F4E2/2020:5.5E-4,England/CAMB-76102/2020:5.5E-4)0.000:5.5E-4,(England/CAMB-771F2/2020:5.5E-4,England/CAMB-7BF30/2020:5.5E-4)0.000:5.5E-4)0.000:5.5E-4,(((England/CAMB-78BB7/2020:5.5E-4,England/CAMB-80A37/2020:5.5E-4)1.000:5.5E-4,(England/CAMB-72DD5/2020:5.5E-4,(England/CAMB-7BF4F/2020:5.5E-4,England/CAMB-817E4/2020:5.5E-4)0.733:5.5E-4)0.176:5.5E-4)0.000:5.5E-4,(((England/CAMB-7F5C1/2020:0.0,England/CAMB-7F585/2020:0.0):5.5E-4,(England/CAMB-80581/2020:5.5E-4,England/CAMB-7B695/2020:5.5E-4)0.000:5.5E-4)0.429:5.5E-4,(England/CAMB-79BB6/2020:5.5E-4,(England/CAMB-7F52B/2020:0.0,England/CAMB-7F78F/2020:0.0,England/CAMB-71FD0/2020:0.0,England/CAMB-72ED2/2020:0.0,England/CAMB-772E0/2020:0.0):5.5E-4)0.000:5.5E-4)0.000:5.5E-4)0.000:5.5E-4)1.000:5.5E-4)0.997:5.5E-4,England/CAMB-82640/2020:5.5E-4)0.000:5.5E-4,(England/CAMB-7CD17/2020:5.5E-4,(England/CAMB-803F0/2020:5.5E-4,England/CAMB-7CDAE/2020:5.5E-4)1.000:5.5E-4)0.750:5.5E-4)1.000:5.5E-4)0.000:5.5E-4,(England/CAMB-72704/2020:5.5E-4,((England/CAMB-7CDCC/2020:5.5E-4,(England/CAMB-1B30ED/2020:5.5E-4,(England/CAMB-1B3074/2020:5.5E-4,(England/CAMB-1B30A1/2020:5.5E-4,England/CAMB-1B3092/2020:5.5E-4)1.000:5.5E-4)0.000:5.5E-4)0.781:5.5E-4)0.398:5.5E-4,England/CAMB-755E9/2020:5.5E-4)0.763:5.5E-4)0.771:5.5E-4)0.992:5.5E-4)1.000:5.5E-4)0.000:5.5E-4,(Romania/Buzau-291946/2020:5.1E-4,(Romania/Buzau-293197/2020:5.5E-4,Romania/Buzau-292711/2020:5.5E-4)0.841:5.5E-4)0.817:5.5E-4)0.743:5.5E-4,England/OXON-AD296/2020:5.5E-4)0.000:5.5E-4)0.378:5.5E-4,((Sweden/20-05847/2020:5.5E-4,((Sweden/20-05721/2020:0.0,Sweden/20-06208/2020:0.0,Sweden/20-06209/2020:0.0):5.5E-4,Sweden/20-06097/2020:5.5E-4)0.000:5.5E-4)0.474:5.5E-4,((England/EXET-135E07/2020:5.5E-4,England/NOTT-10EDDD/2020:5.5E-4)0.432:5.5E-4,((England/BRIS-127A6E/2020:5.5E-4,England/BRIS-127A22/2020:5.5E-4)0.875:5.5E-4,(England/BRIS-12770D/2020:5.5E-4,England/CAMB-77E19/2020:5.5E-4)1.000:5.5E-4)0.878:5.5E-4)0.619:5.5E-4)0.750:5.5E-4)0.000:5.5E-4)0.000:5.5E-4,(England/BRIS-125532/2020:5.5E-4,(England/CAMB-7857D/2020:5.5E-4,England/CAMB-76F35/2020:5.5E-4)0.938:5.5E-4)0.890:5.5E-4)0.000:5.5E-4)0.000:5.5E-4,England/OXON-ACD69/2020:5.5E-4)0.229:5.5E-4)0.000:5.5E-4)0.000:5.5E-4)0.023:5.5E-4,England/OXON-ACEEE/2020:5.5E-4)0.000:5.5E-4)0.000:5.5E-4,(England/20142060804/2020:5.5E-4,(Wales/PHWC-27786/2020:5.5E-4,(Netherlands/NA_94/2020:5.5E-4,(England/20169034704/2020:7.5E-4,England/NORW-E8D07/2020:5.5E-4)0.998:5.5E-4)0.734:5.5E-4)0.959:5.5E-4)0.000:5.5E-4)0.399:5.5E-4,(Iceland/146/2020:5.5E-4,(Iceland/178/2020:0.0,Iceland/204/2020:0.0):5.5E-4)0.786:5.5E-4)0.000:5.5E-4,England/20140063804/2020:5.5E-4)0.271:5.5E-4)0.000:5.5E-4,((((England/20142018804/2020:5.5E-4,(((England/NORT-2847B2/2020:5.5E-4,((England/NORT-289498/2020:5.5E-4,(England/BRIS-1231A9/2020:5.5E-4,(England/BRIS-126E63/2020:5.5E-4,England/BRIS-125909/2020:5.5E-4)0.000:5.5E-4)0.729:5.5E-4)0.628:5.5E-4,England/NORT-289568/2020:5.5E-4)0.729:5.5E-4)0.000:5.5E-4,Belgium/RJL-030588/2020:5.5E-4)0.000:5.5E-4,(Austria/CeMM0433/2020:0.0,Belgium/BC-03016/2020:0.0,Belgium/CD-030679/2020:0.0,Belgium/LM-030685/2020:0.0,Belgium/PAN-030681/2020:0.0,Belgium/Rega-0328187/2020:0.0,Belgium/ULG-3000/2020:0.0,Belgium/ULG-9714/2020:0.0,Belgium/WAM-030676/2020:0.0,CzechRepublic/NRL_2312/2020:0.0,England/BRIS-12BDCB/2020:0.0,England/BRIS-12D075/2020:0.0,England/BRIS-127E80/2020:0.0,England/BRIS-1276B5/2020:0.0,England/CAMB-7A247/2020:0.0,England/CAMB-8430B/2020:0.0,England/HECH-2599DBF/2020:0.0,England/HECH-2599DDD/2020:0.0,England/HECH-2599EDA/2020:0.0,England/NORT-288FD4/2020:0.0,England/NORT-2847C1/2020:0.0,England/NORT-28993F/2020:0.0,Hungary/US-482w/2020:0.0,NorthernIreland/NIRE-103E7B/2020:0.0,NorthernIreland/NIRE-103E99/2020:0.0,Scotland/CVR337/2020:0.0,Scotland/CVR1493/2020:0.0,Scotland/GCVR-172053/2020:0.0):5.5E-4)0.997:5.5E-4)1.000:5.5E-4,(Austria/CeMM0154/2020:5.5E-4,(England/CAMB-1AEDEE/2020:0.0,England/EXET-135EAD/2020:0.0):5.5E-4)0.000:5.5E-4)0.992:5.5E-4,((England/NORT-289656/2020:5.5E-4,(England/CAMB-77F43/2020:5.5E-4,(England/201620590/2020:5.5E-4,England/201620591/2020:5.5E-4)1.000:5.5E-4)0.919:5.5E-4)0.723:5.5E-4,((England/CAMB-1AE1B5/2020:5.5E-4,England/SHEF-D0591/2020:5.5E-4)0.756:5.5E-4,England/20149003704/2020:5.5E-4)0.727:5.5E-4)0.000:5.5E-4)1.000:5.5E-4,England/NORW-E811A/2020:5.5E-4)0.000:5.5E-4)0.000:5.5E-4,England/CAMB-1AD72D/2020:5.5E-4)0.164:5.5E-4,((England/20130064304/2020:5.5E-4,England/NORT-2897EA/2020:5.5E-4)0.926:5.5E-4,England/20169006104/2020:5.5E-4)0.000:5.5E-4)0.104:5.5E-4)0.448:5.5E-4)0.000:5.5E-4,((England/LOND-D4982/2020:5.5E-4,(((England/LOND-D66F2/2020:5.5E-4,England/CAMB-7325d/2020:5.5E-4)0.000:5.5E-4,England/CAMB-72D4E/2020:5.5E-4)1.000:5.5E-4,England/CAMB-73220/2020:5.5E-4)1.000:5.5E-4)0.887:5.5E-4,Wales/PHWC-2A6B3/2020:5.5E-4)0.758:5.5E-4)0.402:5.5E-4,(Wales/PHWC-2A370/2020:5.5E-4,England/CAMB-7F4F1/2020:5.5E-4)0.918:5.5E-4)0.000:5.5E-4)0.336:5.5E-4,(Spain/HUD-70065612/2020:5.5E-4,(Spain/COV000926/2020:5.5E-4,Wales/PHWC-24F54/2020:5.5E-4)0.000:5.5E-4)0.772:5.5E-4)0.000:5.5E-4)0.212:5.5E-4,((Greece/Thessaloniki/2020:5.5E-4,Poland/Sla7/2020:5.5E-4)0.744:5.5E-4,England/NORT-28403F/2020:5.5E-4)0.576:5.5E-4)0.201:5.5E-4,((England/201360051/2020:5.5E-4,England/20132020404/2020:5.5E-4)0.928:5.5E-4,(Switzerland/100050/2020:5.5E-4,England/20142026502/2020:5.5E-4)0.000:5.5E-4)0.810:5.5E-4)0.063:5.5E-4,((England/OXON-AE277/2020:5.5E-4,(Switzerland/140019/2020:5.5E-4,Switzerland/140047/2020:5.5E-4)0.886:5.5E-4)0.726:5.5E-4,England/20144073804/2020:5.5E-4)0.000:5.5E-4)0.423:5.5E-4,(((England/OXON-ACEFD/2020:5.5E-4,(England/NOTT-1101EB/2020:5.5E-4,(England/NOTT-10F57A/2020:5.5E-4,Wales/PHWC-2C138/2020:5.5E-4)1.000:5.5E-4)1.000:5.5E-4)0.850:5.5E-4,(Wales/PHWC-2704F/2020:5.5E-4,(Italy/TE26423/2020:5.0E-4,(Italy/TE26539/2020:5.5E-4,Italy/TE27020/2020:5.5E-4)0.719:5.5E-4)0.901:5.5E-4)0.130:5.5E-4)0.379:5.5E-4,(Wales/PHWC-34DFD/2020:5.5E-4,(England/BRIS-127AF5/2020:5.5E-4,England/BRIS-129D27/2020:5.5E-4)0.935:5.5E-4)0.926:5.5E-4)0.739:5.5E-4)0.296:5.5E-4)0.336:5.5E-4,(England/PORT-2D130D/2020:5.5E-4,(England/20146010404/2020:5.5E-4,(England/20144008304/2020:5.5E-4,England/20144008204/2020:5.5E-4)0.000:5.5E-4)0.932:5.5E-4)0.740:5.5E-4)0.415:5.5E-4)0.362:5.5E-4,((((England/OXON-B0069/2020:5.5E-4,(England/OXON-AED1C/2020:5.5E-4,((England/OXON-B06A3/2020:5.5E-4,(England/OXON-B1271/2020:5.5E-4,England/OXON-AEFDA/2020:5.5E-4)0.600:5.5E-4)0.744:5.5E-4,((England/20188064104/2020:5.5E-4,(England/20196064804/2020:5.5E-4,England/20188064404/2020:5.5E-4)0.000:5.5E-4)0.974:5.5E-4,England/OXON-B1499/2020:5.5E-4)0.000:5.5E-4)0.936:5.5E-4)0.998:5.5E-4)0.855:5.5E-4,(England/OXON-AF364/2020:0.0,England/OXON-B1332/2020:0.0,England/OXON-B1657/2020:0.0):5.5E-4)0.000:5.5E-4,(England/OXON-AFA05/2020:5.5E-4,(England/OXON-B052E/2020:5.5E-4,England/OXON-B13F6/2020:5.5E-4)0.923:5.5E-4)0.000:5.5E-4)0.743:5.5E-4,(Poland/Sla1/2020:0.0,Poland/Sla2/2020:0.0,Poland/Sla4/2020:0.0,Poland/Sla5/2020:0.0,Poland/Sla6/2020:0.0,Poland/Sla8/2020:0.0,Poland/Sla10/2020:0.0):5.5E-4)0.748:5.5E-4)0.000:5.5E-4)0.147:5.5E-4)0.000:5.5E-4,((((((England/CAMB-1AFD83/2020:5.5E-4,(Portugal/PT0417/2020:5.5E-4,(Portugal/PT0274/2020:5.5E-4,Portugal/PT0418/2020:5.5E-4)0.000:5.5E-4)0.867:5.5E-4)0.767:5.5E-4,(England/CAMB-1AE1C4/2020:5.5E-4,England/CAMB-7A3AE/2020:5.5E-4)0.863:5.5E-4)0.000:5.5E-4,((England/CAMB-83AF8/2020:5.5E-4,(Scotland/GCVR-171ED2/2020:5.5E-4,(England/LOND-D384A/2020:5.5E-4,England/LOND-D7266/2020:5.5E-4)0.000:5.5E-4)0.731:5.5E-4)0.896:5.5E-4,((England/SHEF-10B2547/2020:5.5E-4,(((((England/SHEF-CC246/2020:5.5E-4,(England/SHEF-CA10F/2020:5.5E-4,((England/SHEF-D1D3E/2020:5.5E-4,(England/SHEF-CC088/2020:5.5E-4,England/SHEF-CBB97/2020:5.5E-4)0.726:5.5E-4)0.980:5.5E-4,(England/SHEF-C225F/2020:5.5E-4,England/SHEF-C66D7/2020:5.5E-4)0.000:5.5E-4)0.817:5.5E-4)0.000:5.5E-4)0.000:5.5E-4,(England/SHEF-CBC58/2020:5.5E-4,(England/SHEF-C52C5/2020:5.5E-4,(((England/SHEF-C2D9A/2020:5.5E-4,England/SHEF-CB7FD/2020:5.5E-4)0.746:5.5E-4,((England/SHEF-CB414/2020:5.5E-4,England/SHEF-C336A/2020:5.5E-4)1.000:5.5E-4,England/SHEF-CBCA3/2020:5.5E-4)1.000:5.5E-4)0.000:5.5E-4,((England/SHEF-C7B5F/2020:0.0,England/SHEF-CC853/2020:0.0,England/SHEF-D2070/2020:0.0):5.5E-4,(England/SHEF-C9AAB/2020:5.5E-4,(England/SHEF-C62A6/2020:0.0,England/SHEF-C76C7/2020:0.0,England/SHEF-CF191/2020:0.0):5.5E-4)1.000:5.5E-4)0.000:5.5E-4)1.000:5.5E-4)0.000:5.5E-4)0.975:5.5E-4)0.000:5.5E-4,((England/SHEF-C2AA2/2020:5.5E-4,(England/SHEF-C9021/2020:5.5E-4,England/SHEF-C035E/2020:5.5E-4)0.000:5.5E-4)0.920:5.5E-4,(England/SHEF-CD245/2020:5.5E-4,England/SHEF-C6798/2020:5.5E-4)0.737:5.5E-4)0.000:5.5E-4)0.000:5.5E-4,(((((England/SHEF-C2CF7/2020:0.0,England/SHEF-C3C50/2020:0.0,England/SHEF-C04A6/2020:0.0,England/SHEF-C04B5/2020:0.0,England/SHEF-C08B9/2020:0.0,England/SHEF-C037C/2020:0.0,England/SHEF-C0400/2020:0.0,England/SHEF-C0594/2020:0.0,England/SHEF-C7991/2020:0.0,England/SHEF-CCC93/2020:0.0,England/SHEF-D2957/2020:0.0):5.5E-4,((England/SHEF-C60BB/2020:5.5E-4,(England/SHEF-CC0A6/2020:5.5E-4,England/SHEF-CD9C8/2020:5.5E-4)0.721:5.5E-4)0.904:5.5E-4,(England/SHEF-C33C4/2020:5.5E-4,(England/SHEF-C0831/2020:5.5E-4,(England/SHEF-C8C5B/2020:5.5E-4,(England/SHEF-C089B/2020:5.5E-4,England/SHEF-CABB6/2020:5.5E-4)0.000:5.5E-4)1.000:5.5E-4)0.000:5.5E-4)0.731:5.5E-4)0.000:5.5E-4)0.000:5.5E-4,((England/SHEF-D0F75/2020:5.5E-4,England/SHEF-C8514/2020:5.5E-4)0.140:5.5E-4,England/SHEF-C08F5/2020:5.5E-4)0.000:5.5E-4)0.000:5.5E-4,England/SHEF-C0804/2020:5.5E-4)0.000:5.5E-4,(((England/SHEF-C3A56/2020:5.5E-4,England/SHEF-C4132/2020:5.5E-4)1.000:5.5E-4,((England/SHEF-BFFB8/2020:5.5E-4,England/SHEF-C419C/2020:5.5E-4)0.000:5.5E-4,((England/SHEF-C1B64/2020:5.5E-4,England/SHEF-C0A95/2020:5.5E-4)0.000:5.5E-4,(England/SHEF-C08C8/2020:0.0,England/SHEF-C9FF7/2020:0.0,England/SHEF-CDA2F/2020:0.0):5.5E-4)0.000:5.5E-4)0.000:5.5E-4)0.000:5.5E-4,England/SHEF-C3212/2020:5.5E-4)0.000:5.5E-4)0.000:5.5E-4)0.000:5.5E-4,((England/SHEF-C3B35/2020:5.5E-4,(England/SHEF-C0FF0/2020:5.5E-4,England/SHEF-C7F35/2020:5.5E-4)0.715:5.5E-4)0.715:5.5E-4,((England/SHEF-BFF9A/2020:0.0,England/SHEF-C4CE6/2020:0.0,England/SHEF-C3230/2020:0.0,England/SHEF-C8963/2020:0.0,England/SHEF-D29EE/2020:0.0):5.5E-4,(England/SHEF-C1706/2020:5.5E-4,England/SHEF-C69CF/2020:5.5E-4)0.000:5.5E-4)1.000:5.5E-4)0.000:5.5E-4)0.000:5.5E-4)0.898:5.5E-4,England/CAMB-1AFDA1/2020:5.5E-4)0.681:5.5E-4)0.000:5.5E-4)0.417:5.5E-4,((Germany/BAV-MVP0107/2020:5.5E-4,(Scotland/EDB2476/2020:5.5E-4,(England/SHEF-C3B08/2020:5.5E-4,England/SHEF-D2EB2/2020:5.5E-4)0.729:5.5E-4)0.000:5.5E-4)0.719:5.5E-4,(England/CAMB-1AE4AD/2020:5.5E-4,England/CAMB-1B28AA/2020:5.5E-4)0.676:5.5E-4)0.719:5.5E-4)0.974:5.5E-4,((England/NORT-28C714/2020:5.5E-4,England/NORT-28C87B/2020:5.5E-4)0.984:5.5E-4,(Wales/PHWC-28B01/2020:5.5E-4,England/NORT-28B232/2020:5.5E-4)0.000:5.5E-4)0.737:5.5E-4)1.000:5.5E-4,((England/CAMB-808C4/2020:5.5E-4,England/20169040504/2020:5.5E-4)1.000:5.5E-4,(England/20169021604/2020:5.5E-4,England/CAMB-81C6D/2020:5.5E-4)0.362:5.5E-4)0.734:5.5E-4)0.000:5.5E-4)0.000:5.5E-4,(Poland/Sla3/2020:5.5E-4,((Wales/PHWC-271C4/2020:5.5E-4,(Wales/PHWC-316B9/2020:5.5E-4,(Wales/PHWC-2ECEA/2020:5.5E-4,(Wales/PHWC-2B940/2020:5.5E-4,Wales/PHWC-340F4/2020:5.5E-4)1.000:5.5E-4)0.966:5.5E-4)0.787:5.5E-4)0.765:5.5E-4,(Wales/PHWC-2AFC7/2020:5.5E-4,(England/BRIS-1289E8/2020:5.5E-4,England/BRIS-129C93/2020:5.5E-4)1.000:5.5E-4)0.000:5.5E-4)0.819:5.5E-4)0.786:5.5E-4)0.000:5.5E-4)0.300:5.5E-4,(((((Scotland/EDB6562/2020:5.5E-4,(((England/SHEF-C674D/2020:5.5E-4,(England/SHEF-CD588/2020:5.5E-4,England/SHEF-C9962/2020:5.5E-4)0.000:5.5E-4)0.000:5.5E-4,England/SHEF-CE00E/2020:5.5E-4)0.000:5.5E-4,((England/SHEF-C7E29/2020:0.0,England/SHEF-CD1EE/2020:0.0):5.5E-4,England/SHEF-D1976/2020:6.6E-4)0.000:5.5E-4)0.900:5.1E-4)0.795:5.5E-4,(England/SHEF-D1F65/2020:5.5E-4,((((England/SHEF-C7409/2020:5.5E-4,England/SHEF-CCAE4/2020:5.5E-4)0.875:5.5E-4,England/SHEF-D1C22/2020:5.5E-4)0.000:5.5E-4,((England/SHEF-C0A1D/2020:0.0,England/SHEF-C91E2/2020:0.0):5.5E-4,(England/SHEF-C7ADA/2020:5.5E-4,England/SHEF-C6B41/2020:5.5E-4)0.000:5.5E-4)0.727:5.5E-4)0.000:5.5E-4,(England/SHEF-C09D4/2020:0.0,England/SHEF-C7339/2020:0.0):5.5E-4)0.424:5.5E-4)0.000:5.5E-4)0.712:5.5E-4,(England/BRIS-126D66/2020:5.5E-4,(England/CAMB-82358/2020:5.5E-4,England/NORT-2840E4/2020:5.5E-4)0.320:5.5E-4)0.000:5.5E-4)1.000:5.5E-4,((England/BRIS-122BD9/2020:5.5E-4,England/20150040104/2020:5.5E-4)0.766:5.5E-4,Spain/Donostia-San_Sebastian_COV003267/2020:5.5E-4)0.000:5.5E-4)1.000:5.5E-4,(((Wales/PHWC-26C2E/2020:5.5E-4,((Scotland/CVR1101/2020:5.5E-4,(England/BIRM-61128/2020:5.5E-4,England/BIRM-61401/2020:5.5E-4)0.931:5.5E-4)0.000:5.5E-4,((Scotland/GCVR-171634/2020:5.5E-4,(England/CAMB-7C157/2020:5.5E-4,England/CAMB-827D4/2020:5.5E-4)0.872:5.5E-4)0.000:5.5E-4,Scotland/CVR1085/2020:5.5E-4)0.000:5.5E-4)0.735:5.5E-4)0.000:5.5E-4,England/NORW-E7430/2020:5.5E-4)0.349:5.5E-4,NorthernIreland/NIRE-10525F/2020:5.5E-4)0.746:5.5E-4)0.000:5.5E-4)0.123:5.5E-4,((Germany/BAV-MVP0069/2020:5.5E-4,(Spain/Donostia-San_Sebastian2088/2020:5.5E-4,England/NORT-283AAB/2020:5.5E-4)0.000:5.5E-4)0.382:5.5E-4,England/20156041804/2020:5.5E-4)0.000:5.5E-4)0.113:5.5E-4,(Poland/IHG_PAS_3_57/2020:5.8E-4,(Portugal/PT0208/2020:5.5E-4,Portugal/PT0187/2020:5.5E-4)0.867:5.5E-4)0.915:5.5E-4)0.194:5.5E-4)0.446:5.5E-4)0.000:5.5E-4,((England/20119092204/2020:5.5E-4,England/201360069/2020:5.5E-4)0.000:5.5E-4,England/20190038701/2020:5.5E-4)0.490:5.5E-4)0.000:5.5E-4)0.455:5.5E-4,(((Switzerland/101134/2020:5.5E-4,(England/CAMB-7AECB/2020:5.5E-4,England/CAMB-76111/2020:5.5E-4)0.927:5.5E-4)0.000:5.5E-4,Switzerland/101178/2020:5.5E-4)0.905:5.5E-4,(((England/LOND-D5CD3/2020:5.5E-4,(England/CAMB-72081/2020:5.5E-4,(Portugal/PT0428/2020:5.5E-4,(England/CAMB-1B3A3A/2020:5.5E-4,((England/CAMB-1B45A1/2020:5.5E-4,(England/CAMB-1B3E7A/2020:5.5E-4,England/CAMB-1B4529/2020:5.5E-4)0.000:5.5E-4)0.760:5.5E-4,((England/CAMB-1B3C61/2020:0.0,England/CAMB-1B3CE9/2020:0.0,England/CAMB-1B4125/2020:0.0):5.5E-4,(England/CAMB-1B32F6/2020:5.5E-4,England/CAMB-1B4055/2020:5.5E-4)1.000:5.5E-4)0.000:5.5E-4)0.878:5.5E-4)0.891:5.5E-4)0.000:5.5E-4)0.751:5.5E-4)0.000:5.5E-4,(Italy/TE13457/2020:5.5E-4,England/201160908/2020:5.5E-4)0.000:5.5E-4)0.627:5.5E-4,England/20169019304/2020:5.5E-4)0.768:5.5E-4)0.000:5.5E-4)0.042:5.5E-4,(((England/201380215/2020:5.5E-4,England/NORW-E738E/2020:5.5E-4)0.272:5.5E-4,England/20199024804/2020:5.5E-4)0.849:5.5E-4,(Wales/PHWC-2A4B9/2020:5.5E-4,((((((England/20166001504/2020:5.5E-4,(CzechRepublic/2122/2020:5.5E-4,CzechRepublic/Seq5/2020:5.5E-4)0.543:5.5E-4)0.000:5.5E-4,(England/201421353/2020:5.5E-4,NorthernIreland/NIRE-105213/2020:5.5E-4)0.779:5.5E-4)0.392:5.5E-4,((England/OXON-AF12E/2020:5.5E-4,England/CAMB-7F4D3/2020:5.5E-4)0.747:5.5E-4,(((Netherlands/NA_259/2020:5.5E-4,((Portugal/PT0614/2020:0.0,Portugal/PT0615/2020:0.0,Portugal/PT0616/2020:0.0,Portugal/PT0619/2020:0.0):5.5E-4,(Portugal/PT0628/2020:5.5E-4,Wales/PHWC-35424/2020:5.5E-4)0.881:5.5E-4)0.000:5.5E-4)0.732:5.5E-4,((Scotland/CVR236/2020:5.5E-4,(((England/BRIS-1239A1/2020:5.5E-4,(((England/CAMB-7331E/2020:5.5E-4,(((England/CAMB-7328A/2020:5.5E-4,(((Spain/Donostia-San_Sebastian2164/2020:5.5E-4,(((Spain/Donostia-San_Sebastian2144/2020:5.5E-4,(((England/NORT-294F7B/2020:5.5E-4,(Spain/Donostia-San_Sebastian2151/2020:5.5E-4,(Italy/TE14168/2020:5.5E-4,(England/SHEF-BFED9/2020:5.5E-4,(England/CAMB-7BB4B/2020:5.5E-4,England/NORT-2959F4/2020:5.5E-4)0.000:5.5E-4)0.742:5.5E-4)0.000:5.5E-4)0.000:5.5E-4)0.000:5.5E-4,(Germany/BAV-MVP0033/2020:0.0,Germany/BAV-MVP0050/2020:0.0):5.5E-4)0.272:5.5E-4,Spain/Valencia231/2020:5.5E-4)0.050:5.5E-4)0.000:5.5E-4,England/201140293/2020:5.5E-4)0.000:5.5E-4,Spain/Donostia-San_Sebastian_COV003203/2020:5.5E-4)0.163:5.5E-4)0.000:5.5E-4,England/EXET-137834/2020:5.5E-4)0.000:5.5E-4,England/BRIS-125893/2020:5.5E-4)0.000:5.5E-4)0.193:5.5E-4,(England/CAMB-726CB/2020:0.0,England/CAMB-807D6/2020:0.0,England/CAMB-7250A/2020:0.0,England/CAMB-79020/2020:0.0):5.5E-4)0.000:5.5E-4,England/NORT-288E5F/2020:5.5E-4)0.000:5.5E-4)0.000:5.5E-4,England/CAMB-7DCDD/2020:5.5E-4)0.000:5.5E-4,England/CAMB-71F49/2020:5.5E-4)0.000:5.5E-4)0.336:5.5E-4,Wales/PHWC-325F7/2020:5.5E-4)0.133:5.5E-4,Spain/Valencia90/2020:5.5E-4)0.000:5.5E-4)0.000:5.5E-4,England/CAMB-7C95F/2020:5.5E-4)0.564:5.5E-4)0.276:5.5E-4,(England/20166011904/2020:5.5E-4,(Portugal/PT0486/2020:5.5E-4,Portugal/PT0226/2020:5.5E-4)0.805:5.5E-4)0.742:5.5E-4)0.413:5.5E-4)0.507:5.5E-4)0.261:5.5E-4,((((England/20132002004/2020:5.5E-4,(Spain/Donostia-San_Sebastian2117/2020:5.5E-4,England/201640133/2020:5.5E-4)0.436:5.5E-4)0.691:5.5E-4,England/20134060304/2020:5.5E-4)0.620:5.5E-4,(((England/20170002304/2020:5.5E-4,England/20169005104/2020:5.5E-4)0.603:5.5E-4,England/20246130704/2020:6.9E-4)0.000:5.5E-4,England/201340243/2020:5.5E-4)0.543:5.5E-4)0.507:5.5E-4,(England/201590104/2020:5.5E-4,(England/20236092304/2020:5.5E-4,(England/LCST-24D7080/2020:5.3E-4,England/20134077904/2020:5.5E-4)0.110:5.5E-4)0.138:5.5E-4)0.927:5.5E-4)0.738:5.5E-4)0.000:5.5E-4,(England/201590076/2020:5.5E-4,(England/LOND-D5D3A/2020:5.5E-4,England/20132103604/2020:5.5E-4)0.623:5.5E-4)0.732:5.5E-4)0.000:5.5E-4,(Scotland/GCVR-172B9E/2020:5.5E-4,England/20126002604/2020:5.5E-4)0.746:5.5E-4)0.000:5.5E-4)0.658:5.5E-4)0.897:5.5E-4)0.000:5.5E-4)0.000:5.5E-4,(England/20132002204/2020:5.5E-4,(England/20169004204/2020:5.5E-4,(England/OXON-B00A5/2020:5.5E-4,England/OXON-B0913/2020:5.5E-4)0.897:5.5E-4)0.000:5.5E-4)0.875:5.5E-4)0.000:5.5E-4,(England/NORW-E86A2/2020:5.5E-4,((England/NORW-E72DC/2020:5.5E-4,England/NORW-E954A/2020:5.5E-4)1.000:5.5E-4,(England/NORW-E87BE/2020:5.5E-4,(England/NORW-E7227/2020:5.5E-4,England/NORW-E8A4C/2020:5.5E-4)0.998:5.5E-4)0.960:5.5E-4)0.730:5.5E-4)0.768:5.5E-4)0.396:5.5E-4,(England/20142139301/2020:5.5E-4,England/BRIS-127FBA/2020:5.5E-4)0.822:5.5E-4)0.248:5.5E-4,((England/20169023104/2020:5.5E-4,England/20132023704/2020:5.5E-4)0.360:5.5E-4,((England/201040086/2020:5.5E-4,(England/20132106704/2020:5.5E-4,(England/20132106804/2020:5.5E-4,England/20132023904/2020:5.5E-4)0.000:5.5E-4)0.831:5.5E-4)0.533:5.5E-4,England/20129176002/2020:5.5E-4)0.512:5.5E-4)0.000:5.5E-4)0.000:5.5E-4)0.482:5.5E-4,(England/CAMB-1AA429/2020:5.5E-4,(((England/CAMB-71B09/2020:5.5E-4,((England/CAMB-1ABB9C/2020:5.5E-4,(((((England/CAMB-1B0B67/2020:5.1E-4,England/CAMB-1B4671/2020:5.5E-4)0.963:5.5E-4,(England/CAMB-1AB701/2020:5.5E-4,(England/CAMB-1B43E3/2020:0.0,England/CAMB-1B0578/2020:0.0):5.5E-4)0.520:5.5E-4)0.000:5.5E-4,((((England/CAMB-1B428C/2020:5.5E-4,(England/CAMB-1B42E6/2020:5.5E-4,(England/CAMB-1B50EB/2020:5.5E-4,(England/CAMB-1B45B0/2020:5.5E-4,England/CAMB-1B4C8E/2020:5.5E-4)0.000:5.5E-4)0.753:5.5E-4)0.000:5.5E-4)0.000:5.5E-4,England/CAMB-1B44OE/2020:5.5E-4)0.745:5.5E-4,((England/CAMB-1B442C/2020:5.5E-4,(England/CAMB-1B426E/2020:5.5E-4,England/CAMB-1B43C5/2020:5.5E-4)0.000:5.5E-4)0.000:5.5E-4,England/CAMB-1B42C8/2020:5.5E-4)0.910:5.5E-4)0.000:5.5E-4,(England/CAMB-1B2C71/2020:0.0,England/CAMB-1B4A57/2020:0.0,England/CAMB-1B0147/2020:0.0):5.5E-4)0.000:5.5E-4)0.928:5.5E-4,(England/CAMB-1B2048/2020:5.5E-4,(((England/CAMB-1B0569/2020:5.5E-4,England/CAMB-1B1F1F/2020:5.5E-4)0.000:5.5E-4,(((England/CAMB-1B05A5/2020:0.0,England/CAMB-1B052D/2020:0.0,England/CAMB-1B055A/2020:0.0):5.5E-4,England/CAMB-1B0596/2020:5.5E-4)0.396:5.5E-4,England/CAMB-1B0165/2020:5.5E-4)0.000:5.5E-4)0.000:5.5E-4,((England/CAMB-1B0D61/2020:5.5E-4,England/CAMB-1B05B4/2020:5.5E-4)1.000:5.5E-4,England/CAMB-1B0138/2020:5.5E-4)0.720:5.5E-4)0.777:5.5E-4)0.027:5.5E-4)0.751:5.5E-4,England/CAMB-72D11/2020:5.5E-4)0.000:5.5E-4)0.428:5.5E-4,(England/CAMB-1AC269/2020:5.5E-4,England/CAMB-1AAD2E/2020:5.5E-4)0.613:5.5E-4)0.000:5.5E-4)0.000:5.5E-4,England/CAMB-1B1EF4/2020:5.5E-4)0.442:5.5E-4,((England/CAMB-7AEDA/2020:5.5E-4,(England/CAMB-1B1A5A/2020:5.5E-4,England/CAMB-1ACFF9/2020:5.5E-4)0.876:5.5E-4)0.323:5.5E-4,(((England/CAMB-811AA/2020:5.5E-4,(England/CAMB-1B0BD0/2020:5.5E-4,England/CAMB-7E313/2020:5.5E-4)0.000:5.5E-4)0.000:5.5E-4,England/CAMB-1B05D2/2020:5.5E-4)0.380:5.5E-4,England/CAMB-73879/2020:5.5E-4)0.000:5.5E-4)0.000:5.5E-4)0.746:5.5E-4)0.867:5.5E-4)0.000:5.5E-4,(England/LIVE-9EE76/2020:5.5E-4,((((((England/SHEF-CD2CD/2020:0.0,England/SHEF-D0DD5/2020:0.0,England/SHEF-D307F/2020:0.0):5.5E-4,England/SHEF-C7F08/2020:5.5E-4)0.000:5.5E-4,(England/SHEF-C07AD/2020:0.0,England/SHEF-CB678/2020:0.0):5.5E-4)0.000:5.5E-4,(England/SHEF-D2DE2/2020:5.5E-4,((England/SHEF-C7797/2020:0.0,England/SHEF-CA70D/2020:0.0):5.5E-4,England/SHEF-C29A5/2020:5.5E-4)0.000:5.5E-4)1.000:5.5E-4)1.000:5.5E-4,((((England/SHEF-CB5E4/2020:5.5E-4,(England/SHEF-C92D0/2020:5.5E-4,England/SHEF-C2116/2020:5.5E-4)0.164:5.5E-4)0.000:5.5E-4,((England/SHEF-C02CA/2020:0.0,England/SHEF-C05A3/2020:0.0,England/SHEF-C8532/2020:0.0,England/SHEF-D0FB1/2020:0.0):5.5E-4,(England/SHEF-CF44D/2020:5.5E-4,(England/SHEF-CD791/2020:5.5E-4,England/SHEF-C4994/2020:5.5E-4)0.000:5.5E-4)1.000:5.5E-4)0.000:5.5E-4)0.000:5.5E-4,(((England/SHEF-C7FAE/2020:5.5E-4,England/SHEF-D2C21/2020:5.5E-4)1.000:5.5E-4,England/SHEF-C078F/2020:5.5E-4)0.000:5.5E-4,England/BRIS-126100/2020:5.5E-4)0.000:5.5E-4)0.000:5.5E-4,(England/SHEF-C4F74/2020:5.5E-4,England/SHEF-CB739/2020:5.5E-4)0.733:5.5E-4)0.000:5.5E-4)1.000:5.5E-4,Romania/284489/2020:5.5E-4)0.741:5.5E-4)0.757:5.5E-4)0.412:5.5E-4,(Sweden/20-50234/2020:5.5E-4,(England/OXON-B0904/2020:5.5E-4,(England/EXET-135933/2020:5.5E-4,((Portugal/PT0022/2020:0.0,Portugal/PT0034/2020:0.0):5.5E-4,(Portugal/PT0622/2020:5.5E-4,(Portugal/PT0559/2020:0.0,Portugal/PT0560/2020:0.0):6.6E-4)0.000:5.5E-4)1.000:5.5E-4)0.999:5.5E-4)1.000:5.5E-4)0.745:5.5E-4)0.440:5.5E-4)0.000:5.5E-4,(England/BIRM-61340/2020:5.5E-4,England/OXON-AEC00/2020:5.5E-4)0.752:5.5E-4)0.192:5.5E-4,(England/CAMB-7468D/2020:5.5E-4,((Belgium/ULG-10171/2020:5.5E-4,(England/BIRM-5F6A6/2020:5.5E-4,(England/20140074104/2020:5.5E-4,England/20140064604/2020:5.5E-4)0.736:5.5E-4)0.161:5.5E-4)0.000:5.5E-4,Belgium/ULG-10168/2020:5.1E-4)0.000:5.5E-4)0.775:5.5E-4)0.000:5.5E-4)0.000:5.5E-4)0.362:5.5E-4)0.058:5.5E-4,((((((Wales/PHWC-15CCB5/2020:5.5E-4,(Wales/PHWC-3290A/2020:5.5E-4,(Wales/PHWC-3313E/2020:5.5E-4,(Wales/PHWC-36C85/2020:5.5E-4,Wales/PHWC-328C1/2020:5.5E-4)1.000:5.5E-4)0.914:5.5E-4)1.000:5.5E-4)0.000:5.5E-4,(Wales/PHWC-3556D/2020:5.5E-4,(((Wales/PHWC-162539/2020:5.5E-4,(Wales/PHWC-16493B/2020:5.5E-4,Wales/PHWC-1628B8/2020:5.5E-4)0.000:5.5E-4)0.788:5.5E-4,(Wales/PHWC-1642E5/2020:5.5E-4,((((Wales/PHWC-3612C/2020:5.5E-4,Wales/PHWC-1642C7/2020:5.5E-4)0.751:5.5E-4,((Wales/PHWC-16431F/2020:5.5E-4,((Wales/PHWC-163B18/2020:5.5E-4,(Wales/PHWC-368AF/2020:5.5E-4,((Wales/PHWC-362ED/2020:5.5E-4,Wales/PHWC-36836/2020:5.5E-4)1.000:5.5E-4,Wales/PHWC-362FC/2020:5.5E-4)0.996:5.5E-4)0.574:5.5E-4)0.541:5.5E-4,(Wales/PHWC-164EE1/2020:5.5E-4,(Wales/PHWC-165448/2020:5.5E-4,Wales/PHWC-1652A8/2020:5.5E-4)0.990:5.5E-4)0.802:5.5E-4)0.618:5.5E-4)0.000:5.5E-4,(Wales/PHWC-164CBA/2020:5.5E-4,Wales/PHWC-36BF1/2020:5.5E-4)0.826:5.5E-4)0.424:5.5E-4)0.000:5.5E-4,Wales/PHWC-16387B/2020:5.5E-4)0.000:5.5E-4,Wales/PHWC-164652/2020:5.5E-4)0.000:5.5E-4)0.000:5.5E-4)0.762:5.5E-4,(Wales/PHWC-369AC/2020:5.5E-4,Wales/PHWC-33F70/2020:5.5E-4)1.000:5.5E-4)0.709:5.5E-4)0.720:5.5E-4)0.642:5.5E-4,Wales/PHWC-16245A/2020:5.5E-4)0.122:5.5E-4,((Wales/PHWC-2DEC7/2020:5.5E-4,(Wales/PHWC-164EC3/2020:5.5E-4,(Wales/PHWC-31349/2020:5.5E-4,(Wales/PHWC-32B40/2020:5.5E-4,Wales/PHWC-2EA1D/2020:5.5E-4)1.000:5.5E-4)1.000:5.5E-4)1.000:5.5E-4)0.741:5.5E-4,(Wales/PHWC-2BEE7/2020:5.5E-4,(((Wales/PHWC-2E190/2020:5.5E-4,Wales/PHWC-317D4/2020:5.5E-4)0.000:5.5E-4,Wales/PHWC-3603E/2020:5.5E-4)0.000:5.5E-4,((Wales/PHWC-2BF3F/2020:5.5E-4,(Wales/PHWC-2E163/2020:5.5E-4,Wales/PHWC-2C2DB/2020:5.5E-4)1.000:5.5E-4)0.000:5.5E-4,Wales/PHWC-31E84/2020:5.5E-4)1.000:5.5E-4)1.000:5.5E-4)0.906:5.5E-4)0.000:5.5E-4)0.774:5.5E-4,(England/BIRM-5EA23/2020:5.5E-4,(England/LIVE-9BA1B/2020:5.5E-4,(Scotland/EDB374/2020:5.5E-4,((((((England/LIVE-99233/2020:5.5E-4,(England/BRIS-12AA6B/2020:5.5E-4,((England/LIVE-9A135/2020:5.5E-4,England/LIVE-9B7AB/2020:5.5E-4)0.000:5.5E-4,England/LIVE-99831/2020:5.5E-4)0.000:5.5E-4)0.000:5.5E-4)0.918:5.5E-4,England/LIVE-9EA63/2020:5.5E-4)0.000:5.5E-4,((England/LIVE-9FFAF/2020:5.5E-4,(England/LIVE-9F992/2020:5.5E-4,(England/LIVE-A0460/2020:5.5E-4,England/LIVE-A04AC/2020:5.5E-4)1.000:5.5E-4)0.000:5.5E-4)0.858:5.5E-4,England/LIVE-9A715/2020:5.5E-4)0.000:5.5E-4)0.000:5.5E-4,(England/LIVE-9AC8F/2020:5.5E-4,England/LIVE-9ED4C/2020:5.5E-4)1.000:5.5E-4)0.000:5.5E-4,England/BRIS-12CF4C/2020:5.5E-4)0.000:5.5E-4,England/SHEF-CD03C/2020:5.5E-4)0.000:5.5E-4)0.000:5.5E-4)0.000:5.5E-4)0.921:5.5E-4)0.777:5.5E-4,(((England/LIVE-9C485/2020:5.5E-4,((Sweden/20-07382/2020:5.5E-4,Sweden/20-14317/2020:5.5E-4)0.000:5.5E-4,(BosniaandHerzegovina/ChVir7361/2020:5.5E-4,(England/CAMB-7659D/2020:5.5E-4,England/CAMB-7C0C3/2020:5.5E-4)0.997:5.5E-4)1.000:5.5E-4)0.763:5.5E-4)0.792:5.5E-4,(((((England/20149054504/2020:5.5E-4,(England/20149001804/2020:5.5E-4,(England/20149054604/2020:5.5E-4,England/CAMB-78874/2020:5.5E-4)0.980:5.5E-4)0.904:5.5E-4)0.747:5.5E-4,(England/20146008604/2020:5.5E-4,(((England/20146008204/2020:5.5E-4,England/20142015504/2020:5.5E-4)1.000:5.5E-4,((England/CAMB-7CE32/2020:5.5E-4,England/CAMB-7F6BF/2020:5.5E-4)0.759:5.5E-4,(England/CAMB-7EC81/2020:5.5E-4,(England/20119054604/2020:5.5E-4,(NorthernIreland/NIRE-101718/2020:5.5E-4,(England/CAMB-7B510/2020:5.5E-4,England/SHEF-C9FBB/2020:5.5E-4)0.000:5.5E-4)1.000:5.5E-4)0.000:5.5E-4)0.000:5.5E-4)0.999:5.5E-4)0.468:5.5E-4,Iceland/554/2020:5.5E-4)0.939:5.5E-4)0.913:5.5E-4)0.750:5.5E-4,(England/20162000604/2020:5.5E-4,England/20166002804/2020:5.5E-4)0.285:5.5E-4)0.782:5.5E-4,((((((((England/NOTT-10EF40/2020:5.5E-4,((England/NOTT-11027F/2020:5.5E-4,England/NOTT-10F431/2020:5.5E-4)0.767:5.5E-4,England/NOTT-10FF7C/2020:5.5E-4)1.000:5.5E-4)1.000:5.5E-4,(((((England/BIRM-5ECA5/2020:5.5E-4,England/NOTT-10F228/2020:5.5E-4)0.742:5.5E-4,((England/BIRM-5F891/2020:5.0E-4,(England/LCST-24D686B/2020:5.5E-4,((England/LCST-24D6FC0/2020:5.5E-4,England/LCST-24D70CC/2020:5.5E-4)0.000:5.5E-4,((England/LCST-24D69A4/2020:0.0,England/LCST-24D677D/2020:0.0):5.5E-4,England/LCST-24D6F66/2020:5.5E-4)0.000:5.5E-4)0.720:5.5E-4)0.928:5.5E-4)0.394:5.5E-4,(England/LCST-24D6C05/2020:5.5E-4,((England/LCST-24D68F2/2020:5.5E-4,England/LCST-24D687A/2020:5.5E-4)0.000:5.5E-4,(England/LCST-24D70BD/2020:5.5E-4,England/NOTT-111CBC/2020:5.5E-4)0.000:5.5E-4)0.000:5.5E-4)0.968:5.5E-4)0.000:5.5E-4)0.886:5.5E-4,((England/CAMB-73141/2020:5.5E-4,(England/NOTT-10E5D5/2020:5.5E-4,(England/NOTT-10E5C6/2020:0.0,England/NOTT-10E951/2020:0.0):5.5E-4)0.000:5.5E-4)0.000:5.5E-4,England/NOTT-10F774/2020:5.5E-4)1.000:5.5E-4)0.000:5.5E-4,((((((England/NOTT-111724/2020:5.5E-4,England/NOTT-1115DF/2020:5.5E-4)0.734:5.5E-4,England/NOTT-11188B/2020:5.5E-4)0.000:5.5E-4,(England/NOTT-11143C/2020:5.5E-4,England/NOTT-11189A/2020:5.5E-4)0.874:5.5E-4)0.679:5.5E-4,England/NOTT-1110DE/2020:5.5E-4)0.000:5.5E-4,England/NOTT-11141E/2020:5.5E-4)0.000:5.5E-4,England/NOTT-111A3A/2020:5.5E-4)0.924:5.1E-4)0.000:5.5E-4,England/NOTT-10EAF4/2020:5.5E-4)0.000:5.5E-4)1.000:5.5E-4,(Wales/PHWC-36696/2020:5.9E-4,England/SHEF-BFF4F/2020:5.5E-4)0.886:5.5E-4)0.985:5.5E-4,((England/NOTT-10F756/2020:5.5E-4,(England/BIRM-5FCD1/2020:5.5E-4,England/NOTT-110215/2020:5.5E-4)0.202:5.5E-4)0.618:5.5E-4,Wales/PHWC-164106/2020:5.5E-4)0.756:5.5E-4)1.000:5.5E-4,(England/NORW-EB742/2020:5.5E-4,(England/NORW-EAD32/2020:5.5E-4,(England/NOTT-111F59/2020:5.5E-4,England/NOTT-111F68/2020:5.5E-4)0.000:5.5E-4)0.745:5.5E-4)0.957:5.5E-4)0.000:5.5E-4,(England/NOTT-10F501/2020:5.5E-4,((((Wales/PHWC-15DF33/2020:5.5E-4,((Wales/PHWC-162979/2020:5.5E-4,(Wales/PHWC-16293D/2020:5.5E-4,Wales/PHWC-162FB3/2020:5.5E-4)0.976:5.5E-4)1.000:5.5E-4,Wales/PHWC-162F68/2020:5.5E-4)1.000:5.5E-4)1.000:5.5E-4,(Wales/PHWC-162751/2020:5.5E-4,(Wales/PHWC-162A1C/2020:5.5E-4,Wales/PHWC-162DE6/2020:5.5E-4)1.000:5.5E-4)0.744:5.5E-4)1.000:5.5E-4,Wales/PHWC-162C07/2020:5.5E-4)0.729:5.5E-4,Wales/PHWC-319B0/2020:5.5E-4)0.000:5.5E-4)0.903:5.5E-4)0.790:5.5E-4,((((England/OXON-B25B3/2020:5.5E-4,(England/OXON-AEC79/2020:5.5E-4,England/OXON-AEDEF/2020:5.5E-4)0.889:5.5E-4)0.732:5.5E-4,England/OXON-AF908/2020:5.5E-4)0.000:5.5E-4,((((England/LOND-D5295/2020:5.5E-4,(England/20164067004/2020:5.5E-4,England/20164067304/2020:5.5E-4)0.769:5.5E-4)0.921:5.5E-4,(England/20130065304/2020:5.5E-4,((England/20130064704/2020:5.5E-4,England/20149001504/2020:5.5E-4)0.000:5.5E-4,(England/20140048804/2020:5.5E-4,(England/20164084904/2020:5.5E-4,England/20164087204/2020:5.5E-4)0.894:5.5E-4)0.000:5.5E-4)1.000:5.5E-4)0.996:5.5E-4)0.891:5.5E-4,((England/20186133904/2020:5.5E-4,(England/20186131504/2020:5.1E-4,England/20186134604/2020:5.5E-4)0.898:5.5E-4)0.755:5.5E-4,(England/OXON-ACFAF/2020:5.5E-4,(((England/20186134404/2020:5.5E-4,England/20186132904/2020:5.5E-4)0.762:5.5E-4,(England/OXON-ACCA8/2020:5.5E-4,Portugal/PT0583/2020:7.7E-4)0.743:5.5E-4)0.000:5.5E-4,England/20146019704/2020:5.5E-4)0.977:5.5E-4)0.563:5.5E-4)0.276:5.5E-4)0.914:5.5E-4,(England/OXON-B0209/2020:5.5E-4,(England/OXON-ACE57/2020:5.5E-4,(((((England/LOND-D55D8/2020:5.5E-4,(England/LOND-D5F16/2020:5.5E-4,England/LOND-D5796/2020:5.5E-4)0.894:5.5E-4)0.000:5.5E-4,((England/LOND-D3B41/2020:5.5E-4,England/LOND-D57B4/2020:5.5E-4)0.777:5.5E-4,((England/SHEF-C12D8/2020:5.5E-4,(England/CAMB-7ABE2/2020:5.5E-4,(England/OXON-B25E0/2020:5.5E-4,(England/OXON-B1EF5/2020:5.5E-4,England/OXON-AD102/2020:5.5E-4)0.246:5.5E-4)0.000:5.5E-4)0.000:5.5E-4)0.371:5.5E-4,(England/CAMB-7DB76/2020:5.5E-4,England/LOND-D4357/2020:5.5E-4)0.892:5.5E-4)0.000:5.5E-4)0.230:5.5E-4)0.428:5.5E-4,((England/LOND-D3FBE/2020:0.0,England/LOND-D5004/2020:0.0):5.5E-4,England/LOND-D6197/2020:5.5E-4)0.784:5.5E-4)0.725:5.5E-4,((((England/LOND-D515C/2020:5.5E-4,England/OXON-B1B49/2020:5.5E-4)0.000:5.5E-4,(England/OXON-B10C2/2020:5.5E-4,England/OXON-B038E/2020:5.5E-4)0.970:5.0E-4)0.693:5.5E-4,(England/OXON-B1CEC/2020:5.0E-4,(England/LOND-D59EB/2020:5.5E-4,England/LOND-D5893/2020:5.5E-4)0.970:5.9E-4)0.770:5.5E-4)0.881:5.5E-4,(England/OXON-ACA53/2020:5.5E-4,(England/BIRM-5EC78/2020:5.5E-4,England/BIRM-5EDA2/2020:5.5E-4)0.865:5.5E-4)0.735:5.5E-4)0.000:5.5E-4)0.757:5.5E-4,England/OXON-AC437/2020:5.5E-4)0.762:5.5E-4)0.000:5.5E-4)0.990:5.5E-4)0.959:5.5E-4)0.000:5.5E-4,(((England/20139016704/2020:5.5E-4,England/20129083204/2020:5.5E-4)0.453:5.5E-4,England/201140327/2020:5.5E-4)0.561:5.5E-4,England/201161188/2020:5.5E-4)0.450:5.5E-4)0.744:5.5E-4)0.000:5.5E-4,((England/201380069/2020:5.5E-4,(England/20139063204/2020:5.5E-4,((((England/BRIS-1221F5/2020:5.5E-4,(England/BRIS-127F7E/2020:5.5E-4,England/BRIS-12226B/2020:5.5E-4)0.673:5.5E-4)0.729:5.5E-4,(Italy/IZSPB_3725/2020:5.2E-4,((England/LOND-D45CA/2020:5.5E-4,England/20186132304/2020:5.5E-4)0.308:5.5E-4,(England/LOND-D459D/2020:5.5E-4,(England/20149052604/2020:5.5E-4,(England/LOND-D458E/2020:5.5E-4,(England/LOND-D7275/2020:5.5E-4,((England/LOND-D39CF/2020:0.0,England/LOND-D472E/2020:0.0,England/LOND-D4603/2020:0.0):5.5E-4,England/LOND-D46C7/2020:5.5E-4)0.000:5.5E-4)0.000:5.5E-4)0.000:5.5E-4)0.840:5.5E-4)0.416:5.5E-4)0.738:5.5E-4)0.225:5.5E-4)0.000:5.5E-4,(France/IDF3577/2020:5.5E-4,((England/LOND-D6373/2020:5.5E-4,England/LOND-D6777/2020:5.5E-4)0.000:5.5E-4,(England/LOND-D5013/2020:5.5E-4,England/LOND-D5936/2020:5.5E-4)0.000:5.5E-4)0.973:6.6E-4)0.703:5.5E-4)0.000:5.5E-4,England/201380070/2020:5.5E-4)0.000:5.5E-4)0.000:5.5E-4)0.424:5.5E-4,England/LOND-D68A1/2020:5.3E-4)0.995:5.5E-4)0.743:5.5E-4)0.461:5.5E-4,(((England/20142027104/2020:5.5E-4,England/LIVE-9BFEF/2020:5.5E-4)0.670:5.5E-4,(England/20128094804/2020:5.5E-4,England/20129016404/2020:5.5E-4)1.000:5.5E-4)0.401:5.5E-4,England/LIVE-9AA58/2020:5.5E-4)0.734:5.5E-4)0.172:5.5E-4)0.218:5.5E-4,((England/LIVE-9C1F7/2020:5.5E-4,(England/LIVE-9C643/2020:5.5E-4,(Austria/CeMM0247/2020:5.5E-4,England/LIVE-9B1E9/2020:5.5E-4)0.523:5.5E-4)0.000:5.5E-4)0.944:5.5E-4,(((((Belgium/RC-0324168/2020:5.5E-4,(Belgium/GJ-030458/2020:0.0,Belgium/MJP-030684/2020:0.0,Belgium/RYR-030649/2020:0.0):5.5E-4)0.762:5.5E-4,Belgium/ULG-2971/2020:5.5E-4)0.000:5.5E-4,Belgium/RS-030677/2020:5.5E-4)1.000:5.5E-4,(England/LIVE-9C476/2020:5.5E-4,(Belgium/ULG-10068/2020:5.5E-4,Belgium/ULG-3843/2020:5.5E-4)0.924:5.5E-4)0.000:5.5E-4)0.729:5.5E-4,(((((((((England/TBSD-2488E84/2020:5.5E-4,(England/BRIS-127327/2020:5.5E-4,England/TBSD-2488F63/2020:5.5E-4)0.000:5.5E-4)0.000:5.5E-4,England/BRIS-127336/2020:5.5E-4)0.793:5.5E-4,Wales/PHWC-1607EA/2020:5.1E-4)0.752:5.5E-4,(((England/BRIS-127600/2020:5.5E-4,(England/BRIS-12AF6C/2020:5.5E-4,(England/BRIS-12AEAB/2020:5.5E-4,(England/BRIS-12A773/2020:0.0,England/BRIS-12AB1D/2020:0.0):5.5E-4)0.000:5.5E-4)1.000:5.5E-4)0.739:5.5E-4,(((Scotland/EDB028/2020:5.5E-4,(((England/CAMB-783BF/2020:0.0,England/CAMB-75613/2020:0.0):5.5E-4,(((((((((England/20139055204/2020:5.5E-4,((England/20139009604/2020:5.5E-4,((((England/20139033304/2020:5.5E-4,(England/201101421/2020:5.5E-4,((England/20142062204/2020:5.5E-4,(England/SHEF-C079E/2020:5.5E-4,((England/SHEF-CB432/2020:5.5E-4,England/SHEF-CCB5A/2020:5.5E-4)1.000:5.5E-4,(((England/SHEF-CAA5F/2020:5.5E-4,((England/SHEF-C2AC0/2020:5.5E-4,(England/SHEF-D2104/2020:5.5E-4,(England/SHEF-C8C2E/2020:0.0,England/SHEF-C179D/2020:0.0,England/SHEF-C7937/2020:0.0,England/SHEF-CA4BB/2020:0.0,England/SHEF-D1053/2020:0.0):5.5E-4)0.000:5.5E-4)0.000:5.5E-4,England/SHEF-C6F27/2020:5.5E-4)0.000:5.5E-4)0.000:5.5E-4,(England/SHEF-C4071/2020:5.5E-4,((England/SHEF-C7FF9/2020:0.0,England/SHEF-C722D/2020:0.0,England/SHEF-C8013/2020:0.0):5.5E-4,((England/SHEF-CE4E4/2020:5.5E-4,England/SHEF-D30F7/2020:5.5E-4)1.000:5.5E-4,England/SHEF-D2BF7/2020:5.5E-4)0.000:5.5E-4)0.000:5.5E-4)1.000:5.5E-4)0.000:5.5E-4,(England/SHEF-CA284/2020:5.5E-4,((England/SHEF-CFA1E/2020:5.5E-4,England/SHEF-C95AA/2020:5.5E-4)0.000:5.5E-4,England/SHEF-CECEC/2020:5.5E-4)1.000:5.5E-4)0.000:5.5E-4)0.000:5.5E-4)0.746:5.5E-4)0.793:5.5E-4)0.340:5.5E-4,England/201180107/2020:5.5E-4)0.000:5.5E-4)0.000:5.5E-4)0.221:5.5E-4,((England/20134071504/2020:5.5E-4,(England/20128037406/2020:5.5E-4,(England/LOND-D49A0/2020:5.5E-4,Spain/Donostia-San_Sebastian_COV003189/2020:5.5E-4)0.548:5.5E-4)0.580:5.5E-4)0.591:5.5E-4,((Spain/Donostia-San_Sebastian2169/2020:5.5E-4,((((England/CAMB-772B3/2020:5.5E-4,(England/CAMB-7A4D8/2020:5.5E-4,(England/CAMB-1AB446/2020:5.5E-4,(England/CAMB-1B0A4C/2020:5.5E-4,(England/CAMB-1B1B39/2020:5.5E-4,(England/CAMB-828C2/2020:5.5E-4,England/CAMB-8405F/2020:5.5E-4)1.000:5.5E-4)0.000:5.5E-4)0.000:5.5E-4)0.878:5.5E-4)0.000:5.5E-4)0.754:5.5E-4,((((((((England/20134068704/2020:5.5E-4,(England/20144067304/2020:5.5E-4,(England/201361041/2020:5.5E-4,(England/NOTT-10FF03/2020:5.5E-4,England/CAMB-81D3D/2020:5.5E-4)0.307:5.5E-4)0.292:5.5E-4)0.000:5.5E-4)0.649:5.5E-4,2019-nCoV_MN908947|COV135:5.5E-4)0.247:5.5E-4,Spain/Donostia-San_Sebastian2154/2020:5.5E-4)0.000:5.5E-4,Spain/Donostia-San_Sebastian2171/2020:5.5E-4)0.000:5.5E-4,England/20152068004/2020:5.5E-4)0.000:5.5E-4,NorthernIreland/NIRE-FB712/2020:5.5E-4)0.337:5.5E-4,England/201041398/2020:5.5E-4)0.000:5.5E-4,(Scotland/CVR1520/2020:5.5E-4,England/NORT-28C5B0/2020:5.5E-4)0.741:5.5E-4)0.000:5.5E-4)0.000:5.5E-4,England/201060010/2020:5.5E-4)0.000:5.5E-4,England/20144003404/2020:5.5E-4)0.000:5.5E-4)0.000:5.5E-4,NorthernIreland/NIRE-FB67F/2020:5.5E-4)0.000:5.5E-4)0.263:5.5E-4)0.443:5.5E-4,(Spain/Donostia-San_Sebastian_COV003261/2020:5.5E-4,((England/201160962/2020:5.5E-4,(Germany/BAV-MVP0058/2020:5.5E-4,England/201161635/2020:5.5E-4)0.000:5.5E-4)0.514:5.5E-4,England/201090706/2020:5.5E-4)0.028:5.5E-4)0.000:5.5E-4)0.472:5.5E-4,(England/20156001504/2020:5.5E-4,((Belgium/ULG-10025/2020:5.5E-4,England/CAMB-76FEA/2020:5.5E-4)0.716:5.5E-4,England/20149012704/2020:5.5E-4)0.853:5.5E-4)0.747:5.5E-4)0.691:5.5E-4)0.000:5.5E-4,England/20169000604/2020:5.5E-4)0.179:5.5E-4)0.210:5.5E-4,(Scotland/EDB035/2020:5.5E-4,England/20186013304/2020:5.5E-4)0.768:5.5E-4)0.487:5.5E-4,NorthernIreland/NIRE-102085/2020:5.5E-4)0.193:5.5E-4,((England/20119044204/2020:5.5E-4,(((((Scotland/EDB1706/2020:5.5E-4,(Switzerland/42176216/2020:5.5E-4,(Switzerland/42177472/2020:0.0,Switzerland/42178712/2020:0.0):5.5E-4)0.926:5.5E-4)0.000:5.5E-4,((England/CAMB-1AE71D/2020:5.5E-4,England/LCST-24D6889/2020:6.6E-4)0.000:5.5E-4,(((England/BRIS-12799E/2020:5.5E-4,(England/BRIS-127B6B/2020:5.5E-4,England/BRIS-12798F/2020:5.5E-4)1.000:5.5E-4)0.000:5.5E-4,England/BRIS-1279AD/2020:5.5E-4)0.000:5.5E-4,England/BRIS-12674A/2020:5.5E-4)0.740:5.5E-4)0.000:5.5E-4)0.000:5.5E-4,(England/NORW-EABED/2020:5.5E-4,England/NORW-EA94D/2020:5.5E-4)0.801:5.5E-4)0.744:5.5E-4,England/20148003504/2020:5.5E-4)0.000:5.5E-4,England/20144049604/2020:5.5E-4)0.000:5.5E-4)0.000:5.5E-4,(Spain/Donostia-San_Sebastian2159/2020:0.0,Spain/Donostia-San_Sebastian_COV003221/2020:0.0):5.5E-4)0.663:5.5E-4)0.000:5.5E-4,England/20148033504/2020:5.5E-4)0.165:5.5E-4,England/201161565/2020:5.5E-4)0.000:5.5E-4,Spain/Donostia-San_Sebastian2134/2020:5.5E-4)0.000:5.5E-4,Spain/Donostia-San_Sebastian_COV003256/2020:5.5E-4)0.000:5.5E-4,(Spain/Donostia-San_Sebastian2146/2020:0.0,Spain/Donostia-San_Sebastian2162/2020:0.0,Spain/Donostia-San_Sebastian_COV003213/2020:0.0):5.5E-4)0.000:5.5E-4)0.000:5.5E-4,England/BIRM-603F6/2020:5.5E-4)0.000:5.5E-4)0.000:5.5E-4,England/20146013704/2020:5.5E-4)0.167:5.5E-4,England/20140069104/2020:5.5E-4)0.428:5.5E-4)0.000:5.5E-4,England/NORT-295EAA/2020:5.5E-4)0.319:5.5E-4)0.740:5.5E-4,(England/20119035104/2020:5.5E-4,(England/201180387/2020:5.5E-4,England/20134019904/2020:5.5E-4)0.611:5.5E-4)0.742:5.5E-4)0.585:5.5E-4,((England/LIVE-9E17D/2020:5.5E-4,England/LIVE-9ED97/2020:5.5E-4)0.733:5.5E-4,(England/LIVE-9A9F1/2020:5.5E-4,(England/LIVE-9ACAD/2020:5.5E-4,England/LIVE-9C009/2020:5.5E-4)1.000:5.5E-4)0.000:5.5E-4)0.915:5.5E-4)0.000:5.5E-4,((England/20138010904/2020:5.5E-4,(England/LOND-D705D/2020:5.5E-4,(England/BRIS-129FD6/2020:5.5E-4,(England/CAMB-7D43F/2020:5.5E-4,(England/CAMB-776C6/2020:5.5E-4,(England/CAMB-81BE8/2020:5.5E-4,England/CAMB-80448/2020:5.5E-4)0.731:5.5E-4)0.000:5.5E-4)0.727:5.5E-4)0.000:5.5E-4)1.000:5.5E-4)0.704:5.5E-4,(Scotland/EDB1652/2020:5.5E-4,(England/CAMB-1ABEEE/2020:5.5E-4,Portugal/PT0558/2020:5.5E-4)0.707:5.5E-4)0.789:5.5E-4)0.000:5.5E-4)0.298:5.5E-4,(England/BRIS-126407/2020:5.5E-4,England/LIVE-9E395/2020:5.5E-4)0.860:5.5E-4)0.000:5.5E-4,(((England/CAMB-77EEC/2020:5.5E-4,(England/CAMB-7C1FD/2020:5.5E-4,(England/CAMB-83CE3/2020:5.5E-4,(England/CAMB-80949/2020:5.5E-4,(England/CAMB-81BCA/2020:5.5E-4,(England/CAMB-8159F/2020:5.5E-4,England/CAMB-1AA2F2/2020:5.5E-4)0.000:5.5E-4)1.000:5.5E-4)1.000:5.5E-4)0.000:5.5E-4)0.750:5.5E-4)0.775:5.5E-4,((Scotland/EDB018/2020:5.5E-4,((England/CAMB-74562/2020:5.5E-4,((Belgium/ULG-10109/2020:0.0,Belgium/ULG-10135/2020:0.0):5.5E-4,(England/CAMB-75534/2020:5.5E-4,(England/NORT-295AE2/2020:5.5E-4,((Belgium/ULG-10102/2020:0.0,England/BIRM-5EF06/2020:0.0,England/CAMB-7559E/2020:0.0,England/CAMB-74535/2020:0.0,England/EXET-1361D0/2020:0.0,England/EXET-137324/2020:0.0,Scotland/EDB186/2020:0.0,Scotland/EDB192/2020:0.0,Scotland/EDB629/2020:0.0):5.5E-4,(England/SHEF-CEB3A/2020:5.5E-4,Scotland/EDB918/2020:5.5E-4)0.000:5.5E-4)0.000:5.5E-4)0.000:5.5E-4)0.000:5.5E-4)0.000:5.5E-4)1.000:5.5E-4,NorthernIreland/NIRE-FB68E/2020:5.5E-4)1.000:5.5E-4)0.989:5.5E-4,(England/EXET-135906/2020:5.5E-4,(England/EXET-1378DA/2020:5.5E-4,England/EXET-1378BC/2020:5.5E-4)0.731:5.5E-4)0.775:5.5E-4)0.000:5.5E-4)0.998:5.5E-4,England/20118142904/2020:5.5E-4)0.526:5.5E-4)0.000:5.5E-4)0.295:5.5E-4)0.568:5.5E-4)0.000:5.5E-4)0.073:5.5E-4)0.000:5.5E-4,(Wales/PHWC-30A36/2020:5.5E-4,(England/OXON-AF64D/2020:5.5E-4,((((England/CAMB-74C30/2020:5.5E-4,((England/BRIS-1270F3/2020:5.5E-4,England/BRIS-1274D9/2020:5.5E-4)0.944:5.5E-4,England/CAMB-816BA/2020:5.5E-4)0.000:5.5E-4)0.999:5.5E-4,Wales/PHWC-2756E/2020:5.5E-4)1.000:5.5E-4,England/201590147/2020:5.5E-4)0.000:5.5E-4,((((England/BRIS-1271B4/2020:0.0,England/BRIS-12912B/2020:0.0,England/BRIS-127196/2020:0.0):5.5E-4,((England/BRIS-126F51/2020:5.5E-4,(England/BRIS-127187/2020:5.5E-4,England/BRIS-12AF7B/2020:5.5E-4)0.000:5.5E-4)0.895:5.5E-4,England/BRIS-127354/2020:5.5E-4)0.000:5.5E-4)0.000:5.5E-4,(((England/BRIS-12A6FE/2020:5.5E-4,(England/BRIS-124EB0/2020:5.5E-4,(England/BRIS-124EFC/2020:5.5E-4,England/BRIS-124EED/2020:5.5E-4)0.000:5.5E-4)0.000:5.5E-4)0.987:5.5E-4,England/BRIS-124EDE/2020:5.5E-4)0.995:5.5E-4,England/BRIS-124ECF/2020:5.5E-4)1.000:5.5E-4)1.000:5.5E-4,England/20166060504/2020:5.5E-4)0.752:5.5E-4)0.832:5.5E-4)0.859:5.5E-4)0.794:5.5E-4)0.000:5.5E-4,NorthernIreland/NIRE-FB211/2020:5.5E-4)0.000:5.5E-4)0.396:5.5E-4,((England/20148067204/2020:5.5E-4,England/20156036804/2020:5.5E-4)0.841:5.5E-4,(England/NORW-EBA85/2020:5.5E-4,(England/NORW-EB038/2020:5.5E-4,(((England/CAMB-806AC/2020:5.5E-4,(((England/CAMB-1AEBD5/2020:5.5E-4,England/CAMB-1AC06F/2020:5.5E-4)0.000:5.5E-4,England/CAMB-8109E/2020:5.5E-4)0.000:5.5E-4,England/CAMB-83DB3/2020:5.5E-4)0.525:5.5E-4)0.000:5.5E-4,(England/CAMB-1AEBC6/2020:5.5E-4,(((England/CAMB-80BF8/2020:5.5E-4,England/CAMB-1AAB06/2020:5.5E-4)0.000:5.5E-4,((England/CAMB-8173F/2020:0.0,England/CAMB-84392/2020:0.0):5.5E-4,(England/CAMB-815CC/2020:5.5E-4,((England/CAMB-1AB21F/2020:5.5E-4,(England/CAMB-1AFB10/2020:5.5E-4,England/CAMB-1AAA63/2020:5.5E-4)1.000:5.5E-4)0.000:5.5E-4,(England/CAMB-1AB1F4/2020:0.0,England/CAMB-1AB9DE/2020:0.0,England/CAMB-1ABD5A/2020:0.0):5.5E-4)0.000:5.5E-4)0.000:5.5E-4)0.727:5.5E-4)1.000:5.5E-4,England/CAMB-1AA8B4/2020:5.5E-4)1.000:5.5E-4)0.000:5.5E-4)0.000:5.5E-4,England/CAMB-8422C/2020:5.5E-4)1.000:5.5E-4)0.000:5.5E-4)0.873:5.5E-4)0.744:5.5E-4)0.396:5.5E-4,(((((England/201440125/2020:5.5E-4,((England/20162005104/2020:5.5E-4,(England/LOND-D6179/2020:5.5E-4,(England/CAMB-1AAC6D/2020:5.5E-4,(England/CAMB-81B7F/2020:5.5E-4,England/CAMB-1AA5BD/2020:5.5E-4)0.000:5.5E-4)0.000:5.5E-4)1.000:5.5E-4)0.958:5.5E-4,(England/20162005204/2020:5.5E-4,England/201440126/2020:5.5E-4)1.000:5.5E-4)0.000:5.5E-4)0.921:5.5E-4,((Wales/PHWC-29F9B/2020:5.5E-4,England/BRIS-122465/2020:5.5E-4)0.732:5.5E-4,(England/NOTT-111751/2020:5.5E-4,(England/CAMB-79A22/2020:5.5E-4,England/CAMB-78962/2020:5.5E-4)0.000:5.5E-4)0.785:5.5E-4)0.000:5.5E-4)0.998:5.5E-4,(((((Wales/PHWC-2B843/2020:5.5E-4,(Wales/PHWC-2C94F/2020:5.5E-4,(England/CAMB-7282F/2020:5.5E-4,England/NORT-28373B/2020:5.5E-4)1.000:5.5E-4)1.000:5.5E-4)0.970:5.5E-4,Wales/PHWC-25366/2020:5.5E-4)0.491:5.5E-4,England/20144024404/2020:5.5E-4)0.000:5.5E-4,(Wales/PHWC-286B5/2020:5.5E-4,(Scotland/EDB051/2020:5.5E-4,(England/SHEF-C0619/2020:0.0,England/SHEF-C0664/2020:0.0):5.5E-4)1.000:5.5E-4)1.000:5.5E-4)0.841:5.5E-4,(Cyprus/002/2020:0.0,Cyprus/003/2020:0.0,Cyprus/004/2020:0.0):5.5E-4)0.000:5.5E-4)0.730:5.5E-4,England/20154082904/2020:5.5E-4)0.683:5.5E-4,((England/20148006704/2020:5.5E-4,England/CAMB-7D37E/2020:5.5E-4)0.747:5.5E-4,(Denmark/ALAB-SSI-899/2020:5.5E-4,(England/LOND-D7415/2020:5.5E-4,(England/LOND-D4C10/2020:5.5E-4,(England/CAMB-7AF22/2020:5.5E-4,England/LOND-D5E91/2020:5.5E-4)0.000:5.5E-4)0.000:5.5E-4)0.738:5.5E-4)0.000:5.5E-4)1.000:5.5E-4)0.763:5.5E-4)0.000:5.5E-4,(Italy/IZSPB_802/2020:5.5E-4,Norway/2244/2020:5.5E-4)0.758:5.5E-4)0.033:5.5E-4,(England/BRIS-12BE6E/2020:5.5E-4,(England/20142005504/2020:5.5E-4,Sweden/20-51474/2020:5.5E-4)0.748:5.5E-4)0.790:5.5E-4)0.350:5.5E-4,(Spain/COV003647/2020:5.5E-4,((England/BIRM-5E2FE/2020:5.5E-4,Wales/PHWC-2BD80/2020:5.5E-4)0.869:5.5E-4,(England/201160068/2020:5.5E-4,England/201160067/2020:5.5E-4)1.000:5.5E-4)0.735:5.5E-4)0.806:5.5E-4)0.000:5.5E-4)0.000:5.5E-4,(Sweden/20-50249/2020:5.5E-4,(England/20166001004/2020:5.5E-4,((Scotland/EDB378/2020:5.5E-4,(Scotland/EDB1071/2020:5.5E-4,(Scotland/CVR2976/2020:5.5E-4,Scotland/CVR3351/2020:5.5E-4)0.749:5.5E-4)0.000:5.5E-4)0.000:5.5E-4,Scotland/EDB924/2020:5.5E-4)0.909:5.5E-4)0.000:5.5E-4)0.770:5.5E-4)0.000:5.5E-4,((((Greece/202_32984/2020:0.0,Greece/208_33922/2020:0.0):5.5E-4,(Greece/141/2020:5.5E-4,Greece/154/2020:5.5E-4)0.000:5.5E-4)0.000:5.5E-4,(Germany/BAV-MVP0027/2020:5.5E-4,(Iceland/481/2020:5.5E-4,Scotland/CVR3370/2020:6.6E-4)0.997:5.0E-4)0.934:5.5E-4)1.000:5.5E-4,Greece/13/2020:5.5E-4)0.767:5.5E-4)0.000:5.5E-4,((England/CAMB-75CB7/2020:5.5E-4,(((England/BRIS-12319A/2020:5.5E-4,(((((((((((((England/20134075204/2020:5.5E-4,((Wales/PHWC-27A50/2020:5.5E-4,Wales/PHWC-25FBD/2020:5.5E-4)1.000:5.5E-4,(Wales/PHWC-328D0/2020:5.5E-4,(England/CAMB-80E3B/2020:5.5E-4,England/BRIS-12E029/2020:5.5E-4)0.000:5.5E-4)0.949:5.5E-4)0.000:5.5E-4)1.000:5.5E-4,(Switzerland/100031/2020:0.0,Switzerland/100122/2020:0.0):5.5E-4)0.000:5.5E-4,Switzerland/100150/2020:5.5E-4)0.997:5.5E-4,Iceland/335/2020:5.5E-4)1.000:5.5E-4,(Wales/PHWC-26E46/2020:5.5E-4,(Wales/PHWC-29317/2020:5.5E-4,Wales/PHWC-2AE7F/2020:5.5E-4)0.288:5.5E-4)0.903:5.5E-4)0.761:5.5E-4,(((((Wales/PHWC-15C09B/2020:5.5E-4,Wales/PHWC-28F6F/2020:5.5E-4)0.852:5.5E-4,Wales/PHWC-2FA1C/2020:5.5E-4)0.277:5.5E-4,(Scotland/CVR896/2020:5.5E-4,(Wales/PHWC-15D346/2020:5.5E-4,((Wales/PHWC-33D76/2020:5.5E-4,(England/NORT-28374A/2020:5.5E-4,England/BRIS-121967/2020:5.5E-4)1.000:5.5E-4)0.000:5.5E-4,Switzerland/100066/2020:5.5E-4)0.000:5.5E-4)0.109:5.5E-4)0.642:5.5E-4)0.000:5.5E-4,Wales/PHWC-28F32/2020:5.5E-4)0.743:5.5E-4,((Wales/PHWC-1604D4/2020:5.5E-4,(((England/EXET-13598E/2020:5.5E-4,Scotland/CVR898/2020:5.5E-4)0.445:5.5E-4,(Wales/PHWC-2A6E0/2020:5.5E-4,(England/BRIS-129871/2020:5.5E-4,Scotland/CVR753/2020:5.5E-4)0.887:5.5E-4)0.731:5.5E-4)0.980:5.5E-4,(Wales/PHWC-160085/2020:5.5E-4,(Wales/PHWC-290D4/2020:5.5E-4,Wales/PHWC-29195/2020:5.5E-4)1.000:5.5E-4)0.743:5.5E-4)0.933:5.5E-4)0.136:5.5E-4,(Wales/PHWC-29CB2/2020:5.5E-4,(((NorthernIreland/NIRE-FB633/2020:5.5E-4,(NorthernIreland/NIRE-FA670/2020:5.5E-4,NorthernIreland/NIRE-101E7D/2020:5.5E-4)0.000:5.5E-4)0.725:5.5E-4,(((England/BRIS-12AB59/2020:5.5E-4,(England/BRIS-12C0A3/2020:5.5E-4,(England/BRIS-12C00D/2020:5.5E-4,(England/BRIS-12D9A7/2020:5.5E-4,(England/BRIS-12C01C/2020:0.0,England/BRIS-12C076/2020:0.0,England/BRIS-12C085/2020:0.0,England/BRIS-12C094/2020:0.0,England/BRIS-12D989/2020:0.0,England/BRIS-12D998/2020:0.0):5.5E-4)0.000:5.5E-4)0.000:5.5E-4)0.000:5.5E-4)0.808:5.5E-4,England/LOND-D57F0/2020:5.5E-4)0.000:5.5E-4,(England/BRIS-127846/2020:5.5E-4,((England/BRIS-12D78F/2020:5.5E-4,England/BRIS-12DA2C/2020:5.5E-4)0.573:5.5E-4,England/NORT-2836C5/2020:5.5E-4)0.870:5.5E-4)0.000:5.5E-4)1.000:5.5E-4)0.743:5.5E-4,(Wales/PHWC-164722/2020:5.5E-4,Wales/PHWC-2CA5B/2020:5.5E-4)0.912:5.5E-4)0.000:5.5E-4)0.000:5.5E-4)0.998:5.5E-4)0.606:5.5E-4)0.953:5.5E-4,(Wales/PHWC-298EB/2020:5.5E-4,(((England/NORW-E70C3/2020:5.5E-4,((England/NORW-E8E31/2020:5.5E-4,(England/NORW-E9E5E/2020:5.5E-4,England/NORW-E852D/2020:5.5E-4)0.000:5.5E-4)0.754:5.5E-4,(((England/NORW-EADD8/2020:5.5E-4,England/BRIS-12CE9A/2020:5.5E-4)0.000:5.5E-4,England/NORW-E8CEC/2020:5.5E-4)0.000:5.5E-4,(England/NORW-E8772/2020:5.5E-4,(((England/BRIS-12CB84/2020:5.5E-4,England/BRIS-1280C5/2020:5.5E-4)0.000:5.5E-4,(England/BRIS-12CCBE/2020:5.5E-4,(England/BRIS-1291EF/2020:5.5E-4,(England/BRIS-12CC72/2020:0.0,England/BRIS-12CC81/2020:0.0):5.5E-4)0.000:5.5E-4)0.915:5.5E-4)0.000:5.5E-4,((((England/BRIS-1291FE/2020:5.5E-4,((England/BRIS-1268FC/2020:0.0,England/BRIS-1291A3/2020:0.0,England/BRIS-129176/2020:0.0):5.5E-4,((England/BRIS-12AEF6/2020:5.5E-4,((England/BRIS-128B00/2020:0.0,England/BRIS-128B3D/2020:0.0,England/BRIS-1296D1/2020:0.0,England/BRIS-126258/2020:0.0,England/BRIS-126267/2020:0.0):5.5E-4,England/BRIS-126285/2020:5.5E-4)0.000:5.5E-4)1.000:5.5E-4,England/BRIS-128B2E/2020:5.5E-4)1.000:5.5E-4)0.000:5.5E-4)1.000:5.5E-4,((England/BRIS-1271F0/2020:5.5E-4,(England/BRIS-12A351/2020:5.5E-4,England/BRIS-12BE8C/2020:5.5E-4)0.000:5.5E-4)0.738:5.5E-4,England/BRIS-12CB57/2020:5.5E-4)0.000:5.5E-4)0.000:5.5E-4,(((England/BRIS-12CB48/2020:0.0,England/BRIS-12CC54/2020:0.0,England/BRIS-12CC63/2020:0.0,England/BRIS-12CC90/2020:0.0,England/BRIS-127B2F/2020:0.0,England/BRIS-127C77/2020:0.0,England/BRIS-1281E0/2020:0.0,England/BRIS-128010/2020:0.0):5.5E-4,(((England/BRIS-129219/2020:5.5E-4,(England/BRIS-12713C/2020:5.5E-4,(England/BRIS-1296C2/2020:5.5E-4,((England/BRIS-12CCAF/2020:5.5E-4,England/BRIS-12CB39/2020:5.5E-4)0.000:5.5E-4,England/BRIS-1281D1/2020:5.5E-4)0.000:5.5E-4)0.000:5.5E-4)0.000:5.5E-4)0.881:5.5E-4,(((England/BRIS-12715A/2020:5.5E-4,England/BRIS-1280F2/2020:5.5E-4)1.000:5.5E-4,England/BRIS-128195/2020:5.5E-4)0.602:5.5E-4,(England/BRIS-12D0A2/2020:5.5E-4,(England/BRIS-12A3F7/2020:5.5E-4,England/BRIS-12CF2E/2020:5.5E-4)0.757:5.5E-4)0.000:5.5E-4)0.713:5.5E-4)0.736:5.5E-4,England/BRIS-1281A4/2020:5.5E-4)0.000:5.5E-4)0.000:5.5E-4,(((((England/BRIS-1281FF/2020:5.5E-4,England/BRIS-12A755/2020:5.5E-4)0.729:5.5E-4,((England/BRIS-127C3B/2020:5.5E-4,England/BRIS-126373/2020:5.5E-4)0.768:5.5E-4,(England/BRIS-126364/2020:5.5E-4,(England/BRIS-1291C1/2020:5.5E-4,England/BRIS-12920A/2020:5.5E-4)0.994:5.5E-4)0.000:5.5E-4)0.717:5.5E-4)0.000:5.5E-4,(England/BRIS-12CAD2/2020:5.5E-4,(England/BRIS-12CCDC/2020:5.5E-4,(England/BRIS-12CCCD/2020:5.5E-4,England/BRIS-129237/2020:5.5E-4)0.000:5.5E-4)0.802:5.5E-4)0.000:5.5E-4)0.886:5.5E-4,(((England/BRIS-12D3C7/2020:5.5E-4,England/BRIS-12630A/2020:5.5E-4)0.000:5.5E-4,(England/BRIS-1272C0/2020:5.5E-4,England/BRIS-12D3B8/2020:5.5E-4)0.000:5.5E-4)0.000:5.5E-4,(England/BRIS-12CF1F/2020:5.5E-4,England/BRIS-12803E/2020:5.5E-4)0.000:5.5E-4)0.732:5.5E-4)0.000:5.5E-4,England/BRIS-12CA96/2020:5.5E-4)0.000:5.5E-4)0.000:5.5E-4)0.736:5.5E-4,((((England/BRIS-12AEE7/2020:5.5E-4,(England/BRIS-12A403/2020:0.0,England/BRIS-126346/2020:0.0):5.5E-4)1.000:5.5E-4,England/BRIS-12D2F7/2020:5.5E-4)0.000:5.5E-4,England/BRIS-12CB1B/2020:5.5E-4)0.000:5.5E-4,(England/BRIS-12CB2A/2020:0.0,England/BRIS-12712D/2020:0.0):5.5E-4)0.932:5.5E-4)0.000:5.5E-4)1.000:5.5E-4)0.931:5.5E-4)0.874:5.5E-4)0.000:5.5E-4)1.000:5.5E-4,((England/BRIS-129246/2020:5.5E-4,(England/BRIS-1262FE/2020:5.5E-4,(England/BRIS-128A03/2020:5.5E-4,England/BRIS-12AAF2/2020:5.5E-4)0.000:5.5E-4)0.918:5.5E-4)1.000:5.5E-4,England/20184043104/2020:5.5E-4)1.000:5.5E-4)0.816:5.5E-4,((England/LOND-D35AD/2020:5.5E-4,England/LOND-D4490/2020:5.5E-4)0.917:5.5E-4,(((((((England/PORT-2D0E49/2020:5.5E-4,(England/PORT-2D0FA0/2020:5.5E-4,England/PORT-2D12F1/2020:5.5E-4)0.161:5.5E-4)0.000:5.5E-4,England/PORT-2D0CB8/2020:5.5E-4)0.856:5.5E-4,(England/SHEF-CF094/2020:5.5E-4,(Netherlands/NA_709/2020:5.5E-4,England/CAMB-77E0A/2020:5.5E-4)0.000:5.5E-4)0.000:5.5E-4)0.019:5.5E-4,(England/BRIS-12506E/2020:5.5E-4,England/BRIS-1233EF/2020:5.5E-4)1.000:5.5E-4)0.991:5.5E-4,England/20119063104/2020:5.5E-4)0.912:5.5E-4,((Iceland/439/2020:0.0,Iceland/583/2020:0.0):5.5E-4,(Iceland/442/2020:5.5E-4,England/LOND-D365F/2020:5.5E-4)0.000:5.5E-4)0.986:5.5E-4)0.573:5.5E-4,(England/201360049/2020:5.5E-4,England/PORT-2D0C9A/2020:5.5E-4)0.743:5.5E-4)0.000:5.5E-4)0.963:5.5E-4)0.749:5.5E-4)0.759:5.5E-4)0.000:5.5E-4,(((Wales/PHWC-34610/2020:5.5E-4,(England/20130035204/2020:5.5E-4,(Wales/PHWC-2EB1A/2020:5.5E-4,((Scotland/CVR1557/2020:5.5E-4,((England/CAMB-7C4F4/2020:5.5E-4,England/BRIS-122D79/2020:5.5E-4)0.000:5.5E-4,England/BRIS-12A2CD/2020:5.5E-4)1.000:5.5E-4)1.000:5.5E-4,Wales/PHWC-2C578/2020:5.5E-4)0.987:5.5E-4)1.000:5.5E-4)0.000:5.5E-4)0.808:5.5E-4,(England/20139009504/2020:5.5E-4,(England/BRIS-125C1F/2020:0.0,England/BRIS-123358/2020:0.0,England/BRIS-126434/2020:0.0,Scotland/CVR914/2020:0.0):5.5E-4)0.895:5.5E-4)1.000:5.5E-4,((((Wales/PHWC-265F6/2020:5.5E-4,Wales/PHWC-32B8C/2020:5.5E-4)1.000:5.5E-4,((Wales/PHWC-15FF31/2020:5.5E-4,Wales/PHWC-29FB9/2020:5.5E-4)1.000:5.5E-4,(Wales/PHWC-2DFA6/2020:5.5E-4,(Wales/PHWC-32876/2020:5.5E-4,(Wales/PHWC-33A15/2020:5.5E-4,(Wales/PHWC-33C2E/2020:5.5E-4,Wales/PHWC-2912C/2020:5.5E-4)1.000:5.5E-4)1.000:5.5E-4)0.000:5.5E-4)0.922:5.5E-4)0.000:5.5E-4)0.748:5.5E-4,(((England/CAMB-7A9D9/2020:5.5E-4,(England/CAMB-7EAF0/2020:5.5E-4,(England/CAMB-7F4A6/2020:5.5E-4,(England/CAMB-80897/2020:5.5E-4,(England/CAMB-833FD/2020:5.5E-4,(England/CAMB-83AAD/2020:5.5E-4,(England/CAMB-809C1/2020:5.5E-4,England/CAMB-8416B/2020:5.5E-4)0.000:5.5E-4)0.954:5.5E-4)0.999:5.5E-4)0.000:5.5E-4)0.946:5.5E-4)0.889:5.5E-4)0.835:5.5E-4,((Scotland/CVR143/2020:5.5E-4,(((England/CAMB-1AB1D6/2020:5.5E-4,((Scotland/CVR325/2020:5.5E-4,(Scotland/CVR569/2020:5.5E-4,Wales/PHWC-26347/2020:5.5E-4)0.000:5.5E-4)0.635:5.5E-4,England/BRIS-123385/2020:5.5E-4)0.000:5.5E-4)0.515:5.5E-4,Wales/PHWC-359DA/2020:5.5E-4)0.618:5.5E-4,Wales/PHWC-2606E/2020:5.5E-4)0.634:5.5E-4)0.558:5.5E-4,Wales/PHWC-29C2B/2020:5.5E-4)0.730:5.5E-4)0.835:5.5E-4,(((((Scotland/CVR1076/2020:5.5E-4,(England/BRIS-127864/2020:5.5E-4,England/NORT-284415/2020:5.5E-4)0.000:5.5E-4)0.000:5.5E-4,(England/CAMB-7AAA9/2020:5.5E-4,England/CAMB-804EE/2020:5.5E-4)0.732:5.5E-4)1.000:5.5E-4,((England/NORT-2836A7/2020:5.5E-4,Wales/PHWC-24D96/2020:5.5E-4)0.731:5.5E-4,(Wales/PHWC-350A8/2020:5.5E-4,Wales/PHWC-35794/2020:5.5E-4)0.741:5.5E-4)1.000:5.5E-4)0.862:5.5E-4,(England/20128035202/2020:5.5E-4,(England/20139050802/2020:5.5E-4,England/20139050804/2020:5.5E-4)1.000:5.5E-4)0.906:5.5E-4)0.974:5.5E-4,Wales/PHWC-29E25/2020:5.5E-4)0.000:5.5E-4)0.976:5.5E-4)0.680:5.5E-4,((Wales/PHWC-2AEBB/2020:5.5E-4,(Wales/PHWC-309FD/2020:5.5E-4,(Wales/PHWC-3191A/2020:5.5E-4,Wales/PHWC-34513/2020:5.5E-4)1.000:5.5E-4)0.000:5.5E-4)0.864:5.5E-4,(((England/20146005304/2020:5.5E-4,((England/20128033202/2020:5.5E-4,(Wales/PHWC-163635/2020:5.5E-4,((Wales/PHWC-322D2/2020:5.5E-4,((England/LOND-D4050/2020:5.5E-4,((((England/CAMB-75E1B/2020:5.5E-4,(England/CAMB-7BC2A/2020:5.5E-4,(England/CAMB-7EF2E/2020:5.5E-4,England/CAMB-7EE6D/2020:5.5E-4)0.000:5.5E-4)1.000:5.5E-4)1.000:5.5E-4,(England/CAMB-785AA/2020:0.0,England/CAMB-7820D/2020:0.0):5.5E-4)0.000:5.5E-4,England/CAMB-7B55C/2020:5.5E-4)0.895:5.5E-4,(England/CAMB-80E4A/2020:5.5E-4,England/CAMB-1AC13F/2020:5.5E-4)0.912:5.5E-4)0.938:5.5E-4)0.519:5.5E-4,Wales/PHWC-356F1/2020:5.5E-4)0.519:5.5E-4)0.488:5.5E-4,Wales/PHWC-163750/2020:5.5E-4)0.161:5.5E-4)0.215:5.5E-4)0.669:5.5E-4,Wales/PHWC-160F6A/2020:5.5E-4)0.000:5.5E-4)0.000:5.5E-4,Wales/PHWC-3698E/2020:5.5E-4)0.573:5.5E-4,England/20146005204/2020:5.5E-4)0.876:5.5E-4)0.989:5.5E-4)0.844:5.5E-4)0.999:5.5E-4)0.736:5.5E-4,((England/20144022804/2020:5.5E-4,England/20148036404/2020:5.5E-4)0.928:5.5E-4,((((Wales/PHWC-2666C/2020:5.5E-4,(Switzerland/140001/2020:5.5E-4,(Switzerland/120244/2020:5.5E-4,Switzerland/130026/2020:5.5E-4)0.000:5.5E-4)0.918:5.5E-4)0.000:5.5E-4,(Switzerland/130006/2020:5.5E-4,(((Scotland/CVR866/2020:5.5E-4,Scotland/GCVR-173BBB/2020:5.0E-4)0.512:5.5E-4,Scotland/GCVR-17224E/2020:5.5E-4)0.000:5.5E-4,England/BRIS-12D34F/2020:5.5E-4)1.000:5.5E-4)1.000:5.5E-4)0.893:5.5E-4,Iceland/334/2020:5.5E-4)0.502:5.5E-4,((((((((NorthernIreland/NIRE-FAA65/2020:5.5E-4,NorthernIreland/NIRE-FAAED/2020:5.5E-4)0.763:5.5E-4,(NorthernIreland/NIRE-FBE95/2020:5.5E-4,(England/NORT-2820F5/2020:5.5E-4,(NorthernIreland/NIRE-FC571/2020:5.5E-4,NorthernIreland/NIRE-FBD5C/2020:5.5E-4)1.000:5.5E-4)0.000:5.5E-4)0.000:5.5E-4)0.931:5.5E-4,(England/CAMB-77329/2020:5.5E-4,Scotland/CVR2819/2020:5.5E-4)0.000:5.5E-4)1.000:5.5E-4,England/20108034006/2020:5.5E-4)1.000:5.5E-4,Wales/PHWC-27BA8/2020:5.5E-4)1.000:5.5E-4,Wales/PHWC-29C49/2020:5.5E-4)0.373:5.5E-4,Wales/PHWC-29C3A/2020:5.5E-4)0.967:5.5E-4,((((Wales/PHWC-26CE2/2020:5.5E-4,Wales/PHWC-271A6/2020:5.5E-4)0.757:5.5E-4,((England/BRIS-12331C/2020:5.5E-4,Wales/PHWC-314DD/2020:5.5E-4)0.749:5.5E-4,(Wales/PHWC-34795/2020:5.5E-4,(Scotland/GCVR-1704B3/2020:5.5E-4,(England/201121198/2020:5.5E-4,England/BRIS-126012/2020:5.5E-4)0.742:5.5E-4)0.992:5.5E-4)0.993:5.5E-4)1.000:5.5E-4)0.000:5.5E-4,(((Wales/PHWC-35961/2020:5.5E-4,(Wales/PHWC-355B8/2020:5.5E-4,Wales/PHWC-35C95/2020:5.5E-4)0.000:5.5E-4)0.908:5.5E-4,(England/20132082404/2020:5.5E-4,England/LOND-D4454/2020:5.5E-4)0.744:5.5E-4)0.000:5.5E-4,((Scotland/CVR3815/2020:5.5E-4,Wales/PHWC-2A3AD/2020:5.5E-4)0.830:5.5E-4,(Wales/PHWC-26514/2020:5.5E-4,Wales/PHWC-2D4D4/2020:5.5E-4)0.000:5.5E-4)0.744:5.5E-4)0.000:5.5E-4)0.988:5.5E-4,(England/20122052604/2020:5.5E-4,((Wales/PHWC-2B667/2020:5.5E-4,Wales/PHWC-34258/2020:5.5E-4)0.726:5.5E-4,England/20124049402/2020:5.5E-4)0.885:5.5E-4)0.743:5.5E-4)0.991:5.5E-4)0.995:5.5E-4)0.749:5.5E-4)0.731:5.5E-4)0.858:5.5E-4,((((Netherlands/NA_427/2020:5.5E-4,Netherlands/Utrecht_10017/2020:5.5E-4)0.000:5.5E-4,Netherlands/Friesland_33/2020:5.5E-4)0.691:5.5E-4,(Netherlands/Utrecht_10025/2020:5.5E-4,(((Netherlands/NA_424/2020:5.5E-4,((Netherlands/NA_426/2020:0.0,Netherlands/NA_429/2020:0.0):5.5E-4,(Netherlands/NA_437/2020:5.5E-4,Netherlands/NA_432/2020:5.5E-4)1.000:5.5E-4)1.000:5.5E-4)0.000:5.5E-4,(Netherlands/NA_425/2020:0.0,Netherlands/NA_430/2020:0.0):5.5E-4)0.000:5.5E-4,((Netherlands/NA_435/2020:5.5E-4,(Netherlands/NA_428/2020:5.5E-4,Netherlands/NA_431/2020:5.5E-4)0.000:5.5E-4)0.760:5.5E-4,Netherlands/NA_436/2020:5.5E-4)0.000:5.5E-4)1.000:5.5E-4)0.989:5.5E-4)0.964:5.5E-4,Netherlands/Utrecht_10020/2020:5.5E-4)0.908:5.5E-4)0.915:5.5E-4,(((((England/201101359/2020:5.5E-4,((((Scotland/GCVR-172035/2020:5.5E-4,Scotland/CVR2753/2020:5.5E-4)1.000:5.5E-4,((Scotland/GCVR-172BCB/2020:5.5E-4,((Scotland/CVR2611/2020:5.5E-4,Scotland/CVR3164/2020:5.5E-4)0.945:5.5E-4,Scotland/CVR2749/2020:5.5E-4)1.000:5.5E-4)0.000:5.5E-4,(((Scotland/CVR2337/2020:0.0,Scotland/CVR2751/2020:0.0):5.5E-4,Scotland/CVR1927/2020:5.5E-4)0.000:5.5E-4,Scotland/CVR3842/2020:5.5E-4)0.000:5.5E-4)0.000:5.5E-4)1.000:5.5E-4,((Scotland/GCVR-172448/2020:5.5E-4,(((((Scotland/CVR3732/2020:0.0,Scotland/CVR3793/2020:0.0,Scotland/CVR3798/2020:0.0,Scotland/CVR3810/2020:0.0):5.5E-4,Scotland/CVR3525/2020:5.5E-4)0.000:5.5E-4,(Scotland/CVR2496/2020:0.0,Scotland/CVR2852/2020:0.0,Scotland/CVR3230/2020:0.0,Scotland/CVR3244/2020:0.0):5.5E-4)0.000:5.5E-4,Scotland/CVR2349/2020:5.5E-4)0.728:5.5E-4,(Scotland/CVR2437/2020:5.5E-4,Scotland/CVR3228/2020:5.5E-4)0.000:5.5E-4)0.000:5.5E-4)0.881:5.5E-4,Wales/PHWC-343BF/2020:5.5E-4)0.679:5.5E-4)0.765:5.5E-4,England/201100039/2020:5.5E-4)0.598:5.5E-4)0.430:5.5E-4,((England/201140055/2020:5.5E-4,(((England/CAMB-74016/2020:5.5E-4,England/CAMB-75543/2020:5.5E-4)0.968:5.5E-4,(England/201420223/2020:5.5E-4,(((England/CAMB-783CE/2020:5.5E-4,England/201620451/2020:5.5E-4)1.000:5.5E-4,England/20149028304/2020:5.5E-4)1.000:5.5E-4,(England/CAMB-7858C/2020:5.5E-4,((England/CAMB-84022/2020:5.5E-4,(England/CAMB-844EA/2020:5.5E-4,England/CAMB-7BE51/2020:5.5E-4)1.000:5.5E-4)1.000:5.5E-4,England/CAMB-1AD14D/2020:5.5E-4)0.730:5.5E-4)1.000:5.5E-4)1.000:5.5E-4)0.753:5.5E-4)0.000:5.5E-4,(England/20130055602/2020:5.5E-4,(England/NORT-289647/2020:5.5E-4,England/CAMB-7D88E/2020:5.5E-4)1.000:5.5E-4)0.000:5.5E-4)0.864:5.5E-4)0.000:5.5E-4,England/201090974/2020:5.5E-4)0.923:5.5E-4)0.000:5.5E-4,(((England/BRIS-12D725/2020:5.5E-4,Scotland/EDB5112/2020:5.5E-4)0.769:5.5E-4,(England/201090517/2020:5.5E-4,(England/CAMB-80E95/2020:5.5E-4,(England/CAMB-8017E/2020:5.5E-4,England/CAMB-7BAC6/2020:5.5E-4)0.000:5.5E-4)0.911:5.5E-4)0.762:5.5E-4)0.000:5.5E-4,((Scotland/CVR2300/2020:5.5E-4,Wales/PHWC-2D36E/2020:5.5E-4)0.721:5.5E-4,(England/CAMB-84BF4/2020:5.5E-4,England/20149006804/2020:5.5E-4)0.742:5.5E-4)0.000:5.5E-4)1.000:5.5E-4)0.976:5.5E-4,(Scotland/CVR697/2020:5.5E-4,(((England/OXON-ACEC0/2020:5.5E-4,((((Ireland/20W266/2020:5.5E-4,(England/CAMB-78829/2020:5.5E-4,(((((England/CAMB-1B0657/2020:5.5E-4,England/CAMB-1B2CCC/2020:5.5E-4)0.000:5.5E-4,(England/CAMB-1B24D3/2020:5.5E-4,England/CAMB-1B0E6E/2020:5.5E-4)0.743:5.5E-4)0.581:5.5E-4,((England/CAMB-1B09E5/2020:5.5E-4,(England/CAMB-1B2497/2020:5.5E-4,(England/CAMB-1B251C/2020:5.5E-4,England/CAMB-1B253A/2020:5.5E-4)0.000:5.5E-4)1.000:5.5E-4)0.000:5.5E-4,(England/CAMB-1B2576/2020:5.5E-4,England/CAMB-1B25D0/2020:5.5E-4)1.000:5.5E-4)0.000:5.5E-4)1.000:5.5E-4,England/CAMB-1B1629/2020:5.5E-4)0.000:5.5E-4,(((England/CAMB-1B061B/2020:0.0,England/CAMB-1B0666/2020:0.0):5.5E-4,England/CAMB-1B2B92/2020:5.5E-4)0.426:5.5E-4,(England/CAMB-1B300B/2020:5.5E-4,England/CAMB-1B2B1A/2020:5.5E-4)0.738:5.5E-4)0.000:5.5E-4)0.726:5.5E-4)0.000:5.5E-4)0.000:5.5E-4,England/EXET-13558A/2020:5.5E-4)0.000:5.5E-4,(England/CAMB-7C9B9/2020:5.5E-4,England/CAMB-7ECDC/2020:5.5E-4)1.000:5.5E-4)0.000:5.5E-4,England/CAMB-7ADFB/2020:5.5E-4)0.000:5.5E-4)0.996:5.5E-4,England/OXON-ACDA5/2020:5.5E-4)0.000:5.5E-4,((England/20149011904/2020:5.5E-4,Scotland/CVR986/2020:5.5E-4)0.925:5.5E-4,(England/20132091704/2020:5.5E-4,Wales/PHWC-35AC8/2020:5.5E-4)0.000:5.5E-4)0.714:5.5E-4)0.750:5.5E-4)0.757:5.5E-4)0.000:5.5E-4,(England/OXON-B01FD/2020:0.0,England/OXON-B0078/2020:0.0):5.5E-4)0.000:5.5E-4)0.000:5.5E-4,(England/OXON-B1E7D/2020:5.5E-4,((England/OXON-B049A/2020:5.5E-4,(England/OXON-AD71F/2020:5.5E-4,(England/OXON-AD15D/2020:5.5E-4,England/OXON-ADD95/2020:5.5E-4)0.878:5.5E-4)0.000:5.5E-4)0.000:5.5E-4,(England/OXON-AFD57/2020:5.5E-4,((England/BRIS-12C3F5/2020:5.5E-4,(England/OXON-AD25A/2020:5.5E-4,England/OXON-B1DDA/2020:5.5E-4)0.000:5.5E-4)0.000:5.5E-4,(((England/PORT-2CFD40/2020:5.5E-4,England/PORT-2D015F/2020:5.5E-4)0.777:5.5E-4,(England/PORT-2CF311/2020:5.5E-4,England/PORT-2CF4D2/2020:5.5E-4)0.000:5.5E-4)0.771:5.5E-4,(England/PORT-2CFD6E/2020:5.5E-4,(England/PORT-2D0D00/2020:5.5E-4,((England/PORT-2CFD5F/2020:5.5E-4,(England/PORT-2CF223/2020:5.5E-4,England/PORT-2CFD8C/2020:5.5E-4)0.856:5.5E-4)0.718:5.5E-4,England/PORT-2CFD7D/2020:5.5E-4)0.000:5.5E-4)0.000:5.5E-4)0.000:5.5E-4)0.775:5.5E-4)0.455:5.5E-4)0.812:5.5E-4)0.000:5.5E-4)0.853:5.5E-4)0.000:5.5E-4,((England/OXON-ADB31/2020:5.5E-4,England/OXON-B0579/2020:5.5E-4)0.986:5.5E-4,((England/OXON-B0E05/2020:5.5E-4,England/OXON-B229E/2020:5.5E-4)0.739:5.5E-4,England/OXON-AD7D3/2020:5.5E-4)0.380:5.5E-4)0.954:5.5E-4)0.872:5.5E-4)0.916:5.5E-4,(England/20126028406/2020:5.5E-4,England/CAMB-79B3E/2020:5.5E-4)0.512:5.5E-4)0.000:5.5E-4,Wales/PHWC-32955/2020:5.5E-4)0.000:5.5E-4)0.000:5.5E-4,England/CAMB-78BD5/2020:5.5E-4)0.751:5.5E-4)0.000:5.5E-4,((England/OXON-B1EE6/2020:5.5E-4,(England/OXON-B19C7/2020:5.5E-4,(England/OXON-B1341/2020:5.5E-4,(England/OXON-B044F/2020:5.5E-4,England/OXON-B1402/2020:5.5E-4)0.998:5.5E-4)0.993:5.5E-4)0.891:5.5E-4)0.555:5.5E-4,(England/CAMB-77444/2020:5.5E-4,(England/CAMB-81BAC/2020:5.5E-4,England/CAMB-7A292/2020:5.5E-4)0.723:5.5E-4)0.921:5.5E-4)0.766:5.5E-4)0.437:5.5E-4,(((((England/OXON-B2137/2020:5.5E-4,(((((England/LOND-D3B05/2020:5.5E-4,(England/CAMB-1AE8FC/2020:5.5E-4,England/PORT-2D1358/2020:5.5E-4)0.738:5.5E-4)1.000:5.5E-4,England/OXON-B010C/2020:5.5E-4)0.758:5.5E-4,((((England/LIVE-9900C/2020:0.0,England/LIVE-9941F/2020:0.0,England/LIVE-99400/2020:0.0):5.5E-4,England/LIVE-98FF1/2020:5.5E-4)0.000:5.5E-4,(England/LIVE-9944C/2020:5.5E-4,(((((((England/LIVE-9B301/2020:5.5E-4,(England/LIVE-9D448/2020:5.5E-4,England/LIVE-9A979/2020:5.5E-4)1.000:5.5E-4)0.000:5.5E-4,England/LIVE-9C69E/2020:5.5E-4)0.609:5.5E-4,(((England/LIVE-9B6CC/2020:5.5E-4,((England/LIVE-9EF64/2020:5.5E-4,England/LIVE-9EF37/2020:5.5E-4)0.741:5.5E-4,((England/LIVE-9A171/2020:5.5E-4,England/LIVE-9ED1F/2020:5.5E-4)0.000:5.5E-4,(((England/LIVE-9D105/2020:5.5E-4,England/LIVE-9D23F/2020:5.5E-4)1.000:5.5E-4,England/LIVE-9AFC2/2020:5.5E-4)0.000:5.5E-4,England/LIVE-9B3B6/2020:5.5E-4)1.000:5.5E-4)0.999:5.5E-4)0.000:5.5E-4)0.714:5.5E-4,(England/LIVE-995EF/2020:5.5E-4,England/LIVE-98F97/2020:5.5E-4)0.569:5.5E-4)0.606:5.5E-4,England/LIVE-9E33B/2020:5.5E-4)0.598:5.5E-4)0.604:5.5E-4,England/LIVE-98F6A/2020:5.5E-4)0.000:5.5E-4,England/LIVE-9BB36/2020:5.5E-4)0.970:5.5E-4,Wales/PHWC-30A90/2020:5.5E-4)0.000:5.5E-4,England/LIVE-9EED0/2020:5.5E-4)0.655:5.5E-4)0.000:5.5E-4)0.854:5.5E-4,England/LIVE-9B705/2020:5.5E-4)0.255:5.5E-4)0.791:5.5E-4,((((((((England/CAMB-770C8/2020:5.5E-4,(England/CAMB-76FDB/2020:5.5E-4,(England/CAMB-7864D/2020:5.5E-4,((England/CAMB-7FC9F/2020:5.5E-4,(England/CAMB-7FC80/2020:5.5E-4,((England/CAMB-81FFB/2020:5.5E-4,(England/CAMB-82A08/2020:5.5E-4,England/CAMB-81E49/2020:5.5E-4)0.812:5.5E-4)0.671:5.5E-4,England/CAMB-7FD23/2020:5.5E-4)0.000:5.5E-4)1.000:5.5E-4)0.000:5.5E-4,England/CAMB-7FB65/2020:5.5E-4)0.766:5.5E-4)0.000:5.5E-4)0.726:5.5E-4)0.748:5.5E-4,((England/LOND-D5884/2020:5.5E-4,(England/CAMB-75200/2020:5.5E-4,England/CAMB-72F0C/2020:5.5E-4)1.000:5.5E-4)0.000:5.5E-4,(England/SHEF-D20CB/2020:5.5E-4,(England/CAMB-77AD9/2020:5.5E-4,(England/CAMB-831F3/2020:5.5E-4,England/CAMB-831B7/2020:5.5E-4)0.007:5.5E-4)1.000:5.5E-4)0.721:5.5E-4)0.790:5.5E-4)0.000:5.5E-4,(((((Wales/PHWC-292DE/2020:5.5E-4,Wales/PHWC-15CD49/2020:5.5E-4)1.000:5.5E-4,Wales/PHWC-29B97/2020:5.5E-4)0.000:5.5E-4,England/OXON-AF67A/2020:5.5E-4)0.743:5.5E-4,Wales/PHWC-347E0/2020:5.5E-4)0.751:5.5E-4,((((England/NOTT-10F55C/2020:5.5E-4,(Wales/PHWC-15DA41/2020:5.5E-4,England/LIVE-9A2D8/2020:5.5E-4)0.474:5.5E-4)0.572:5.5E-4,(England/CAMB-80EB3/2020:5.5E-4,England/CAMB-8268C/2020:5.5E-4)0.925:5.5E-4)0.000:5.5E-4,(Wales/PHWC-162E98/2020:5.0E-4,England/LIVE-9DB52/2020:5.5E-4)0.952:5.5E-4)0.879:5.5E-4,((((England/CAMB-77F52/2020:5.5E-4,(England/CAMB-7A20B/2020:5.5E-4,(((((England/20149007904/2020:5.5E-4,((((England/BIRM-61243/2020:5.5E-4,((((England/HECH-259A079/2020:0.0,England/HECH-259A097/2020:0.0):5.5E-4,England/HECH-2599FF5/2020:5.5E-4)0.781:5.5E-4,(England/LIVE-A0600/2020:5.5E-4,(Belgium/Rega-0328198/2020:5.5E-4,(England/20166054804/2020:5.5E-4,((England/20172001604/2020:5.5E-4,(England/CAMB-80B61/2020:5.5E-4,England/CAMB-83384/2020:5.5E-4)0.805:5.5E-4)0.000:5.5E-4,(((Italy/TE5674/2020:5.5E-4,Italy/TE6195/2020:5.5E-4)0.692:5.5E-4,(England/20146010504/2020:5.5E-4,Spain/COV000892/2020:5.5E-4)0.878:5.5E-4)0.000:5.5E-4,(England/CAMB-7BCA2/2020:5.5E-4,England/CAMB-7BCC0/2020:5.5E-4)0.737:5.5E-4)0.000:5.5E-4)0.000:5.5E-4)0.000:5.5E-4)0.000:5.5E-4)0.000:5.5E-4)0.438:5.5E-4,(England/LOND-D3B9C/2020:5.5E-4,Netherlands/ZuidHolland_65/2020:5.5E-4)0.857:5.5E-4)0.000:5.5E-4)0.000:5.5E-4,((England/SHEF-10B26BD/2020:5.5E-4,(England/SHEF-C7481/2020:5.5E-4,England/SHEF-C7102/2020:5.5E-4)0.872:5.5E-4)0.000:5.5E-4,England/SHEF-C616D/2020:5.5E-4)0.864:5.5E-4)0.000:5.5E-4,England/BRIS-12DBFC/2020:5.5E-4)0.000:5.5E-4,Belgium/RGE-0325122/2020:5.5E-4)0.000:5.5E-4)0.000:5.5E-4,England/CAMB-7C8F8/2020:5.5E-4)0.000:5.5E-4,Wales/PHWC-3598F/2020:5.5E-4)0.000:5.5E-4,England/BRIS-12507D/2020:5.5E-4)0.000:5.5E-4,England/CAMB-79758/2020:5.5E-4)0.000:5.5E-4)0.000:5.5E-4)0.000:5.5E-4,England/BRIS-1226F6/2020:5.5E-4)0.000:5.5E-4,England/CAMB-7F3D6/2020:5.5E-4)0.000:5.5E-4,Wales/PHWC-30F37/2020:5.5E-4)0.257:5.5E-4)0.434:5.5E-4)0.000:5.5E-4)0.240:5.5E-4,(((England/LIVE-9B3E3/2020:5.5E-4,(England/NORT-283407/2020:5.5E-4,(((((England/NORT-283ECD/2020:0.0,England/NORT-294E14/2020:0.0,England/NORT-28463D/2020:0.0):5.5E-4,England/NORT-284C3B/2020:5.5E-4)0.000:5.5E-4,(England/NORT-294E05/2020:5.5E-4,England/NORT-294DEA/2020:5.5E-4)0.000:5.5E-4)0.928:5.5E-4,((England/NORT-2952CC/2020:5.5E-4,(England/NORT-28C79C/2020:5.5E-4,England/NORT-282DC1/2020:5.5E-4)1.000:5.5E-4)0.725:5.5E-4,England/NORT-282189/2020:5.5E-4)0.000:5.5E-4)0.000:5.5E-4,(England/NORT-288EB9/2020:5.5E-4,England/NORT-2843FA/2020:5.5E-4)0.000:5.5E-4)0.719:5.5E-4)0.556:5.5E-4)0.323:5.5E-4,(England/20166069104/2020:5.5E-4,((((England/BRIS-12758B/2020:5.5E-4,(England/BRIS-1234DD/2020:5.5E-4,England/BRIS-1235DA/2020:5.5E-4)0.913:5.5E-4)0.731:5.5E-4,(England/BRIS-1253B0/2020:5.5E-4,England/BRIS-12902E/2020:5.5E-4)1.000:5.5E-4)0.000:5.5E-4,(England/PORT-2D0C8B/2020:5.5E-4,England/PORT-2D0AEB/2020:5.5E-4)0.752:5.5E-4)1.000:5.5E-4,(England/CAMB-71B54/2020:5.5E-4,((England/BRIS-1287FD/2020:5.5E-4,((England/BRIS-122993/2020:5.5E-4,England/BRIS-1239FC/2020:5.5E-4)0.854:5.5E-4,(England/BRIS-1239CF/2020:5.5E-4,(England/BRIS-126470/2020:5.5E-4,(England/BRIS-125B4F/2020:5.5E-4,England/BRIS-126C2D/2020:5.5E-4)0.000:5.5E-4)0.918:5.5E-4)0.737:5.5E-4)0.000:5.5E-4)1.000:5.5E-4,England/20130052004/2020:5.5E-4)0.999:5.5E-4)0.990:5.5E-4)0.000:5.5E-4)0.726:5.5E-4)0.773:5.5E-4,((England/20130000102/2020:5.5E-4,((((England/20166004704/2020:5.5E-4,((England/CAMB-1AD101/2020:5.5E-4,(England/CAMB-839EC/2020:5.5E-4,England/CAMB-1AEC87/2020:5.5E-4)0.000:5.5E-4)0.000:5.5E-4,(England/CAMB-1B102B/2020:5.5E-4,(England/CAMB-1B1049/2020:5.5E-4,((England/CAMB-1AB200/2020:0.0,England/CAMB-1ABE0C/2020:0.0,England/CAMB-1B0217/2020:0.0):5.5E-4,(England/EXET-136AC6/2020:6.4E-4,England/EXET-136B96/2020:5.5E-4)0.987:5.5E-4)0.000:5.5E-4)0.000:5.5E-4)0.432:5.5E-4)0.789:5.5E-4)0.000:5.5E-4,(England/CAMB-1AA5EA/2020:5.5E-4,(England/BRIS-121CAA/2020:5.5E-4,(England/BRIS-122CF4/2020:5.5E-4,England/CAMB-77417/2020:5.5E-4)0.000:5.5E-4)0.747:5.5E-4)0.589:5.5E-4)0.000:5.5E-4,Portugal/PT0415/2020:5.5E-4)0.357:5.5E-4,(((England/BRIS-1224DE/2020:5.5E-4,((England/CAMB-1ABAEA/2020:5.5E-4,England/LOND-D674A/2020:5.5E-4)0.000:5.5E-4,(England/CAMB-7DD61/2020:5.5E-4,(England/BRIS-124CE3/2020:5.5E-4,(England/CAMB-72072/2020:5.5E-4,England/CAMB-72A29/2020:5.5E-4)0.975:5.5E-4)0.999:5.5E-4)0.000:5.5E-4)0.000:5.5E-4)1.000:5.5E-4,(Scotland/GCVR-170D30/2020:5.5E-4,England/CAMB-73123/2020:5.5E-4)1.000:5.5E-4)0.000:5.5E-4,England/BIRM-5E847/2020:5.5E-4)0.502:5.5E-4)0.384:5.5E-4)0.367:5.5E-4,England/20149043704/2020:5.5E-4)0.361:5.5E-4)0.623:5.5E-4)0.000:5.5E-4,((((England/BRIS-12AA2F/2020:5.5E-4,England/EXET-1358CD/2020:5.5E-4)0.000:5.5E-4,((England/BRIS-12D118/2020:5.5E-4,(England/BRIS-12D0EE/2020:5.5E-4,England/BRIS-12C7DB/2020:5.5E-4)0.000:5.5E-4)0.000:5.5E-4,(England/BRIS-12BD70/2020:5.5E-4,(England/BRIS-12BFD4/2020:5.5E-4,England/BRIS-12CD33/2020:5.5E-4)0.749:5.5E-4)0.925:5.5E-4)0.000:5.5E-4)0.895:5.5E-4,(Portugal/PT0363/2020:5.5E-4,(England/EXET-13570C/2020:5.5E-4,England/EXET-137852/2020:5.5E-4)0.739:5.5E-4)0.404:5.5E-4)0.927:5.5E-4,((Wales/PHWC-340D6/2020:5.5E-4,(England/CAMB-78777/2020:5.5E-4,(England/CAMB-1AA92A/2020:5.5E-4,(England/NORT-28BDD7/2020:5.5E-4,England/NORT-28BF1D/2020:5.5E-4)0.919:5.5E-4)0.813:5.5E-4)0.648:5.5E-4)0.592:5.5E-4,Wales/PHWC-15C3FC/2020:5.5E-4)0.739:5.5E-4)0.000:5.5E-4)0.000:5.5E-4,((((England/CAMB-1B4116/2020:5.5E-4,Wales/PHWC-32BAA/2020:5.5E-4)0.789:5.5E-4,((England/CAMB-7490C/2020:5.5E-4,((England/SHEF-D0300/2020:5.5E-4,(England/SHEF-CE851/2020:5.5E-4,England/SHEF-CF86F/2020:5.5E-4)0.757:5.5E-4)0.922:5.5E-4,(England/CAMB-7D5E1/2020:5.5E-4,Wales/PHWC-2F40F/2020:5.5E-4)0.841:5.5E-4)0.000:5.5E-4)0.533:5.5E-4,Wales/PHWC-2674B/2020:5.5E-4)0.008:5.5E-4)0.000:5.5E-4,Wales/PHWC-30993/2020:5.5E-4)0.509:5.5E-4,England/NORW-E789E/2020:5.5E-4)0.764:5.5E-4)0.848:5.5E-4,(England/BRIS-12861E/2020:5.5E-4,(Wales/PHWC-28257/2020:5.5E-4,(Wales/PHWC-28248/2020:5.5E-4,(Wales/PHWC-29DCE/2020:5.5E-4,(((Wales/PHWC-33866/2020:5.5E-4,(Wales/PHWC-2D2F8/2020:5.5E-4,Wales/PHWC-30C9A/2020:5.5E-4)1.000:5.5E-4)0.578:5.5E-4,(Wales/PHWC-29EF8/2020:5.5E-4,Wales/PHWC-2EEE4/2020:5.5E-4)0.967:5.5E-4)1.000:5.5E-4,(Wales/PHWC-262A4/2020:5.5E-4,Wales/PHWC-2F250/2020:5.5E-4)0.997:5.5E-4)0.930:5.5E-4)0.745:5.5E-4)0.501:5.5E-4)0.755:5.5E-4)0.871:5.5E-4)0.626:5.5E-4,((((England/20136097302/2020:5.5E-4,(((England/20118084404/2020:5.5E-4,England/BRIS-12D655/2020:5.5E-4)0.407:5.5E-4,(England/CAMB-1AB534/2020:5.5E-4,(England/201380050/2020:5.5E-4,((((England/CAMB-1B08CA/2020:5.5E-4,(England/CAMB-1B02DB/2020:5.5E-4,(England/CAMB-1AE04F/2020:5.5E-4,(England/CAMB-1AE012/2020:5.5E-4,England/CAMB-82ACC/2020:5.5E-4)0.000:5.5E-4)1.000:5.5E-4)0.000:5.5E-4)0.000:5.5E-4,(((England/CAMB-8466C/2020:5.5E-4,England/CAMB-1AEC5A/2020:5.5E-4)0.000:5.5E-4,(England/CAMB-83EFC/2020:5.5E-4,England/CAMB-1AFC95/2020:5.5E-4)0.000:5.5E-4)0.000:5.5E-4,England/CAMB-1B35FD/2020:5.5E-4)0.000:5.5E-4)0.803:5.5E-4,(((England/CAMB-82B6F/2020:5.5E-4,England/CAMB-1B3250/2020:5.5E-4)0.171:5.5E-4,((England/CAMB-1AAA54/2020:5.5E-4,(England/CAMB-1AB6E6/2020:5.5E-4,(England/CAMB-1AF03F/2020:5.5E-4,England/CAMB-1AFB4D/2020:5.5E-4)0.000:5.5E-4)1.000:5.5E-4)1.000:5.5E-4,England/CAMB-83F53/2020:5.5E-4)0.000:5.5E-4)0.000:5.5E-4,England/CAMB-1AFC59/2020:5.5E-4)0.000:5.5E-4)0.917:5.5E-4,England/20139007004/2020:5.5E-4)0.000:5.5E-4)0.955:5.5E-4)0.866:5.5E-4)0.000:5.5E-4,(((((England/CAMB-7C755/2020:5.5E-4,England/CAMB-75C4E/2020:5.5E-4)0.918:5.5E-4,(England/BRIS-126856/2020:5.5E-4,(England/BRIS-1291B2/2020:5.5E-4,((England/BRIS-12710F/2020:5.5E-4,England/BRIS-12CEB8/2020:5.5E-4)0.751:5.5E-4,England/BRIS-12714B/2020:5.5E-4)0.000:5.5E-4)0.912:5.5E-4)0.879:5.5E-4)0.000:5.5E-4,((((England/BRIS-127169/2020:5.5E-4,(England/BRIS-12CDAC/2020:5.5E-4,England/BRIS-12CEA9/2020:5.5E-4)0.000:5.5E-4)0.717:5.5E-4,England/LOND-D5B21/2020:5.5E-4)0.000:5.5E-4,England/BRIS-1280A7/2020:5.5E-4)0.000:5.5E-4,(England/BRIS-129CA2/2020:5.5E-4,England/BRIS-12812C/2020:5.5E-4)0.409:5.5E-4)0.728:5.5E-4)0.000:5.5E-4,(((England/BRIS-12E1BD/2020:5.5E-4,(England/CAMB-78B5D/2020:5.5E-4,Portugal/PT0192/2020:5.5E-4)0.648:5.5E-4)0.738:5.5E-4,(England/BRIS-128168/2020:5.5E-4,((England/CAMB-7CD26/2020:0.0,England/CAMB-8041B/2020:0.0,England/CAMB-80633/2020:0.0):5.5E-4,England/CAMB-78531/2020:5.5E-4)0.850:5.5E-4)0.363:5.5E-4)0.779:5.5E-4,(England/CAMB-73B8F/2020:5.5E-4,(England/CAMB-7E999/2020:5.5E-4,(England/BRIS-126F8E/2020:5.5E-4,(England/BRIS-122492/2020:5.5E-4,(England/BRIS-122F82/2020:5.5E-4,England/BRIS-1219EF/2020:5.5E-4)1.000:5.5E-4)0.718:5.5E-4)0.818:5.5E-4)0.453:5.5E-4)0.718:5.5E-4)0.000:5.5E-4)0.999:5.5E-4,(England/BRIS-12611F/2020:5.5E-4,(Portugal/PT0198/2020:5.5E-4,Portugal/PT0571/2020:5.5E-4)0.916:5.5E-4)0.739:5.5E-4)1.000:5.5E-4)0.988:5.5E-4)0.921:5.5E-4,((England/20109004404/2020:5.5E-4,((England/NORT-28A1EB/2020:0.0,England/NORT-288EC8/2020:0.0):5.5E-4,(England/201360066/2020:5.5E-4,((((England/CAMB-71E5B/2020:5.5E-4,England/CAMB-79CFF/2020:5.5E-4)0.000:5.5E-4,(England/BRIS-125778/2020:5.5E-4,(NorthernIreland/NIRE-FAC41/2020:5.5E-4,(England/20166072904/2020:5.5E-4,England/20162001904/2020:5.5E-4)0.598:5.5E-4)0.000:5.5E-4)0.456:5.5E-4)0.000:5.5E-4,England/CAMB-727F5/2020:5.5E-4)0.000:5.5E-4,England/CAMB-8357F/2020:5.5E-4)0.000:5.5E-4)0.000:5.5E-4)0.593:5.5E-4)0.651:5.5E-4,(((((((England/BRIS-1251F2/2020:0.0,England/BRIS-1255F6/2020:0.0):5.5E-4,((England/CAMB-816F6/2020:0.0,England/CAMB-73642/2020:0.0,England/CAMB-83515/2020:0.0):5.5E-4,((England/20139061704/2020:5.5E-4,((England/20124009704/2020:5.5E-4,((England/CAMB-82A17/2020:5.5E-4,(England/CAMB-7B01F/2020:5.5E-4,England/CAMB-7FE8A/2020:5.5E-4)0.000:5.5E-4)0.000:5.5E-4,England/CAMB-81E3A/2020:5.5E-4)0.927:5.5E-4)0.759:5.5E-4,(England/NORW-E8183/2020:5.5E-4,((England/CAMB-75947/2020:5.5E-4,(England/CAMB-71ED3/2020:5.5E-4,England/CAMB-7A8FA/2020:5.5E-4)0.000:5.5E-4)0.670:5.5E-4,(England/CAMB-7AF13/2020:0.0,England/CAMB-7B0C4/2020:0.0,England/CAMB-7475D/2020:0.0,England/CAMB-74702/2020:0.0,England/CAMB-78504/2020:0.0):5.5E-4)1.000:5.5E-4)0.732:5.5E-4)0.655:5.5E-4)0.426:5.5E-4,England/NORT-283FAC/2020:5.5E-4)0.000:5.5E-4)0.000:5.5E-4)0.000:5.5E-4,England/CAMB-7A881/2020:5.5E-4)0.000:5.5E-4,Wales/PHWC-15D3DD/2020:5.5E-4)0.000:5.5E-4,England/20126102104/2020:5.5E-4)0.000:5.5E-4,England/201180317/2020:5.5E-4)0.844:5.5E-4,(Wales/PHWC-32CD4/2020:5.5E-4,((England/20132092004/2020:5.5E-4,(England/NORT-283364/2020:5.5E-4,(England/CAMB-7B097/2020:5.5E-4,(England/CAMB-7ACD0/2020:5.5E-4,(((England/CAMB-82033/2020:5.5E-4,(England/CAMB-7A64B/2020:5.5E-4,(England/CAMB-1AB32B/2020:5.5E-4,England/CAMB-1AA78A/2020:5.5E-4)0.000:5.5E-4)1.000:5.5E-4)0.000:5.5E-4,(England/CAMB-83EDE/2020:5.5E-4,(England/CAMB-1B000E/2020:5.5E-4,(England/CAMB-1AB956/2020:5.5E-4,England/CAMB-83ACB/2020:5.5E-4)1.000:5.5E-4)0.000:5.5E-4)0.768:5.5E-4)0.000:5.5E-4,England/CAMB-1AA720/2020:5.5E-4)0.713:5.5E-4)0.000:5.5E-4)0.723:5.5E-4)0.594:5.5E-4)0.531:5.5E-4,England/20136096804/2020:5.5E-4)0.624:5.5E-4)0.321:5.5E-4)0.163:5.5E-4)0.845:5.5E-4)0.497:5.5E-4,(((((Wales/PHWC-2B11B/2020:5.5E-4,Wales/PHWC-25041/2020:5.5E-4)0.811:5.5E-4,(Wales/PHWC-2766B/2020:5.5E-4,England/OXON-AE6F3/2020:5.5E-4)0.000:5.5E-4)0.000:5.5E-4,Wales/PHWC-2B5C4/2020:5.5E-4)0.731:5.5E-4,(((((((England/LIVE-990DF/2020:5.5E-4,England/BRIS-124964/2020:5.5E-4)0.923:5.5E-4,(England/LIVE-9E526/2020:5.5E-4,((Wales/PHWC-28C68/2020:5.5E-4,Wales/PHWC-2EA77/2020:5.5E-4)0.000:5.5E-4,(((Wales/PHWC-2D3B9/2020:5.5E-4,(Wales/PHWC-30E2B/2020:5.5E-4,Wales/PHWC-30DE2/2020:5.5E-4)1.000:5.5E-4)0.729:5.5E-4,Wales/PHWC-2C253/2020:5.5E-4)0.000:5.5E-4,Wales/PHWC-277D1/2020:5.5E-4)0.000:5.5E-4)0.734:5.5E-4)0.790:5.5E-4)0.000:5.5E-4,(England/LIVE-9E34A/2020:5.5E-4,(Switzerland/110453/2020:5.5E-4,Switzerland/110451/2020:5.5E-4)0.821:5.5E-4)0.910:5.5E-4)0.000:5.5E-4,((((England/20108146904/2020:5.5E-4,(Switzerland/110435/2020:5.5E-4,((England/201421117/2020:5.5E-4,England/20140069004/2020:5.5E-4)1.000:5.5E-4,England/20104013904/2020:5.5E-4)1.000:5.5E-4)0.992:5.5E-4)0.595:5.5E-4,((Netherlands/Overijssel_2/2020:5.5E-4,(Greece/223_34904/2020:5.5E-4,(Portugal/PT0525/2020:5.5E-4,Portugal/PT0481/2020:5.5E-4)0.000:5.5E-4)0.925:5.5E-4)0.790:5.5E-4,(((England/NOTT-11038B/2020:5.5E-4,((((((((England/CAMB-1B0B58/2020:0.0,England/CAMB-1B193F/2020:0.0,England/CAMB-1B0675/2020:0.0):5.5E-4,(England/CAMB-1ADB6D/2020:0.0,England/CAMB-1AFD1A/2020:0.0):5.5E-4)0.000:5.5E-4,((England/CAMB-1ADBC7/2020:0.0,England/CAMB-1AECE1/2020:0.0,England/CAMB-1B001D/2020:0.0,England/CAMB-1B2BCF/2020:0.0,England/CAMB-1B054B/2020:0.0):5.5E-4,England/CAMB-1B2BA1/2020:5.5E-4)0.000:5.5E-4)0.900:5.5E-4,(England/CAMB-1AED2A/2020:5.5E-4,England/CAMB-1AFCA4/2020:5.5E-4)0.727:5.5E-4)0.000:5.5E-4,((England/CAMB-1AED84/2020:5.5E-4,England/CAMB-1AED93/2020:5.5E-4)0.000:5.5E-4,(England/CAMB-1B2637/2020:5.5E-4,England/CAMB-1B1911/2020:5.5E-4)0.000:5.5E-4)1.000:5.5E-4)0.000:5.5E-4,((England/CAMB-1B3EB6/2020:5.5E-4,England/CAMB-1B1999/2020:5.5E-4)0.000:5.5E-4,England/CAMB-1AEDA2/2020:5.5E-4)1.000:5.5E-4)0.000:5.5E-4,(England/CAMB-1B2B38/2020:5.5E-4,((England/CAMB-1AECF0/2020:5.5E-4,(England/CAMB-1B1E03/2020:5.5E-4,England/CAMB-1B1DAC/2020:5.5E-4)0.998:5.5E-4)0.787:5.5E-4,England/CAMB-1B2C08/2020:5.5E-4)0.118:5.5E-4)0.018:5.5E-4)0.000:5.5E-4,((((England/CAMB-1AFDB0/2020:5.5E-4,((England/CAMB-1AFD29/2020:0.0,England/CAMB-1AFD92/2020:0.0,England/CAMB-1AFDDE/2020:0.0,England/CAMB-1B2AFF/2020:0.0):5.5E-4,England/CAMB-1AFDFC/2020:5.5E-4)0.900:5.5E-4)1.000:5.5E-4,(England/CAMB-1B1DCA/2020:5.5E-4,(England/CAMB-1AFD0B/2020:5.5E-4,(England/CAMB-1B1E6D/2020:5.5E-4,England/CAMB-1B1313/2020:5.5E-4)1.000:5.5E-4)0.000:5.5E-4)0.999:5.5E-4)0.982:5.5E-4,(England/CAMB-1B1E21/2020:5.5E-4,England/CAMB-1AFD47/2020:5.5E-4)0.744:5.5E-4)1.000:5.5E-4,((England/CAMB-1B16DE/2020:5.5E-4,England/CAMB-1B12AD/2020:5.5E-4)1.000:5.5E-4,(England/CAMB-1AFCE0/2020:5.5E-4,England/CAMB-1AFCC2/2020:5.5E-4)1.000:5.5E-4)0.977:5.5E-4)1.000:5.5E-4)0.746:5.5E-4)0.791:5.5E-4,(((((England/CAMB-7A99D/2020:5.5E-4,England/CAMB-7D98B/2020:5.5E-4)0.725:5.5E-4,(England/BRIS-1263FB/2020:5.5E-4,England/CAMB-76CB6/2020:5.5E-4)1.000:5.5E-4)0.911:5.5E-4,England/BRIS-12D093/2020:5.5E-4)0.911:5.5E-4,(England/CAMB-78373/2020:5.5E-4,Spain/Donostia-San_Sebastian2148/2020:5.5E-4)0.646:5.5E-4)0.000:5.5E-4,(((England/LIVE-9FEDF/2020:5.5E-4,(((England/LIVE-A0767/2020:5.5E-4,(England/LIVE-9FDF0/2020:5.5E-4,((England/LIVE-A03DC/2020:0.0,England/LIVE-A049D/2020:0.0):5.5E-4,(England/LIVE-9F974/2020:5.5E-4,(England/LIVE-A0E53/2020:0.0,England/LIVE-A0EDB/2020:0.0):5.5E-4)1.000:5.5E-4)0.779:5.5E-4)0.857:5.5E-4)0.000:5.5E-4,(England/LIVE-9FB05/2020:5.5E-4,(England/LIVE-A0530/2020:5.5E-4,(England/LIVE-9FB23/2020:5.5E-4,(England/LIVE-9F9A1/2020:5.5E-4,(England/LIVE-9F929/2020:5.5E-4,England/LIVE-9FC02/2020:5.5E-4)1.000:5.5E-4)0.511:5.5E-4)1.000:5.5E-4)0.741:5.5E-4)0.905:5.5E-4)0.000:5.5E-4,(England/LIVE-A03EB/2020:5.5E-4,England/LIVE-9FB32/2020:5.5E-4)0.000:5.5E-4)0.000:5.5E-4)0.784:5.5E-4,(((Portugal/PT0396a/2020:5.5E-4,Portugal/PT0396b/2020:5.5E-4)0.725:5.5E-4,((England/CAMB-7B0A6/2020:5.5E-4,England/CAMB-81E85/2020:5.5E-4)0.760:5.5E-4,England/CAMB-82965/2020:5.5E-4)0.461:5.5E-4)0.636:5.5E-4,England/SHEF-C6859/2020:5.5E-4)0.776:5.5E-4)0.000:5.5E-4,((England/CAMB-7BC1B/2020:5.0E-4,England/LIVE-9FE48/2020:5.5E-4)0.983:5.5E-4,(((England/201421485/2020:5.5E-4,(England/LIVE-9D888/2020:5.5E-4,Scotland/CVR2229/2020:5.5E-4)0.915:5.5E-4)0.000:5.5E-4,(England/LIVE-9A645/2020:5.5E-4,(England/CAMB-7330F/2020:5.5E-4,England/CAMB-755BC/2020:5.5E-4)0.628:5.5E-4)0.801:5.5E-4)0.182:5.5E-4,(England/LIVE-9E1F5/2020:5.5E-4,England/CAMB-7EBFD/2020:5.5E-4)0.798:5.5E-4)0.000:5.5E-4)0.779:5.5E-4)0.000:5.5E-4)0.421:5.5E-4)0.484:5.5E-4,(Greece/152_33705/2020:5.5E-4,England/CAMB-78917/2020:5.5E-4)0.778:5.5E-4)0.174:5.5E-4)0.239:5.5E-4)0.000:5.5E-4,Spain/Donostia-San_Sebastian2150/2020:5.5E-4)0.449:5.5E-4,((Scotland/CVR399/2020:5.5E-4,Wales/PHWC-31CA8/2020:5.5E-4)1.000:5.5E-4,NorthernIreland/NIRE-102146/2020:5.5E-4)0.591:5.5E-4)0.605:5.5E-4)0.584:5.5E-4,((((England/20128018704/2020:5.5E-4,England/20144049704/2020:5.5E-4)0.790:5.5E-4,(England/201360281/2020:5.5E-4,England/20132052902/2020:5.5E-4)0.000:5.5E-4)0.842:5.5E-4,England/20144060204/2020:5.5E-4)0.891:5.5E-4,Netherlands/NoordBrabant_39/2020:5.5E-4)0.797:5.5E-4)0.483:5.5E-4,(England/20128033802/2020:5.5E-4,England/20146006704/2020:5.5E-4)0.789:5.5E-4)0.773:5.5E-4,(((England/201290386/2020:5.5E-4,((Latvia/07/2020:5.5E-4,(((England/SHEF-C90E5/2020:0.0,England/SHEF-D0EC3/2020:0.0):5.5E-4,(England/SHEF-C77F1/2020:5.5E-4,(Greece/10/2020:5.5E-4,Greece/43_35679/2020:5.5E-4)0.870:5.5E-4)0.000:5.5E-4)0.913:5.5E-4,((((((((Wales/PHWC-2AE51/2020:5.5E-4,Wales/PHWC-27F7F/2020:5.5E-4)1.000:5.5E-4,(Wales/PHWC-2EEF3/2020:5.5E-4,Wales/PHWC-2A5B6/2020:5.5E-4)0.739:5.5E-4)0.947:5.5E-4,(NorthernIreland/NIRE-FAE1E/2020:5.5E-4,Wales/PHWC-2C147/2020:5.5E-4)0.736:5.5E-4)0.997:5.5E-4,((Wales/PHWC-32199/2020:5.5E-4,Wales/PHWC-29C58/2020:5.5E-4)0.998:5.5E-4,(Wales/PHWC-27838/2020:5.5E-4,(Wales/PHWC-277FF/2020:5.5E-4,Wales/PHWC-36924/2020:5.5E-4)0.000:5.5E-4)0.730:5.5E-4)0.524:5.5E-4)0.916:5.5E-4,((((Wales/PHWC-2B227/2020:5.5E-4,(Wales/PHWC-322A5/2020:5.5E-4,(Wales/PHWC-2ACFD/2020:5.5E-4,Wales/PHWC-2B8DA/2020:5.5E-4)0.000:5.5E-4)1.000:5.5E-4)0.739:5.5E-4,(Wales/PHWC-30CB8/2020:5.5E-4,Wales/PHWC-318B3/2020:5.5E-4)0.804:5.5E-4)0.000:5.5E-4,(((((Wales/PHWC-2E039/2020:5.5E-4,Wales/PHWC-2EFE1/2020:5.5E-4)0.796:5.5E-4,(Wales/PHWC-2ED9C/2020:5.5E-4,(Wales/PHWC-31482/2020:5.5E-4,(Wales/PHWC-321F3/2020:5.5E-4,(Wales/PHWC-30E85/2020:5.5E-4,(Wales/PHWC-2716A/2020:5.5E-4,Wales/PHWC-29B3D/2020:5.5E-4)0.635:5.5E-4)0.000:5.5E-4)0.000:5.5E-4)0.000:5.5E-4)0.583:5.5E-4)0.909:5.5E-4,((Wales/PHWC-29292/2020:5.5E-4,(Scotland/CVR1598/2020:5.5E-4,Spain/Barcelona_h_COV003733/2020:5.5E-4)0.000:5.5E-4)0.000:5.5E-4,Wales/PHWC-30CC7/2020:5.5E-4)0.666:5.5E-4)0.000:5.5E-4,(((Wales/PHWC-2465F/2020:5.5E-4,((England/CAMB-71AC0/2020:5.5E-4,((England/CAMB-7B12B/2020:5.5E-4,England/CAMB-7FDAB/2020:5.5E-4)0.754:5.5E-4,England/CAMB-7B45F/2020:5.5E-4)0.000:5.5E-4)0.917:5.5E-4,(Wales/PHWC-24D78/2020:5.5E-4,((((England/NORT-28C091/2020:5.5E-4,England/NORT-28CA1B/2020:5.5E-4)0.883:5.5E-4,England/NORT-28C6BD/2020:5.5E-4)0.000:5.5E-4,England/NORT-298724/2020:5.5E-4)0.000:5.5E-4,(England/NORT-28939B/2020:5.5E-4,(England/NORT-28C987/2020:5.5E-4,England/NORT-28BA94/2020:5.5E-4)0.000:5.5E-4)0.894:5.5E-4)0.925:5.5E-4)0.732:5.5E-4)1.000:5.5E-4)0.999:5.5E-4,Wales/PHWC-26B21/2020:5.5E-4)0.000:5.5E-4,(Portugal/PT0590/2020:5.5E-4,England/NORT-289911/2020:5.5E-4)0.753:5.5E-4)0.922:5.5E-4)0.000:5.5E-4,((Wales/PHWC-162AC1/2020:5.5E-4,(Wales/PHWC-27EBE/2020:5.5E-4,(Wales/PHWC-27F42/2020:5.5E-4,Wales/PHWC-2B9C8/2020:5.5E-4)0.424:5.5E-4)0.770:5.5E-4)0.000:5.5E-4,(Wales/PHWC-2F41E/2020:5.5E-4,Wales/PHWC-2B861/2020:5.5E-4)0.905:5.5E-4)0.000:5.5E-4)0.999:5.5E-4)0.925:5.5E-4,((((Wales/PHWC-2EC44/2020:5.5E-4,Wales/PHWC-2EFD2/2020:5.5E-4)0.991:5.5E-4,(((Wales/PHWC-30F28/2020:5.5E-4,(Wales/PHWC-2D252/2020:5.5E-4,Wales/PHWC-2C129/2020:5.5E-4)0.998:5.5E-4)1.000:5.5E-4,Wales/PHWC-2A1D0/2020:5.5E-4)1.000:5.5E-4,Wales/PHWC-2A826/2020:5.5E-4)0.969:5.5E-4)1.000:5.5E-4,(Wales/PHWC-28A13/2020:5.5E-4,(Wales/PHWC-165439/2020:5.5E-4,(Wales/PHWC-28AAA/2020:5.5E-4,Wales/PHWC-28A9B/2020:5.5E-4)1.000:5.5E-4)1.000:5.5E-4)0.000:5.5E-4)0.000:5.5E-4,((Wales/PHWC-28460/2020:5.5E-4,Wales/PHWC-28688/2020:5.5E-4)0.209:5.5E-4,(Wales/PHWC-2859A/2020:5.5E-4,Wales/PHWC-2D243/2020:5.5E-4)0.881:5.5E-4)0.000:5.5E-4)0.866:5.5E-4)0.000:5.5E-4)0.975:5.5E-4,(Wales/PHWC-160629/2020:5.5E-4,(Wales/PHWC-2DFD3/2020:5.5E-4,(Wales/PHWC-15C295/2020:5.5E-4,Wales/PHWC-16337A/2020:5.5E-4)1.000:5.5E-4)0.000:5.5E-4)0.946:5.5E-4)0.000:5.5E-4,(((((England/SHEF-C0242/2020:5.5E-4,England/SHEF-C028E/2020:5.5E-4)0.000:5.5E-4,(((England/CAMB-1ABE48/2020:5.5E-4,(England/CAMB-1AEC96/2020:5.5E-4,England/CAMB-1AE601/2020:5.5E-4)0.000:5.5E-4)0.923:5.5E-4,(NorthernIreland/NIRE-FA9B3/2020:5.5E-4,NorthernIreland/NIRE-105301/2020:5.5E-4)0.760:5.5E-4)0.928:5.5E-4,((England/LOND-D6838/2020:5.3E-4,England/SHEF-C757F/2020:5.5E-4)0.753:5.5E-4,(Scotland/CVR2588/2020:5.5E-4,Netherlands/NA_626/2020:5.5E-4)0.752:5.5E-4)0.000:5.5E-4)0.000:5.5E-4)1.000:5.5E-4,Greece/41_36861/2020:5.5E-4)1.000:5.5E-4,England/NORW-E82CC/2020:5.5E-4)0.706:5.5E-4,(((((England/201440210/2020:5.5E-4,Wales/PHWC-2565E/2020:5.5E-4)0.334:5.5E-4,(England/BIRM-5FB5C/2020:5.5E-4,England/BIRM-5FE35/2020:5.5E-4)0.938:5.5E-4)0.000:5.5E-4,(Wales/PHWC-35952/2020:5.5E-4,(Wales/PHWC-2AFF4/2020:5.5E-4,Wales/PHWC-3075D/2020:5.5E-4)0.000:5.5E-4)0.949:5.5E-4)0.000:5.5E-4,(((((England/NORT-289717/2020:5.5E-4,(England/NORT-2890B2/2020:5.5E-4,(England/NORT-28B2D8/2020:5.5E-4,England/NORT-289823/2020:5.5E-4)1.000:5.5E-4)1.000:5.5E-4)0.860:5.5E-4,England/SHEF-CBECB/2020:5.5E-4)0.000:5.5E-4,(England/CAMB-74210/2020:5.5E-4,((Scotland/CVR2394/2020:5.1E-4,Hungary/UD-9953/2020:5.5E-4)0.000:5.5E-4,Netherlands/NA_152/2020:5.5E-4)0.000:5.5E-4)0.843:5.5E-4)1.000:5.5E-4,(Wales/PHWC-267B4/2020:5.5E-4,Wales/PHWC-2B8AD/2020:5.5E-4)0.000:5.5E-4)0.920:5.5E-4,((((Wales/PHWC-27B7B/2020:5.5E-4,(Wales/PHWC-2C5B4/2020:5.5E-4,Wales/PHWC-34373/2020:5.5E-4)1.000:5.5E-4)1.000:5.5E-4,Wales/PHWC-29089/2020:5.5E-4)0.743:5.5E-4,(Wales/PHWC-28A40/2020:5.5E-4,(Wales/PHWC-2862E/2020:5.5E-4,Wales/PHWC-27416/2020:5.5E-4)0.000:5.5E-4)0.765:5.5E-4)0.000:5.5E-4,(Wales/PHWC-2CAD3/2020:5.5E-4,Wales/PHWC-26505/2020:5.5E-4)0.000:5.5E-4)0.874:5.5E-4)0.000:5.5E-4)0.919:5.5E-4,((Wales/PHWC-35FE7/2020:5.5E-4,Wales/PHWC-36B6A/2020:5.5E-4)0.000:5.5E-4,((Wales/PHWC-357B2/2020:5.5E-4,(Wales/PHWC-163495/2020:5.5E-4,Wales/PHWC-15D179/2020:5.5E-4)0.726:5.5E-4)0.744:5.5E-4,Wales/PHWC-31B05/2020:5.5E-4)0.997:5.5E-4)0.749:5.5E-4)0.951:5.5E-4)0.988:5.5E-4)0.940:5.5E-4,((Wales/PHWC-30B8E/2020:5.5E-4,Wales/PHWC-278FC/2020:5.5E-4)0.376:5.5E-4,((Wales/PHWC-25F80/2020:5.5E-4,(Wales/PHWC-26C1F/2020:5.5E-4,((Wales/PHWC-35AB9/2020:5.5E-4,Wales/PHWC-31419/2020:5.5E-4)0.946:5.1E-4,((Wales/PHWC-15CF70/2020:5.5E-4,((Wales/PHWC-27258/2020:5.5E-4,(Wales/PHWC-30CA9/2020:5.5E-4,Wales/PHWC-2D225/2020:5.5E-4)0.605:5.5E-4)0.725:5.5E-4,(Wales/PHWC-1640AF/2020:5.5E-4,(Wales/PHWC-163714/2020:5.5E-4,(Wales/PHWC-15CECE/2020:5.5E-4,((Wales/PHWC-164054/2020:5.5E-4,Wales/PHWC-163B09/2020:5.1E-4)0.000:5.5E-4,Wales/PHWC-160DE8/2020:5.5E-4)0.000:5.5E-4)0.983:5.5E-4)0.835:5.5E-4)0.878:5.5E-4)0.744:5.5E-4)0.000:5.5E-4,Wales/PHWC-26A8E/2020:5.5E-4)0.000:5.5E-4)0.556:5.5E-4)0.735:5.5E-4)0.739:5.5E-4,(Wales/PHWC-28907/2020:5.5E-4,Wales/PHWC-2759B/2020:5.5E-4)0.939:5.5E-4)0.402:5.5E-4)0.763:5.5E-4)0.990:5.5E-4)0.000:5.5E-4)0.000:5.5E-4,Latvia/06/2020:5.5E-4)0.744:5.5E-4)0.789:5.5E-4,((England/20208072004/2020:5.5E-4,(((Germany/Cento-70001814/2020:0.0,Germany/Cento-70004280/2020:0.0):5.5E-4,(England/CAMB-73D3E/2020:5.5E-4,(England/BRIS-129932/2020:5.5E-4,England/CAMB-77CE2/2020:5.5E-4)1.000:5.5E-4)1.000:5.5E-4)0.765:5.5E-4,England/201180344/2020:5.5E-4)0.000:5.5E-4)0.804:5.5E-4,((((England/CAMB-765BB/2020:5.5E-4,((England/OXON-AE23B/2020:5.5E-4,(Sweden/20-14647/2020:5.5E-4,Sweden/20-51755/2020:5.5E-4)0.750:5.5E-4)0.958:5.5E-4,(England/20174021704/2020:5.5E-4,England/BRIS-1248B2/2020:5.5E-4)1.000:5.5E-4)0.759:5.5E-4)0.811:5.5E-4,(((((Sweden/20-07734/2020:5.5E-4,(((((England/20169035404/2020:5.5E-4,England/20172040004/2020:5.5E-4)0.780:5.5E-4,(England/20166000404/2020:5.5E-4,Italy/BG-11639-28Feb/2020:5.5E-4)0.623:5.5E-4)0.806:5.5E-4,(England/EXET-1364F5/2020:5.5E-4,(England/20168038104/2020:5.5E-4,(England/20168038604/2020:5.5E-4,(England/20168038004/2020:5.5E-4,England/20168038204/2020:5.5E-4)0.731:5.5E-4)0.000:5.5E-4)0.937:5.5E-4)0.856:5.5E-4)0.000:5.5E-4,((England/OXON-AD375/2020:5.5E-4,((Wales/PHWC-27DFD/2020:5.5E-4,(England/BRIS-12B9F4/2020:5.5E-4,(England/BRIS-12A98C/2020:5.5E-4,England/20184026804/2020:5.5E-4)1.000:5.5E-4)1.000:5.5E-4)0.989:5.5E-4,(England/20184048804/2020:5.5E-4,(England/20132087602/2020:5.5E-4,(England/BRIS-125FE9/2020:5.5E-4,(England/BRIS-12A95F/2020:5.5E-4,England/BRIS-12A96E/2020:5.5E-4)0.000:5.5E-4)1.000:5.5E-4)0.997:5.5E-4)1.000:5.5E-4)0.917:5.5E-4)0.800:5.5E-4,((((((England/20189164301/2020:5.5E-4,England/20189164001/2020:5.5E-4)0.000:5.5E-4,(England/CAMB-1AF5A9/2020:5.5E-4,(England/CAMB-1B0350/2020:5.5E-4,England/CAMB-1B1850/2020:5.5E-4)0.000:5.5E-4)0.000:5.5E-4)0.762:5.5E-4,(((England/20166012804/2020:5.5E-4,(England/20132004204/2020:5.5E-4,England/EXET-1362EC/2020:5.5E-4)0.269:5.5E-4)0.430:5.5E-4,England/20194036501/2020:5.5E-4)0.000:5.5E-4,England/20166000804/2020:5.5E-4)0.939:5.5E-4)0.194:5.5E-4,(England/20196060604/2020:5.5E-4,(England/CAMB-7BE24/2020:5.5E-4,England/CAMB-79DDE/2020:5.5E-4)0.903:5.5E-4)0.762:5.5E-4)0.508:5.5E-4,(England/20132048402/2020:5.5E-4,(England/20130071804/2020:5.5E-4,England/CAMB-7963D/2020:5.5E-4)0.560:5.5E-4)0.844:5.5E-4)0.374:5.5E-4,(((England/20172053404/2020:5.5E-4,England/20109097703/2020:5.5E-4)0.772:5.5E-4,(England/BIRM-60FE3/2020:5.5E-4,(England/BIRM-5F776/2020:5.5E-4,England/BIRM-5F961/2020:5.5E-4)0.000:5.5E-4)0.914:5.5E-4)0.000:5.5E-4,((England/20154002604/2020:5.5E-4,England/20172003804/2020:5.5E-4)0.946:5.5E-4,England/20149048704/2020:5.5E-4)0.609:5.5E-4)0.755:5.5E-4)0.427:5.5E-4)0.428:5.5E-4)0.807:5.5E-4,((((England/20140070604/2020:5.5E-4,(Italy/IZSPB_2627/2020:5.5E-4,((England/EXET-136F4F/2020:5.5E-4,(England/BRIS-12307F/2020:5.5E-4,(England/EXET-135775/2020:5.5E-4,((England/EXET-135766/2020:5.5E-4,England/EXET-135678/2020:5.5E-4)0.000:5.5E-4,(England/EXET-1354AB/2020:5.5E-4,England/EXET-137412/2020:5.5E-4)0.000:5.5E-4)0.744:5.5E-4)0.000:5.5E-4)0.000:5.5E-4)0.912:5.5E-4,(Netherlands/NA_2/2020:5.5E-4,(England/LIVE-99E99/2020:5.5E-4,England/LIVE-9A399/2020:5.5E-4)1.000:5.5E-4)0.000:5.5E-4)0.905:5.5E-4)0.801:5.5E-4)0.841:5.5E-4,((England/20142015904/2020:5.5E-4,(England/20149006604/2020:5.5E-4,(((((Scotland/CVR2956/2020:5.5E-4,Scotland/CVR2790/2020:5.5E-4)0.887:5.5E-4,(((Scotland/CVR2371/2020:0.0,Scotland/CVR2574/2020:0.0):5.5E-4,(Scotland/CVR3116/2020:5.5E-4,(Scotland/CVR2918/2020:5.5E-4,(Scotland/CVR3117/2020:5.5E-4,Scotland/CVR3194/2020:5.5E-4)0.000:5.5E-4)0.729:5.5E-4)0.000:5.5E-4)0.941:5.5E-4,(Scotland/CVR2566/2020:0.0,Scotland/CVR2808/2020:0.0):5.5E-4)0.000:5.5E-4)0.891:5.5E-4,Scotland/CVR307/2020:5.5E-4)0.000:5.5E-4,Scotland/EDB300/2020:5.5E-4)0.000:5.5E-4,(England/20129038404/2020:5.5E-4,((Scotland/CVR2980/2020:5.5E-4,Scotland/CVR3347/2020:5.5E-4)0.864:5.5E-4,England/20139013706/2020:5.5E-4)0.612:5.5E-4)0.284:5.5E-4)0.561:5.5E-4)0.628:5.5E-4)0.903:5.5E-4,(((((((England/20169019604/2020:5.5E-4,(England/20144070104/2020:5.5E-4,Wales/PHWC-2C183/2020:5.5E-4)0.328:5.5E-4)0.523:5.5E-4,England/20139054504/2020:5.5E-4)0.448:5.5E-4,(England/20138026604/2020:5.5E-4,(England/20144023704/2020:5.5E-4,Wales/PHWC-34917/2020:5.5E-4)0.528:5.5E-4)0.581:5.5E-4)0.450:5.5E-4,((England/20149054204/2020:5.5E-4,England/CAMB-7C8E9/2020:5.5E-4)0.000:5.5E-4,England/20138020004/2020:5.5E-4)0.795:5.5E-4)0.397:5.5E-4,(England/201390706/2020:5.5E-4,((England/20149053704/2020:5.5E-4,England/BRIS-126874/2020:5.5E-4)0.403:5.5E-4,England/201120295/2020:5.5E-4)0.608:5.5E-4)0.769:5.5E-4)0.742:5.5E-4,((((England/20149025804/2020:5.5E-4,(England/201120197/2020:5.5E-4,(England/20139052002/2020:5.5E-4,England/20139052004/2020:5.5E-4)0.925:5.5E-4)0.611:5.5E-4)0.000:5.5E-4,(England/20169019404/2020:5.5E-4,England/CAMB-7EA4B/2020:5.5E-4)0.525:5.5E-4)0.919:5.5E-4,((England/20139013406/2020:5.5E-4,(((England/201060040/2020:5.5E-4,(England/20138007404/2020:5.5E-4,Spain/Donostia-San_Sebastian2163/2020:5.5E-4)0.000:5.5E-4)0.128:5.5E-4,England/20144001904/2020:5.5E-4)0.646:5.5E-4,England/20138021104/2020:5.5E-4)0.725:5.5E-4)0.744:5.5E-4,(England/20169023004/2020:5.5E-4,England/CAMB-1AACA9/2020:5.5E-4)0.905:5.5E-4)0.009:5.5E-4)0.000:5.5E-4,(((Belgium/ULG-6457/2020:5.5E-4,((Belgium/ULG-9634/2020:0.0,Belgium/ULG-9735/2020:0.0,Belgium/ULG-9741/2020:0.0):5.5E-4,(Belgium/ULG-10024/2020:5.5E-4,Belgium/ULG-10050/2020:5.5E-4)0.000:5.5E-4)0.000:5.5E-4)0.928:5.5E-4,((England/201640263/2020:5.5E-4,England/20130064104/2020:5.5E-4)0.902:5.5E-4,(England/CAMB-1AD0C8/2020:5.5E-4,England/CAMB-1AF06C/2020:5.5E-4)0.727:5.5E-4)0.000:5.5E-4)1.000:5.5E-4,(((Scotland/CVR2421/2020:5.5E-4,Scotland/GCVR-17088A/2020:5.5E-4)0.899:5.5E-4,England/20139016804/2020:5.5E-4)0.727:5.5E-4,(England/20138024204/2020:5.5E-4,((England/CAMB-77C5B/2020:5.5E-4,(England/CAMB-75C8A/2020:5.5E-4,England/CAMB-7C9F5/2020:5.5E-4)1.000:5.5E-4)0.752:5.5E-4,England/20138020704/2020:5.5E-4)0.197:5.5E-4)0.000:5.5E-4)0.747:5.5E-4)0.946:5.5E-4)0.852:5.5E-4)0.927:5.5E-4,(((Israel/2020087/2020:5.5E-4,(England/20176046604/2020:6.7E-4,((England/201620305/2020:5.5E-4,Scotland/EDB3902/2020:5.5E-4)0.558:5.5E-4,(((((Scotland/EDB3954/2020:6.6E-4,Scotland/CVR3145/2020:5.5E-4)1.000:5.5E-4,Scotland/EDB4391/2020:5.5E-4)1.000:5.5E-4,Scotland/EDB2077/2020:5.5E-4)0.000:5.5E-4,((Scotland/EDB1683/2020:0.0,Scotland/EDB2614/2020:0.0):5.5E-4,((((((Scotland/EDB4739/2020:5.5E-4,(Scotland/EDB4802/2020:5.5E-4,(Scotland/EDB4743/2020:5.5E-4,Scotland/EDB4950/2020:5.5E-4)0.116:5.5E-4)0.000:5.5E-4)0.739:5.5E-4,Scotland/EDB4652/2020:5.5E-4)0.371:5.5E-4,(Scotland/EDB6322/2020:5.5E-4,Scotland/EDB4869/2020:5.5E-4)0.796:5.5E-4)0.000:5.5E-4,(((Scotland/EDB4949/2020:5.5E-4,Scotland/EDB4599/2020:5.5E-4)0.000:5.5E-4,(((Scotland/EDB5747/2020:5.5E-4,(Scotland/EDB4948/2020:0.0,Scotland/EDB4952/2020:0.0,Scotland/EDB5678/2020:0.0):5.5E-4)0.754:5.5E-4,(((Scotland/EDB4873/2020:5.5E-4,Scotland/EDB4959/2020:5.5E-4)0.000:5.5E-4,(Scotland/EDB4953/2020:0.0,Scotland/EDB4957/2020:0.0,Scotland/EDB4961/2020:0.0):5.5E-4)0.876:5.5E-4,(Scotland/EDB4962/2020:5.5E-4,Scotland/EDB4956/2020:5.5E-4)0.384:5.5E-4)0.000:5.5E-4)0.000:5.5E-4,((Scotland/EDB4648/2020:0.0,Scotland/EDB4649/2020:0.0):5.5E-4,(Scotland/EDB5593/2020:5.5E-4,Scotland/EDB5242/2020:5.5E-4)1.000:5.5E-4)0.000:5.5E-4)0.000:5.5E-4)0.856:5.5E-4,Scotland/EDB4535/2020:5.5E-4)0.000:5.5E-4)0.000:5.5E-4,((Scotland/EDB4426/2020:5.5E-4,Scotland/EDB5274/2020:5.5E-4)0.757:5.5E-4,Scotland/EDB5288/2020:5.5E-4)0.000:5.5E-4)0.000:5.5E-4,(Scotland/EDB4536/2020:5.5E-4,Scotland/EDB4653/2020:5.5E-4)0.730:5.5E-4)0.747:5.5E-4)0.000:5.5E-4)0.000:5.5E-4,(Scotland/CVR2798/2020:0.0,Scotland/CVR3210/2020:0.0,Scotland/CVR3227/2020:0.0):5.5E-4)0.998:5.5E-4)0.739:5.5E-4)0.697:5.5E-4)0.785:5.5E-4,England/20134028004/2020:5.5E-4)0.631:5.5E-4,England/20132017904/2020:5.5E-4)0.751:5.5E-4)0.000:5.5E-4)0.477:5.5E-4)0.000:5.5E-4,(England/20136008004/2020:5.5E-4,(England/20182007204/2020:5.1E-4,((((England/NORW-E8B58/2020:5.5E-4,(England/NORW-E8C91/2020:5.5E-4,(England/NORW-E8AB5/2020:5.5E-4,England/NORW-E8305/2020:5.5E-4)0.316:5.5E-4)0.606:5.5E-4)0.751:5.5E-4,((England/NORW-E8BC1/2020:5.5E-4,((England/NORW-E6DAF/2020:5.5E-4,((England/NORW-EB8B8/2020:5.5E-4,(England/NORW-EA989/2020:5.5E-4,(England/NORW-E74E5/2020:5.5E-4,England/NORW-EBB73/2020:5.5E-4)0.815:5.5E-4)0.814:5.5E-4)0.799:5.5E-4,((England/NORW-E6ECA/2020:5.5E-4,England/NORW-E94F2/2020:5.5E-4)1.000:5.5E-4,(England/NORW-E9FF1/2020:5.5E-4,(England/NORW-E9744/2020:5.5E-4,(England/NORW-EAE11/2020:5.5E-4,England/NORW-EBE89/2020:5.5E-4)0.885:5.5E-4)0.749:5.5E-4)0.910:5.5E-4)0.000:5.5E-4)0.898:5.5E-4)0.000:5.5E-4,(England/NORW-E99F3/2020:5.5E-4,England/NORW-E8A6A/2020:5.5E-4)0.910:5.5E-4)0.999:5.5E-4)0.726:5.5E-4,England/NORW-E8AD3/2020:5.5E-4)0.962:5.5E-4)0.876:5.5E-4,((England/NORW-EC87B/2020:5.5E-4,(England/NORW-ED6BC/2020:5.5E-4,(England/NORW-EA154/2020:5.5E-4,(England/NORW-EA743/2020:5.5E-4,(England/NORW-EA5D0/2020:5.5E-4,England/NORW-ECBEB/2020:5.5E-4)0.000:5.5E-4)0.000:5.5E-4)0.729:5.5E-4)0.878:5.5E-4)0.779:5.5E-4,(England/NORW-E7A01/2020:5.5E-4,England/NORW-E9498/2020:5.5E-4)0.400:5.5E-4)0.991:5.5E-4)0.000:5.5E-4,England/NORW-E9814/2020:5.5E-4)0.000:5.5E-4)0.873:5.5E-4)0.801:5.5E-4)0.389:5.5E-4,((England/20139042404/2020:5.5E-4,(England/201640260/2020:5.5E-4,(England/OXON-B06D0/2020:5.5E-4,Scotland/CVR2967/2020:5.5E-4)0.789:5.5E-4)0.531:5.5E-4)0.911:5.5E-4,(England/20131104704/2020:5.5E-4,((((England/20132022404/2020:5.5E-4,England/20164067904/2020:5.5E-4)0.000:5.5E-4,England/20144022404/2020:5.5E-4)0.842:5.5E-4,(England/20146001004/2020:5.5E-4,England/20156001404/2020:5.5E-4)0.598:5.5E-4)0.000:5.5E-4,England/20164067404/2020:5.5E-4)0.726:5.5E-4)0.371:5.5E-4)0.518:5.5E-4)0.437:5.5E-4)0.000:5.5E-4)0.441:5.5E-4,(((((England/PORT-2CFD13/2020:5.5E-4,(((England/PORT-2CFCDA/2020:5.5E-4,(England/PORT-2D0B42/2020:5.5E-4,England/PORT-2D0131/2020:5.5E-4)0.758:5.5E-4)0.725:5.5E-4,England/NORT-2892DA/2020:5.5E-4)0.320:5.5E-4,(England/LIVE-9A5A2/2020:5.5E-4,(Wales/PHWC-33FDA/2020:5.5E-4,(England/PORT-2CF469/2020:5.5E-4,England/PORT-2D0CA9/2020:5.5E-4)0.945:5.5E-4)0.000:5.5E-4)0.938:5.5E-4)0.000:5.5E-4)0.442:5.5E-4,(England/PORT-2D0CE5/2020:5.5E-4,England/PORT-2D1042/2020:5.5E-4)0.000:5.5E-4)0.605:5.5E-4,England/201160910/2020:5.5E-4)0.425:5.5E-4,(England/20180026004/2020:5.5E-4,England/20188072401/2020:5.5E-4)0.766:5.5E-4)0.912:5.5E-4,((England/OXON-B053D/2020:5.5E-4,(England/OXON-AFC1E/2020:5.5E-4,England/OXON-ADC3E/2020:5.5E-4)0.907:5.5E-4)0.000:5.5E-4,(England/OXON-AE65D/2020:0.0,England/OXON-AEB4F/2020:0.0):5.5E-4)0.000:5.5E-4)0.792:5.5E-4)0.248:5.5E-4,((England/LIVE-9ED5B/2020:5.5E-4,(England/20189155304/2020:5.5E-4,(((((England/20189155001/2020:5.5E-4,(England/20189156601/2020:5.5E-4,England/20189157404/2020:5.5E-4)0.000:5.5E-4)0.000:5.5E-4,England/20189156401/2020:5.5E-4)0.000:5.5E-4,England/20189157501/2020:5.5E-4)0.530:5.5E-4,England/20189156801/2020:5.5E-4)0.167:5.5E-4,England/20189156201/2020:5.5E-4)0.409:5.5E-4)0.894:5.5E-4)0.900:5.5E-4,(((((Scotland/GCVR-1721E7/2020:5.5E-4,(Scotland/CVR3222/2020:5.5E-4,(Scotland/CVR3355/2020:5.5E-4,(Scotland/CVR3250/2020:5.5E-4,Scotland/CVR3601/2020:5.5E-4)0.887:5.5E-4)0.000:5.5E-4)0.799:5.5E-4)0.724:5.5E-4,(England/BIRM-5F14B/2020:0.0,England/BIRM-5F169/2020:0.0):5.5E-4)0.000:5.5E-4,((Scotland/CVR1445/2020:5.5E-4,Scotland/GCVR-1712C7/2020:5.5E-4)0.878:5.5E-4,(England/NORT-28901C/2020:5.5E-4,(England/CAMB-7DC82/2020:5.5E-4,(Scotland/GCVR-1721D8/2020:0.0,Scotland/GCVR-17226C/2020:0.0):5.5E-4)1.000:5.5E-4)0.994:5.5E-4)1.000:5.5E-4)0.998:5.5E-4,(((England/SHEF-CCAC6/2020:5.5E-4,((England/SHEF-C82FF/2020:5.5E-4,England/SHEF-C68C2/2020:5.5E-4)0.000:5.5E-4,(England/SHEF-C233E/2020:5.5E-4,(England/SHEF-C0CEA/2020:5.5E-4,England/SHEF-CE04A/2020:5.5E-4)0.880:5.5E-4)0.000:5.5E-4)0.000:5.5E-4)0.877:5.5E-4,(England/NORT-289850/2020:5.5E-4,England/LIVE-9E26B/2020:5.5E-4)0.792:5.5E-4)0.723:5.5E-4,(England/20144047604/2020:5.5E-4,England/NORT-289164/2020:5.5E-4)0.872:5.5E-4)0.000:5.5E-4)0.985:5.5E-4,(England/NORW-E889D/2020:5.5E-4,(England/NORW-E89B8/2020:5.5E-4,England/NORW-E8824/2020:5.5E-4)1.000:5.5E-4)0.729:5.5E-4)0.610:5.5E-4)0.808:5.5E-4)0.445:5.5E-4,(England/NORW-E8332/2020:5.5E-4,England/NORW-EAE99/2020:5.5E-4)0.813:5.5E-4)0.000:5.5E-4,(((((((England/LIVE-9D6E8/2020:5.5E-4,England/LIVE-9B27D/2020:5.5E-4)0.631:5.5E-4,((Spain/COV000901/2020:5.5E-4,(England/LIVE-9EF82/2020:5.5E-4,(England/NORT-289F6A/2020:5.5E-4,(England/LIVE-9ED3D/2020:5.5E-4,England/LIVE-9EC6D/2020:5.5E-4)0.831:5.5E-4)0.237:5.5E-4)0.677:5.5E-4)0.247:5.5E-4,England/LIVE-9B0CE/2020:5.5E-4)0.000:5.5E-4)0.962:5.5E-4,England/20119087304/2020:5.5E-4)0.270:5.5E-4,(((England/CAMB-809FE/2020:5.5E-4,(England/CAMB-803D2/2020:5.5E-4,(England/CAMB-77B5E/2020:5.5E-4,(England/CAMB-7CE6F/2020:5.5E-4,England/CAMB-7B431/2020:5.5E-4)0.000:5.5E-4)0.874:5.5E-4)0.138:5.5E-4)0.918:5.5E-4,(England/201420174/2020:5.5E-4,NorthernIreland/NIRE-FC90C/2020:5.5E-4)0.781:5.5E-4)0.905:5.5E-4,England/20132024004/2020:5.5E-4)0.774:5.5E-4)0.446:5.5E-4,England/20124008604/2020:5.5E-4)0.604:5.5E-4,(Germany/BAV-MVP0067/2020:5.5E-4,(NorthernIreland/NIRE-FC368/2020:5.5E-4,NorthernIreland/NIRE-FA82F/2020:5.5E-4)0.000:5.5E-4)0.788:5.5E-4)0.000:5.5E-4,England/20149009504/2020:5.5E-4)0.802:5.5E-4)0.145:5.5E-4)0.406:5.5E-4,(England/OXON-B2076/2020:5.5E-4,England/20129176004/2020:5.5E-4)0.726:5.5E-4)0.000:5.5E-4,((((England/LIVE-9EEFE/2020:5.5E-4,(England/CAMB-7B3F8/2020:5.5E-4,(Wales/PHWC-2A334/2020:5.5E-4,England/LIVE-99479/2020:5.5E-4)0.728:5.5E-4)0.252:5.5E-4)0.406:5.5E-4,((England/20130036404/2020:5.5E-4,(England/20138017004/2020:5.5E-4,England/LIVE-9F024/2020:5.5E-4)0.728:5.5E-4)0.455:5.5E-4,England/20104003404/2020:5.5E-4)0.503:5.5E-4)0.327:5.5E-4,England/20130036304/2020:5.5E-4)0.733:5.5E-4,(((((England/NORW-E8B1C/2020:5.5E-4,England/NORW-E8B85/2020:5.5E-4)0.723:5.5E-4,England/NORW-E8253/2020:5.5E-4)0.953:5.5E-4,England/LIVE-A006C/2020:5.5E-4)0.870:5.5E-4,((Wales/PHWC-273EC/2020:5.5E-4,(Wales/PHWC-25F62/2020:5.5E-4,(((Wales/PHWC-28A6E/2020:5.5E-4,((England/LIVE-9AC70/2020:5.5E-4,Wales/PHWC-290C5/2020:5.5E-4)0.954:5.5E-4,Wales/PHWC-326B8/2020:5.5E-4)0.000:5.5E-4)0.000:5.5E-4,((Wales/PHWC-32B5F/2020:5.5E-4,Wales/PHWC-2F083/2020:5.5E-4)1.000:5.5E-4,(Wales/PHWC-32E83/2020:5.5E-4,(Wales/PHWC-330F5/2020:5.5E-4,Wales/PHWC-32F08/2020:5.5E-4)0.000:5.5E-4)0.909:5.5E-4)0.000:5.5E-4)0.000:5.5E-4,Wales/PHWC-2705E/2020:5.5E-4)0.000:5.5E-4)0.000:5.5E-4)0.741:5.5E-4,Wales/PHWC-24DD2/2020:5.5E-4)0.000:5.5E-4)0.769:5.5E-4,(England/201121203/2020:5.5E-4,((England/20119083806/2020:5.5E-4,England/LIVE-9BF58/2020:5.5E-4)0.810:5.5E-4,England/201421129/2020:5.5E-4)0.616:5.5E-4)0.000:5.5E-4)0.546:5.5E-4)0.800:5.5E-4)0.000:5.5E-4)0.000:5.5E-4)0.453:5.5E-4,((Wales/PHWC-160B39/2020:5.5E-4,(Wales/PHWC-318A4/2020:5.5E-4,(((Wales/PHWC-28B4D/2020:5.5E-4,(Wales/PHWC-29D28/2020:5.5E-4,Wales/PHWC-34452/2020:5.5E-4)1.000:5.5E-4)0.966:5.5E-4,((Wales/PHWC-2AF7C/2020:5.5E-4,(Wales/PHWC-28934/2020:5.5E-4,(Wales/PHWC-2D53B/2020:5.5E-4,Wales/PHWC-2BE23/2020:5.5E-4)1.000:5.5E-4)0.000:5.5E-4)1.000:5.5E-4,(Wales/PHWC-165053/2020:5.5E-4,(Wales/PHWC-31BC9/2020:5.5E-4,Wales/PHWC-30DC4/2020:5.5E-4)1.000:5.5E-4)1.000:5.5E-4)0.962:5.5E-4)0.000:5.5E-4,(((((((Wales/PHWC-31BD8/2020:5.5E-4,Wales/PHWC-2EAFF/2020:5.5E-4)1.000:5.5E-4,(Wales/PHWC-2EE20/2020:5.5E-4,(Wales/PHWC-32D4A/2020:5.5E-4,Wales/PHWC-32DC2/2020:5.5E-4)0.920:5.5E-4)0.000:5.5E-4)0.456:5.5E-4,Wales/PHWC-32849/2020:5.5E-4)1.000:5.5E-4,Wales/PHWC-309A2/2020:5.5E-4)0.996:5.5E-4,((Wales/PHWC-32E65/2020:5.5E-4,(Wales/PHWC-33013/2020:5.5E-4,(Wales/PHWC-29247/2020:5.5E-4,(Wales/PHWC-3561F/2020:5.5E-4,(Wales/PHWC-363BD/2020:5.5E-4,Wales/PHWC-36881/2020:5.5E-4)1.000:5.5E-4)0.900:5.5E-4)1.000:5.5E-4)0.000:5.5E-4)0.903:5.5E-4,(Wales/PHWC-337F0/2020:5.5E-4,Wales/PHWC-34443/2020:5.5E-4)0.835:5.5E-4)0.962:5.5E-4)0.993:5.5E-4,(Wales/PHWC-33DFE/2020:5.5E-4,Wales/PHWC-32EED/2020:5.5E-4)0.997:5.5E-4)0.788:5.5E-4,Wales/PHWC-32779/2020:5.5E-4)0.922:5.5E-4)0.764:5.5E-4)0.307:5.5E-4)0.749:5.5E-4,((((England/201160755/2020:5.5E-4,(England/CAMB-7CF8A/2020:5.5E-4,((England/CAMB-77848/2020:5.5E-4,(England/CAMB-7F1EB/2020:5.5E-4,England/CAMB-7F2AC/2020:5.5E-4)0.000:5.5E-4)0.000:5.5E-4,England/CAMB-78D84/2020:5.5E-4)0.741:5.5E-4)0.739:5.5E-4)0.541:5.5E-4,England/20156004504/2020:5.5E-4)0.581:5.5E-4,((Denmark/ALAB-SSI29/2020:5.5E-4,England/201360047/2020:5.5E-4)0.502:5.5E-4,England/20104014004/2020:5.5E-4)0.398:5.5E-4)0.890:5.5E-4,((((((Scotland/EDB6517/2020:5.5E-4,Scotland/EDB6535/2020:5.5E-4)0.000:5.5E-4,Scotland/EDB6369/2020:5.5E-4)0.000:5.5E-4,(Scotland/EDB6486/2020:5.5E-4,Scotland/EDB6495/2020:5.5E-4)0.000:5.5E-4)0.886:5.5E-4,England/20149007404/2020:5.5E-4)0.745:5.5E-4,((England/SHEF-C41BA/2020:5.5E-4,((England/BRIS-125963/2020:0.0,England/BRIS-128784/2020:0.0):5.5E-4,(England/BRIS-12A2BE/2020:5.5E-4,(England/BRIS-126786/2020:5.5E-4,England/BRIS-128E8F/2020:5.5E-4)1.000:5.5E-4)0.000:5.5E-4)0.000:5.5E-4)0.823:5.5E-4,England/20188012604/2020:5.5E-4)0.924:5.5E-4)0.995:5.5E-4,((Netherlands/NoordBrabant_26/2020:5.5E-4,(England/NORW-E87EB/2020:5.5E-4,(England/LIVE-A03CD/2020:5.5E-4,(England/EXET-1358AF/2020:5.5E-4,(England/CAMB-1AE188/2020:5.5E-4,(England/CAMB-1AE1A6/2020:5.5E-4,(England/NORW-EB2AB/2020:5.5E-4,((England/CAMB-1AA869/2020:5.5E-4,England/NORW-EADAB/2020:5.5E-4)1.000:5.5E-4,(England/CAMB-81FBF/2020:5.5E-4,(England/CAMB-1AD963/2020:5.5E-4,England/CAMB-1AD1C5/2020:5.5E-4)0.000:5.5E-4)1.000:5.5E-4)1.000:5.5E-4)0.000:5.5E-4)0.849:5.5E-4)0.854:5.5E-4)0.000:5.5E-4)0.796:5.5E-4)0.787:5.5E-4)0.356:5.5E-4,(England/NORW-EC8B7/2020:5.5E-4,(England/BIRM-5F08A/2020:5.5E-4,Wales/PHWC-1637D8/2020:5.5E-4)0.435:5.5E-4)0.839:5.5E-4)0.446:5.5E-4)0.867:5.5E-4)0.997:5.5E-4)0.535:5.5E-4)0.000:5.5E-4)0.420:5.5E-4)0.000:5.5E-4,(((Scotland/CVR536/2020:5.5E-4,England/NORT-281BC8/2020:5.5E-4)1.000:5.5E-4,Wales/PHWC-293AE/2020:5.5E-4)0.000:5.5E-4,((Wales/PHWC-15C541/2020:5.5E-4,(England/OXON-ACF54/2020:5.5E-4,(Wales/PHWC-164E1E/2020:5.5E-4,Wales/PHWC-2E0DF/2020:5.5E-4)0.786:5.5E-4)0.476:5.5E-4)0.527:5.5E-4,Wales/PHWC-2C165/2020:5.5E-4)0.581:5.5E-4)0.797:5.5E-4)0.000:5.5E-4)0.000:5.5E-4,((((((((Wales/PHWC-30975/2020:5.5E-4,(((Scotland/CVR861/2020:5.5E-4,England/NOTT-10F63B/2020:5.5E-4)0.642:5.5E-4,Wales/PHWC-3620B/2020:5.5E-4)0.581:5.5E-4,Wales/PHWC-344E9/2020:5.5E-4)0.586:5.5E-4)0.644:5.5E-4,Wales/PHWC-344AD/2020:5.5E-4)0.482:5.5E-4,England/LIVE-9EBBB/2020:5.5E-4)0.692:5.5E-4,((((Wales/PHWC-2C226/2020:5.5E-4,((Wales/PHWC-36BD3/2020:5.5E-4,(England/NORT-284011/2020:5.5E-4,(England/CAMB-8123E/2020:5.5E-4,England/NORT-2825D8/2020:5.5E-4)0.000:5.5E-4)0.618:5.5E-4)0.447:5.5E-4,Wales/PHWC-32278/2020:5.5E-4)0.611:5.5E-4)0.630:5.5E-4,Wales/PHWC-30A27/2020:5.5E-4)0.627:5.5E-4,England/LIVE-9E948/2020:5.5E-4)0.641:5.5E-4,(England/LOND-D6829/2020:5.5E-4,(England/CAMB-7FA77/2020:5.5E-4,(Croatia/14412_Koprivnica/2020:6.7E-4,England/CAMB-1AE7C2/2020:5.5E-4)0.337:5.5E-4)0.000:5.5E-4)0.981:5.5E-4)0.000:5.5E-4)0.384:5.5E-4,(Wales/PHWC-2E057/2020:5.5E-4,(((Wales/PHWC-277E0/2020:5.5E-4,(England/LIVE-99752/2020:5.5E-4,((((England/CAMB-1AA623/2020:5.5E-4,England/CAMB-1AA66F/2020:5.5E-4)0.794:5.5E-4,England/LOND-D6355/2020:5.5E-4)0.000:5.5E-4,England/CAMB-1AA492/2020:5.5E-4)0.000:5.5E-4,(England/NORT-2896B0/2020:0.0,England/NOTT-10FC1B/2020:0.0):5.5E-4)0.000:5.5E-4)0.629:5.5E-4)0.608:5.5E-4,England/LIVE-9E3D1/2020:5.5E-4)0.000:5.5E-4,(Wales/PHWC-15D2C1/2020:5.5E-4,(England/NORT-288EE6/2020:0.0,England/NORT-2892BC/2020:0.0):5.5E-4)0.629:5.5E-4)0.000:5.5E-4)0.679:5.5E-4)0.594:5.5E-4,(((((((England/LIVE-99AD1/2020:0.0,England/LIVE-99761/2020:0.0,England/NORT-283BB7/2020:0.0,England/NOTT-10DF14/2020:0.0,England/NOTT-10E5B7/2020:0.0):5.5E-4,England/BRIS-125EEC/2020:5.5E-4)0.000:5.5E-4,(England/CAMB-826B9/2020:5.5E-4,England/CAMB-79FBA/2020:5.5E-4)0.597:5.5E-4)0.000:5.5E-4,England/CAMB-7A511/2020:5.5E-4)0.622:5.5E-4,(Wales/PHWC-2EF69/2020:5.5E-4,(England/20146016004/2020:5.5E-4,(Scotland/CVR3796/2020:5.5E-4,(Scotland/CVR1290/2020:5.5E-4,Switzerland/100819/2020:6.2E-4)0.795:5.5E-4)0.871:5.5E-4)0.567:5.5E-4)0.809:5.5E-4)0.000:5.5E-4,England/CAMB-82E75/2020:5.5E-4)0.439:5.5E-4,(Wales/PHWC-2E330/2020:5.5E-4,(((Wales/PHWC-32E56/2020:5.5E-4,Wales/PHWC-32EDE/2020:5.5E-4)0.895:5.5E-4,(Wales/PHWC-26B9A/2020:5.5E-4,(England/CAMB-7D6FD/2020:5.5E-4,Wales/PHWC-2BFC6/2020:5.5E-4)0.604:5.5E-4)0.548:5.5E-4)0.538:5.5E-4,Wales/PHWC-29274/2020:5.5E-4)0.018:5.5E-4)0.801:5.5E-4)0.000:5.5E-4)0.595:5.5E-4,((Scotland/EDB396/2020:5.5E-4,((England/NORW-E8DDA/2020:5.5E-4,(England/NORT-283F60/2020:5.5E-4,(England/20156042704/2020:5.5E-4,England/BRIS-122DA6/2020:5.5E-4)1.000:5.5E-4)0.932:5.5E-4)0.000:5.5E-4,((((England/NORW-E9A96/2020:5.5E-4,England/NORW-E97CC/2020:5.5E-4)0.000:5.5E-4,(England/NORW-E95A4/2020:5.5E-4,England/NORW-E98BA/2020:5.5E-4)0.363:5.5E-4)0.000:5.5E-4,(England/NORW-E7737/2020:5.5E-4,England/NORW-EBF86/2020:5.1E-4)0.929:5.5E-4)0.000:5.5E-4,(England/NORW-E9401/2020:5.5E-4,(((England/NORW-EA92F/2020:5.5E-4,(((England/NORW-ED546/2020:5.5E-4,(England/NORW-ED4EF/2020:5.5E-4,England/NORW-ED79B/2020:5.5E-4)0.644:5.5E-4)0.213:5.5E-4,England/NORW-ED564/2020:5.5E-4)0.729:5.5E-4,(England/NORW-ECD6D/2020:5.5E-4,England/NORW-ED485/2020:5.5E-4)0.858:5.5E-4)1.000:5.5E-4)0.000:5.5E-4,England/NORW-EACBD/2020:5.5E-4)0.903:5.5E-4,(England/NORW-EBBA0/2020:5.5E-4,England/NORW-E9CEB/2020:5.5E-4)0.736:5.5E-4)0.888:5.5E-4)0.721:5.5E-4)0.750:5.5E-4)0.566:5.5E-4)0.411:5.5E-4,(England/201090694/2020:5.5E-4,((England/20124007204/2020:5.5E-4,(Scotland/EDB560/2020:5.5E-4,England/20170041504/2020:5.5E-4)0.573:5.5E-4)0.736:5.5E-4,((Scotland/EDB726/2020:0.0,Scotland/EDB795/2020:0.0,Scotland/EDB838/2020:0.0):5.5E-4,Scotland/EDB766/2020:5.5E-4)0.000:5.5E-4)0.513:5.5E-4)0.541:5.5E-4)0.799:5.5E-4)0.451:5.5E-4,England/20238001204/2020:5.5E-4)0.801:5.5E-4)0.237:5.5E-4)0.208:5.5E-4)0.000:5.5E-4,((((England/CAMB-75FCD/2020:5.5E-4,(England/20166014904/2020:5.5E-4,England/20168004104/2020:5.5E-4)0.729:5.5E-4)0.781:5.5E-4,((((((((England/NORT-28B0B0/2020:5.5E-4,England/CAMB-7F743/2020:5.5E-4)0.000:5.5E-4,(((England/CAMB-843FC/2020:5.5E-4,(((England/BRIS-129334/2020:5.5E-4,(England/BRIS-123A71/2020:5.5E-4,(England/BRIS-129FE5/2020:5.5E-4,(England/BRIS-1233D0/2020:5.5E-4,(England/BRIS-12368C/2020:5.5E-4,England/BRIS-1229B1/2020:5.5E-4)0.952:5.5E-4)0.000:5.5E-4)0.739:5.5E-4)0.739:5.5E-4)0.000:5.5E-4,((England/BRIS-122D3D/2020:0.0,England/BRIS-12276C/2020:0.0):5.5E-4,England/CAMB-7BDDC/2020:5.5E-4)0.000:5.5E-4)0.000:5.5E-4,(England/BRIS-124CC5/2020:0.0,England/BRIS-125A60/2020:0.0):5.5E-4)0.000:5.5E-4)0.000:5.5E-4,England/BRIS-122878/2020:5.5E-4)0.000:5.5E-4,England/CAMB-775E7/2020:5.5E-4)0.000:5.5E-4)0.000:5.5E-4,England/CAMB-78179/2020:5.5E-4)0.000:5.5E-4,England/CAMB-72106/2020:5.5E-4)0.597:5.5E-4,England/20140001704/2020:5.5E-4)0.482:5.5E-4,England/201160658/2020:5.5E-4)0.675:5.5E-4,((Wales/PHWC-2CB3A/2020:5.5E-4,((England/BRIS-126698/2020:5.5E-4,England/BRIS-123B50/2020:5.5E-4)0.750:5.5E-4,(England/CAMB-1AA41A/2020:5.5E-4,England/CAMB-7F075/2020:5.5E-4)0.000:5.5E-4)0.736:5.5E-4)0.000:5.5E-4,(Wales/PHWC-2E233/2020:5.5E-4,((England/NORW-E8FF2/2020:5.5E-4,(Portugal/PT0513/2020:5.5E-4,((Portugal/PT0204/2020:5.5E-4,(Portugal/PT0523/2020:5.5E-4,(Portugal/PT0141/2020:5.5E-4,Portugal/PT0147/2020:5.5E-4)1.000:5.5E-4)0.732:5.5E-4)0.910:5.5E-4,(Portugal/PT0517/2020:5.5E-4,(Portugal/PT0171/2020:5.5E-4,(Portugal/PT0162/2020:5.5E-4,Portugal/PT0172/2020:5.5E-4)1.000:5.5E-4)1.000:5.5E-4)0.000:5.5E-4)0.000:5.5E-4)0.000:5.5E-4)0.911:5.5E-4,(England/BRIS-1234A0/2020:5.5E-4,(England/CAMB-73448/2020:5.5E-4,(England/LIVE-9C9B3/2020:5.5E-4,((England/LOND-D6908/2020:5.5E-4,(England/LIVE-9F21F/2020:5.5E-4,((England/LIVE-997F8/2020:0.0,England/LIVE-9953A/2020:0.0):5.5E-4,England/LIVE-9BDE5/2020:5.5E-4)0.000:5.5E-4)0.000:5.5E-4)0.606:5.5E-4,((((England/LIVE-9BA84/2020:0.0,England/LIVE-9CA29/2020:0.0):5.5E-4,(((England/LIVE-A0C2C/2020:5.5E-4,England/LIVE-A072B/2020:5.5E-4)0.740:5.5E-4,(England/LIVE-9F895/2020:5.5E-4,((England/LIVE-A0E9F/2020:5.5E-4,England/LIVE-A0E26/2020:5.5E-4)0.755:5.5E-4,(England/LIVE-A007B/2020:5.5E-4,((England/LIVE-9FE0C/2020:5.5E-4,England/LIVE-9FCA8/2020:5.5E-4)1.000:5.5E-4,England/LIVE-9FF63/2020:5.5E-4)1.000:5.5E-4)1.000:5.5E-4)1.000:5.5E-4)0.000:5.5E-4)0.769:5.5E-4,(England/LIVE-9FFCD/2020:5.5E-4,(England/LIVE-9FC7B/2020:5.5E-4,England/LIVE-9FD3C/2020:5.5E-4)0.899:5.5E-4)0.190:5.5E-4)0.894:5.5E-4)0.766:5.5E-4,((((((England/LIVE-9E81E/2020:5.5E-4,England/LIVE-9C124/2020:5.5E-4)0.000:5.5E-4,(England/LIVE-9D545/2020:5.5E-4,(((England/LIVE-9A672/2020:5.5E-4,England/LIVE-9A7AC/2020:5.5E-4)0.000:5.5E-4,(England/LIVE-9A6EB/2020:5.5E-4,England/LIVE-9E1B9/2020:5.5E-4)1.000:5.5E-4)0.000:5.5E-4,England/LIVE-9D439/2020:5.5E-4)0.000:5.5E-4)1.000:5.5E-4)0.000:5.5E-4,England/LIVE-9F0AC/2020:5.5E-4)1.000:5.5E-4,England/LIVE-9E31D/2020:5.5E-4)1.000:5.5E-4,England/LIVE-9B9F0/2020:5.5E-4)1.000:5.5E-4,((England/LIVE-9C115/2020:5.5E-4,(England/LIVE-9A0ED/2020:5.5E-4,England/LIVE-9D466/2020:5.5E-4)0.000:5.5E-4)1.000:5.5E-4,England/LIVE-9AC9E/2020:5.5E-4)1.000:5.5E-4)0.741:5.5E-4)0.741:5.5E-4,(England/LIVE-98F2E/2020:0.0,England/LIVE-99AA4/2020:0.0,England/LIVE-992D9/2020:0.0):5.5E-4)0.438:5.5E-4)0.813:5.5E-4)0.461:5.5E-4)0.462:5.5E-4)0.907:5.5E-4)0.000:5.5E-4)0.000:5.5E-4)0.511:5.5E-4)0.741:5.5E-4,((England/CAMB-77E64/2020:5.5E-4,(England/CAMB-77DD0/2020:5.5E-4,England/CAMB-77DA3/2020:5.5E-4)0.996:5.5E-4)0.801:5.5E-4,((England/201390485/2020:5.5E-4,((England/NOTT-1116EB/2020:0.0,England/NOTT-1116FA/2020:0.0):5.5E-4,(England/NOTT-1113D5/2020:5.5E-4,(England/NOTT-11178E/2020:5.5E-4,(England/NOTT-11177F/2020:5.5E-4,England/NOTT-111AC1/2020:5.5E-4)0.000:5.5E-4)1.000:5.5E-4)0.000:5.5E-4)0.917:5.5E-4)0.387:5.5E-4,(England/NOTT-110F3C/2020:5.5E-4,(England/NOTT-110DE7/2020:5.5E-4,(England/NOTT-10F783/2020:5.5E-4,(England/NOTT-1103F4/2020:5.5E-4,England/NOTT-1102AC/2020:5.5E-4)0.000:5.5E-4)1.000:5.5E-4)0.000:5.5E-4)0.979:5.5E-4)0.751:5.5E-4)0.805:5.5E-4)0.838:5.5E-4)0.839:5.5E-4,((((((Belgium/ULG-0186/2020:0.0,Belgium/ULG-0190/2020:0.0,Belgium/ULG-10013/2020:0.0,Belgium/ULG-10014/2020:0.0,Belgium/ULG-10057/2020:0.0,Belgium/ULG-10072/2020:0.0,Belgium/ULG-10082/2020:0.0,Denmark/ALAB-SSI109/2020:0.0,Denmark/ALAB-SSI125/2020:0.0,Denmark/ALAB-SSI216/2020:0.0,Denmark/ALAB-SSI235/2020:0.0,Denmark/ALAB-SSI263/2020:0.0,Denmark/ALAB-SSI412/2020:0.0,Denmark/ALAB-SSI469/2020:0.0,Denmark/ALAB-SSI-1388/2020:0.0,England/CAMB-7ABB5/2020:0.0,England/CAMB-73BF8/2020:0.0,England/CAMB-73C5F/2020:0.0,England/CAMB-73CD7/2020:0.0,England/CAMB-74C5E/2020:0.0,England/CAMB-76D95/2020:0.0,England/CAMB-78ABA/2020:0.0,England/CAMB-79A5F/2020:0.0,England/CAMB-737C7/2020:0.0,England/CAMB-779FA/2020:0.0,England/CAMB-786C5/2020:0.0,England/CAMB-7440B/2020:0.0,England/CAMB-7491B/2020:0.0,England/CAMB-7705F/2020:0.0,England/CAMB-7867A/2020:0.0,England/CAMB-74544/2020:0.0,England/CAMB-78285/2020:0.0,England/CAMB-78382/2020:0.0,England/CAMB-78847/2020:0.0,England/EXET-134FAB/2020:0.0,England/EXET-136DEB/2020:0.0,England/EXET-1350A7/2020:0.0,England/EXET-1368EA/2020:0.0,England/EXET-13563C/2020:0.0,England/EXET-13710C/2020:0.0,England/LIVE-99A77/2020:0.0,England/LIVE-992AC/2020:0.0,England/LIVE-9939A/2020:0.0,England/NOTT-10DF05/2020:0.0,England/NOTT-10DF23/2020:0.0,England/NOTT-10E308/2020:0.0,England/SHEF-BFCDF/2020:0.0,England/SHEF-BFCFD/2020:0.0,England/SHEF-C01EB/2020:0.0,England/SHEF-C33D3/2020:0.0,England/SHEF-C65AD/2020:0.0,England/SHEF-C0251/2020:0.0,England/SHEF-C9100/2020:0.0,England/SHEF-CC0D3/2020:0.0,Germany/BAV-V2012856/2020:0.0,Germany/NRW-19/2020:0.0,Germany/NRW-41/2020:0.0,Hungary/SRC-00105w/2020:0.0,Hungary/SRC-00278w/2020:0.0,Hungary/SRC-02801w/2020:0.0,Hungary/SRC-03670w/2020:0.0,Ireland/24052/2020:0.0,Scotland/EDB030/2020:0.0,Scotland/EDB118/2020:0.0,Scotland/EDB297/2020:0.0,Scotland/EDB573/2020:0.0,Scotland/EDB922/2020:0.0,Scotland/EDB1207/2020:0.0,Scotland/EDB1470/2020:0.0,Scotland/EDB2666/2020:0.0,Scotland/EDB2670/2020:0.0,Scotland/EDB3865/2020:0.0,Scotland/EDB3887/2020:0.0):5.5E-4,(((England/BIRM-5E328/2020:5.5E-4,(((England/LIVE-9BA48/2020:0.0,England/LIVE-9985F/2020:0.0):5.5E-4,(((England/CAMB-78F33/2020:5.5E-4,England/20139022204/2020:5.5E-4)0.000:5.5E-4,England/CAMB-76542/2020:5.5E-4)0.000:5.5E-4,England/CAMB-80D4D/2020:5.5E-4)0.000:5.5E-4)0.000:5.5E-4,England/CAMB-79828/2020:5.5E-4)0.650:5.5E-4)0.807:5.5E-4,((((((England/201040027/2020:5.5E-4,((England/20099110204/2020:5.5E-4,(England/20102007104/2020:5.5E-4,England/20102007004/2020:5.5E-4)1.000:5.5E-4)1.000:5.5E-4,(England/201080014/2020:5.5E-4,England/20102003204/2020:5.5E-4)0.000:5.5E-4)1.000:5.5E-4)0.924:5.5E-4,(Norway/2090/2020:5.5E-4,Norway/2093/2020:5.5E-4)0.750:5.5E-4)0.269:5.5E-4,((England/BRIS-1224FC/2020:5.5E-4,England/20099089604/2020:5.5E-4)0.996:5.5E-4,England/200990723/2020:5.5E-4)0.994:5.5E-4)0.791:5.5E-4,(England/CAMB-83D3B/2020:5.5E-4,(England/OXON-AFA50/2020:5.5E-4,(England/OXON-ADC10/2020:5.5E-4,(England/OXON-AD393/2020:5.5E-4,(England/OXON-AD3DF/2020:5.5E-4,England/OXON-AE480/2020:5.5E-4)0.000:5.5E-4)0.942:5.5E-4)0.000:5.5E-4)0.812:5.5E-4)0.297:5.5E-4)0.025:5.5E-4,(((England/CAMB-7F479/2020:5.5E-4,Iceland/122/2020:5.5E-4)0.397:5.5E-4,(Scotland/CVR1918/2020:5.5E-4,(England/CAMB-1B0183/2020:5.1E-4,(Scotland/CVR3502/2020:5.5E-4,(Scotland/CVR3657/2020:5.5E-4,(Scotland/CVR3499/2020:5.5E-4,(Scotland/CVR3500/2020:5.5E-4,Scotland/CVR3501/2020:5.5E-4)0.708:5.5E-4)0.000:5.5E-4)0.000:5.5E-4)0.951:5.1E-4)0.996:5.5E-4)0.000:5.5E-4)0.485:5.5E-4,England/OXON-AE9BE/2020:5.5E-4)0.754:5.5E-4)0.429:5.5E-4,(Wales/PHWC-34294/2020:5.5E-4,(((England/CAMB-795E5/2020:5.5E-4,(England/BIRM-5E80B/2020:5.5E-4,(England/CAMB-7A07A/2020:0.0,England/CAMB-80606/2020:0.0):5.5E-4)0.000:5.5E-4)0.000:5.5E-4,((Portugal/PT0019/2020:5.5E-4,England/BRIS-12648F/2020:5.5E-4)0.821:5.5E-4,Scotland/CVR882/2020:5.5E-4)0.000:5.5E-4)0.349:5.5E-4,(Wales/PHWC-15CF34/2020:5.5E-4,England/CAMB-7CC1A/2020:5.5E-4)0.000:5.5E-4)0.439:5.5E-4)0.798:5.5E-4)0.000:5.5E-4)0.501:5.5E-4,(Wales/PHWC-15D8FC/2020:5.5E-4,England/OXON-ADCB6/2020:5.5E-4)0.755:5.5E-4)0.000:5.5E-4)0.762:5.5E-4,(((((((Wales/PHWC-26444/2020:5.5E-4,Sweden/20-14089/2020:5.5E-4)0.769:5.5E-4,(((((England/HECH-2599DCE/2020:5.5E-4,England/PORT-2D1024/2020:5.5E-4)0.461:5.5E-4,((((((((England/SHEF-D1E0E/2020:5.5E-4,England/SHEF-CF234/2020:5.5E-4)0.000:5.5E-4,England/SHEF-CAE71/2020:5.5E-4)1.000:5.5E-4,England/SHEF-C625B/2020:5.5E-4)1.000:5.5E-4,(((England/LIVE-9AC52/2020:5.5E-4,(England/LIVE-9B34D/2020:5.5E-4,(England/LIVE-9C7F5/2020:5.5E-4,(England/LIVE-9A4B4/2020:5.5E-4,England/LIVE-9C160/2020:5.5E-4)1.000:5.5E-4)1.000:5.5E-4)0.969:5.5E-4)1.000:5.5E-4,(((England/CAMB-83928/2020:5.5E-4,England/CAMB-77CC4/2020:5.5E-4)1.000:5.5E-4,(England/CAMB-79512/2020:5.5E-4,(England/CAMB-1AA9EE/2020:5.5E-4,England/CAMB-79345/2020:5.5E-4)0.000:5.5E-4)1.000:5.5E-4)0.763:5.5E-4,(England/CAMB-772D1/2020:5.5E-4,England/NORT-2897CC/2020:5.5E-4)1.000:5.5E-4)0.727:5.5E-4)1.000:5.5E-4,((England/LIVE-99F69/2020:5.5E-4,((England/LIVE-9B899/2020:5.5E-4,England/LIVE-9D475/2020:5.5E-4)0.000:5.5E-4,(England/LIVE-9C0BE/2020:5.5E-4,England/LIVE-9DFDE/2020:5.5E-4)1.000:5.5E-4)1.000:5.5E-4)0.744:5.5E-4,England/LIVE-9DF1A/2020:5.5E-4)0.744:5.5E-4)0.000:5.5E-4)0.000:5.5E-4,((Scotland/EDB3857/2020:5.5E-4,England/LIVE-9C801/2020:5.5E-4)0.604:5.5E-4,England/LIVE-9D642/2020:5.5E-4)0.744:5.5E-4)0.939:5.5E-4,((England/LIVE-9D85B/2020:5.5E-4,England/LIVE-9DF83/2020:5.5E-4)0.904:5.5E-4,(England/LIVE-9DFED/2020:5.5E-4,((England/LIVE-9E298/2020:5.5E-4,((((England/LIVE-9C28B/2020:5.5E-4,(England/LIVE-9C1D9/2020:5.5E-4,(Romania/Bucuresti-14251/2020:6.8E-4,England/LIVE-9B8F3/2020:5.5E-4)0.589:5.5E-4)0.263:5.4E-4)0.126:5.0E-4,England/20166056504/2020:5.5E-4)0.557:5.5E-4,England/NORW-E899A/2020:0.00247)0.639:5.5E-4,England/LIVE-9A153/2020:5.5E-4)0.000:5.5E-4)0.082:5.5E-4,England/LIVE-9C42B/2020:5.5E-4)1.000:5.0E-4)0.981:5.5E-4)0.717:5.5E-4)0.761:5.5E-4,((England/LOND-D4ECF/2020:5.5E-4,((England/CAMB-1AB0F7/2020:5.5E-4,(England/CAMB-8232B/2020:5.5E-4,(England/CAMB-1AB112/2020:5.5E-4,England/CAMB-1AA975/2020:5.5E-4)0.000:5.5E-4)1.000:5.5E-4)0.978:5.5E-4,(England/CAMB-82060/2020:5.5E-4,England/P3/2020:5.5E-4)0.890:5.5E-4)0.000:5.5E-4)0.798:5.5E-4,(((((England/CAMB-7A2DE/2020:5.5E-4,(England/CAMB-7A11D/2020:5.5E-4,(England/CAMB-1B0A79/2020:5.5E-4,England/CAMB-7A1D1/2020:5.5E-4)0.000:5.5E-4)0.879:5.5E-4)0.913:5.5E-4,(England/EXET-135BA6/2020:5.5E-4,England/CAMB-7F01B/2020:5.5E-4)0.000:5.5E-4)0.625:5.5E-4,((England/BIRM-5F80A/2020:5.5E-4,England/BIRM-5FB10/2020:5.5E-4)0.756:5.5E-4,(((((England/PORT-2D0113/2020:5.5E-4,England/PORT-2D00E9/2020:5.5E-4)0.806:5.5E-4,(England/CAMB-7FD05/2020:5.5E-4,(England/CAMB-1AA5F9/2020:5.5E-4,England/CAMB-841F2/2020:5.5E-4)0.930:5.5E-4)0.727:5.5E-4)0.000:5.5E-4,(England/NORT-2890FE/2020:5.5E-4,(England/NORW-EC3E3/2020:5.5E-4,((Italy/TE12774/2020:6.5E-4,Italy/TE13858/2020:5.5E-4)0.980:5.5E-4,(Italy/TE13491/2020:5.5E-4,Italy/TE13484/2020:5.5E-4)0.745:5.5E-4)0.764:5.5E-4)0.827:5.5E-4)0.928:5.5E-4)0.000:5.5E-4,((England/NORW-E7FD5/2020:5.5E-4,(Portugal/PT0211/2020:5.5E-4,(England/CAMB-1B1735/2020:5.2E-4,(England/CAMB-1B2F78/2020:5.5E-4,(England/CAMB-1AD7D2/2020:5.5E-4,England/CAMB-1B2901/2020:5.5E-4)0.000:5.5E-4)0.000:5.5E-4)0.793:5.5E-4)0.906:5.5E-4)0.722:5.5E-4,(England/CAMB-816D8/2020:5.5E-4,England/OXON-AED94/2020:5.5E-4)0.924:5.5E-4)0.000:5.5E-4)0.000:5.5E-4,(England/NORW-E9FA6/2020:5.5E-4,England/NORT-2859AC/2020:5.5E-4)0.778:5.5E-4)0.000:5.5E-4)0.165:5.5E-4)0.468:5.5E-4,(England/CAMB-7C597/2020:5.5E-4,England/NORW-E701E/2020:5.5E-4)0.791:5.5E-4)0.000:5.5E-4,((Finland/13M77/2020:5.5E-4,((Wales/PHWC-15E767/2020:5.5E-4,Wales/PHWC-1608D8/2020:5.5E-4)0.768:5.5E-4,(Wales/PHWC-30E94/2020:5.5E-4,(Wales/PHWC-309C0/2020:5.5E-4,(Wales/PHWC-362A1/2020:5.5E-4,(Wales/PHWC-2EB29/2020:5.5E-4,Wales/PHWC-15D21C/2020:5.5E-4)0.624:5.5E-4)0.624:5.5E-4)0.000:5.5E-4)0.000:5.5E-4)0.894:5.5E-4)0.787:5.5E-4,(Belgium/TG-030757/2020:5.5E-4,(England/NOTT-111EE3/2020:5.5E-4,Belgium/030959/2020:5.5E-4)0.000:5.5E-4)0.761:5.5E-4)0.000:5.5E-4)0.266:5.5E-4)0.000:5.5E-4)0.444:5.5E-4,(Wales/PHWC-2AC93/2020:5.5E-4,(2019-nCoV_MN908947|COV115:5.5E-4,(((England/NORT-295A97/2020:5.5E-4,England/NORT-283355/2020:5.5E-4)0.000:5.5E-4,(NorthernIreland/NIRE-FBCB9/2020:5.5E-4,((((((NorthernIreland/NIRE-1028F6/2020:5.5E-4,(NorthernIreland/NIRE-1011FC/2020:5.5E-4,NorthernIreland/NIRE-FC76C/2020:5.5E-4)1.000:5.5E-4)0.737:5.5E-4,(NorthernIreland/NIRE-101684/2020:5.5E-4,(NorthernIreland/NIRE-FC6BA/2020:0.0,NorthernIreland/NIRE-FC69C/2020:0.0):5.5E-4)1.000:5.5E-4)0.000:5.5E-4,(NorthernIreland/NIRE-FCC03/2020:5.5E-4,(NorthernIreland/NIRE-101165/2020:5.5E-4,(NorthernIreland/NIRE-100DDB/2020:5.5E-4,NorthernIreland/NIRE-101059/2020:5.5E-4)0.000:5.5E-4)0.000:5.5E-4)0.752:5.5E-4)0.000:5.5E-4,((NorthernIreland/NIRE-100F02/2020:5.5E-4,NorthernIreland/NIRE-FC702/2020:5.5E-4)0.670:5.5E-4,(NorthernIreland/NIRE-FCBE8/2020:5.5E-4,NorthernIreland/NIRE-101244/2020:5.5E-4)0.438:5.5E-4)0.913:5.5E-4)0.000:5.5E-4,NorthernIreland/NIRE-101763/2020:5.5E-4)0.000:5.5E-4,(NorthernIreland/NIRE-FF58D/2020:5.5E-4,NorthernIreland/NIRE-FF31A/2020:5.5E-4)0.000:5.5E-4)0.727:5.5E-4)0.000:5.5E-4)0.000:5.5E-4,(NorthernIreland/NIRE-FBC5F/2020:5.5E-4,NorthernIreland/NIRE-FBEA4/2020:5.5E-4)0.919:5.5E-4)0.000:5.5E-4)0.739:5.5E-4)0.773:5.5E-4)0.438:5.5E-4)0.000:5.5E-4,Wales/PHWC-2B1FD/2020:5.5E-4)0.662:5.5E-4,(((((England/20149052904/2020:5.5E-4,(((England/20138009704/2020:5.5E-4,England/20166014404/2020:5.5E-4)1.000:5.5E-4,(England/20170048904/2020:5.5E-4,England/CAMB-80660/2020:5.5E-4)0.738:5.5E-4)0.968:5.5E-4,(England/20212074604/2020:5.5E-4,England/CAMB-7F707/2020:5.5E-4)0.928:5.5E-4)0.000:5.5E-4)0.506:5.5E-4,((((England/BRIS-126391/2020:5.5E-4,Wales/PHWC-28891/2020:5.5E-4)0.913:5.5E-4,(England/CAMB-81711/2020:5.5E-4,CzechRepublic/2308/2020:5.5E-4)0.703:5.5E-4)0.000:5.5E-4,(((((England/20139055304/2020:5.5E-4,(((England/20126002704/2020:5.5E-4,(England/20134004804/2020:5.5E-4,(England/LOND-D4C89/2020:0.0,England/LOND-D4CC5/2020:0.0):5.5E-4)0.638:5.5E-4)0.782:5.5E-4,(((England/CAMB-7C421/2020:5.5E-4,England/CAMB-7EDF7/2020:5.5E-4)0.929:5.5E-4,(England/201420073/2020:5.5E-4,(England/20172009204/2020:5.5E-4,England/BIRM-5F4CA/2020:5.5E-4)0.650:5.5E-4)0.731:5.5E-4)0.000:5.5E-4,(((((England/20149009104/2020:5.5E-4,(England/20119074306/2020:5.5E-4,England/NOTT-10E02F/2020:5.5E-4)0.897:5.5E-4)0.000:5.5E-4,England/20139062204/2020:5.5E-4)0.925:5.5E-4,(England/CAMB-7A8BE/2020:5.5E-4,(((England/CAMB-1ADC79/2020:5.5E-4,((England/CAMB-1B0A2E/2020:5.5E-4,(England/CAMB-1B03C9/2020:5.5E-4,England/CAMB-1B046C/2020:5.5E-4)1.000:5.5E-4)0.741:5.5E-4,(England/CAMB-1ADB21/2020:5.5E-4,England/CAMB-1B0402/2020:5.5E-4)0.355:5.5E-4)0.405:5.5E-4)0.907:5.5E-4,(England/CAMB-1AFB98/2020:5.5E-4,England/CAMB-7BF6D/2020:5.5E-4)0.919:5.5E-4)0.000:5.5E-4,(England/CAMB-7ADA0/2020:5.5E-4,England/CAMB-7AD91/2020:5.5E-4)0.000:5.5E-4)0.000:5.5E-4)0.822:5.5E-4)0.000:5.5E-4,((England/20134058904/2020:5.5E-4,(England/20134064004/2020:5.5E-4,Scotland/GCVR-170CCA/2020:5.5E-4)1.000:5.5E-4)0.732:5.5E-4,England/20134027904/2020:5.5E-4)0.778:5.5E-4)0.516:5.5E-4,(England/20239016504/2020:5.5E-4,England/20142018204/2020:5.5E-4)0.767:5.5E-4)0.454:5.5E-4)0.000:5.5E-4)0.623:5.5E-4,((Wales/PHWC-2BC56/2020:5.5E-4,(Wales/PHWC-27DEE/2020:5.5E-4,((((England/NOTT-111E5C/2020:5.5E-4,(England/BIRM-611DD/2020:5.5E-4,England/BIRM-611EC/2020:5.5E-4)0.000:5.5E-4)0.968:6.6E-4,England/NOTT-112037/2020:5.5E-4)0.000:5.5E-4,England/NOTT-110A95/2020:5.5E-4)0.000:5.5E-4,England/NOTT-110C62/2020:5.5E-4)0.911:5.5E-4)0.426:5.5E-4)0.320:5.5E-4,England/NORW-E8A00/2020:5.5E-4)0.000:5.5E-4)0.000:5.5E-4)0.000:5.5E-4,England/20170037604/2020:5.5E-4)0.000:5.5E-4,England/20166012904/2020:5.5E-4)0.648:5.5E-4,(((Scotland/CVR155/2020:5.5E-4,(England/20130028102/2020:5.5E-4,((((England/CAMB-7D781/2020:0.0,NorthernIreland/NIRE-FBCE6/2020:0.0):5.5E-4,((((((((((England/CAMB-789EA/2020:5.5E-4,England/201161477/2020:5.5E-4)0.418:5.5E-4,(England/CAMB-7804F/2020:5.5E-4,England/CAMB-79248/2020:5.5E-4)0.905:5.5E-4)0.000:5.5E-4,(England/LIVE-999B6/2020:5.5E-4,(England/LIVE-99637/2020:5.5E-4,(England/LIVE-9DF65/2020:5.5E-4,England/LIVE-9EFEC/2020:5.5E-4)1.000:5.5E-4)0.000:5.5E-4)0.730:5.5E-4)0.000:5.5E-4,(England/CAMB-1AB9A1/2020:5.5E-4,(England/CAMB-1B50BE/2020:5.5E-4,(Wales/PHWC-2A2DD/2020:5.5E-4,Wales/PHWC-2A20A/2020:5.5E-4)0.215:5.5E-4)0.671:5.5E-4)0.000:5.5E-4)0.241:5.5E-4,Wales/PHWC-3280D/2020:5.5E-4)0.000:5.5E-4,Wales/PHWC-28BF2/2020:5.5E-4)0.168:5.5E-4,NorthernIreland/NIRE-FA7D7/2020:5.5E-4)0.000:5.5E-4,Wales/PHWC-15C9BE/2020:5.5E-4)0.000:5.5E-4,Wales/PHWC-32621/2020:5.5E-4)0.000:5.5E-4,England/BRIS-1252A4/2020:5.5E-4)0.000:5.5E-4)0.000:5.5E-4,(((England/BRIS-122D4C/2020:5.5E-4,((England/CAMB-743D1/2020:5.5E-4,(England/CAMB-74113/2020:5.5E-4,(((Scotland/GCVR-170C24/2020:5.5E-4,England/LIVE-9DADD/2020:5.5E-4)0.000:5.5E-4,((((((England/CAMB-7F51C/2020:5.5E-4,England/CAMB-7FA59/2020:5.5E-4)0.400:5.5E-4,England/BRIS-1231E5/2020:5.5E-4)0.000:5.5E-4,(Scotland/GCVR-17095A/2020:5.5E-4,(((England/CAMB-762C3/2020:5.5E-4,England/LIVE-994B5/2020:5.5E-4)0.000:5.5E-4,NorthernIreland/NIRE-FC16E/2020:5.5E-4)0.000:5.5E-4,(England/LIVE-9BC33/2020:5.5E-4,(NorthernIreland/NIRE-FBA64/2020:5.5E-4,England/CAMB-1AB15E/2020:5.5E-4)0.000:5.5E-4)0.000:5.5E-4)0.000:5.5E-4)0.000:5.5E-4)0.000:5.5E-4,England/CAMB-7F039/2020:5.5E-4)0.000:5.5E-4,Scotland/GCVR-170592/2020:5.5E-4)0.000:5.5E-4,((((England/NORT-289340/2020:5.5E-4,(England/BRIS-125040/2020:5.5E-4,England/CAMB-77B30/2020:5.5E-4)0.000:5.5E-4)0.000:5.5E-4,England/BRIS-123491/2020:5.5E-4)0.000:5.5E-4,(England/CAMB-80C7D/2020:5.5E-4,England/NORT-288F10/2020:5.5E-4)0.125:5.5E-4)0.000:5.5E-4,((England/CAMB-7D244/2020:5.5E-4,((((((England/BRIS-128CC1/2020:5.5E-4,England/BRIS-122632/2020:5.5E-4)0.747:5.5E-4,England/CAMB-762B4/2020:5.5E-4)0.000:5.5E-4,England/CAMB-7614E/2020:5.5E-4)0.000:5.5E-4,(England/CAMB-72494/2020:5.5E-4,(England/CAMB-7D60C/2020:5.5E-4,England/CAMB-7620F/2020:5.5E-4)0.742:5.5E-4)0.445:5.5E-4)0.000:5.5E-4,(England/CAMB-7E0EF/2020:5.5E-4,England/CAMB-798EC/2020:5.5E-4)0.032:5.5E-4)0.000:5.5E-4,((England/CAMB-7B99C/2020:5.5E-4,England/CAMB-795D6/2020:5.5E-4)0.747:5.5E-4,England/CAMB-78030/2020:5.5E-4)0.000:5.5E-4)0.000:5.5E-4)0.000:5.5E-4,(England/CAMB-76D2C/2020:5.5E-4,England/CAMB-75CF3/2020:5.5E-4)0.000:5.5E-4)0.806:5.5E-4)0.000:5.5E-4)0.000:5.5E-4)0.000:5.5E-4,England/CAMB-1AABAC/2020:5.5E-4)0.000:5.5E-4)0.000:5.5E-4)0.450:5.5E-4,(England/BRIS-1232F1/2020:5.5E-4,(England/BRIS-121AFB/2020:5.5E-4,England/CAMB-7780C/2020:5.5E-4)0.000:5.5E-4)0.000:5.5E-4)0.972:5.5E-4)0.000:5.5E-4,((England/BRIS-1228F0/2020:5.5E-4,England/BRIS-12290C/2020:5.5E-4)0.769:5.5E-4,(England/CAMB-7D806/2020:5.5E-4,England/CAMB-81B60/2020:5.5E-4)0.907:5.5E-4)0.000:5.5E-4)0.000:5.5E-4,(England/CAMB-7E8BA/2020:5.5E-4,England/NOTT-1105A3/2020:5.5E-4)0.794:5.5E-4)0.576:5.5E-4)0.000:5.5E-4,England/20146006604/2020:5.5E-4)0.000:5.5E-4)0.000:5.5E-4)0.164:5.5E-4,England/20142063004/2020:5.5E-4)0.000:5.5E-4,(England/20099048604/2020:5.5E-4,(England/LIVE-9996B/2020:5.5E-4,England/201380062/2020:5.5E-4)1.000:5.5E-4)0.249:5.5E-4)0.676:5.5E-4)0.492:5.5E-4,((((England/CAMB-821E5/2020:5.5E-4,(England/CAMB-7B2CE/2020:5.5E-4,(England/CAMB-1B00D1/2020:5.5E-4,(England/CAMB-81F0A/2020:5.5E-4,(England/CAMB-83F62/2020:5.5E-4,England/CAMB-7FE11/2020:5.5E-4)0.000:5.5E-4)0.000:5.5E-4)0.736:5.5E-4)0.000:5.5E-4)0.386:5.5E-4,Germany/BAV-MVP0283/2020:5.5E-4)0.421:5.5E-4,Switzerland/100151/2020:5.5E-4)0.731:5.5E-4,(England/20169024904/2020:5.5E-4,((England/20139000904/2020:5.5E-4,((((Germany/BAV-MVP0086/2020:5.5E-4,(Germany/BAV-MVP0064/2020:5.5E-4,Germany/BAV-MVP0219/2020:5.5E-4)0.765:5.5E-4)0.738:5.5E-4,((Germany/BAV-MVP0003/2020:0.0,Germany/BAV-MVP0005/2020:0.0):5.5E-4,((Germany/BAV-MVP0220/2020:5.5E-4,Germany/BAV-MVP0119/2020:5.5E-4)1.000:5.5E-4,Germany/BAV-MVP0057/2020:5.5E-4)0.393:5.5E-4)0.994:5.5E-4)0.997:5.5E-4,(Germany/BAV-MVP0040/2020:5.5E-4,Germany/BAV-MVP0071/2020:5.5E-4)0.751:5.5E-4)0.923:5.5E-4,((((England/20199046206/2020:5.5E-4,Germany/BAV-V2012620/2020:5.5E-4)0.826:5.5E-4,Germany/BAV-MVP0157/2020:5.5E-4)0.000:5.5E-4,Germany/BAV-V2012622/2020:5.5E-4)0.420:5.5E-4,(Germany/BAV-MVP0073/2020:5.5E-4,(Germany/BAV-MVP0118/2020:5.5E-4,(Germany/BAV-MVP0155/2020:5.5E-4,(Germany/BAV-V2012612/2020:5.5E-4,(England/20162002504/2020:5.5E-4,Germany/BAV-MVP0097/2020:5.5E-4)0.814:5.5E-4)0.514:5.5E-4)0.549:5.5E-4)0.000:5.5E-4)0.916:5.5E-4)0.018:5.5E-4)0.728:5.5E-4)0.209:5.5E-4,(England/20118060704/2020:5.5E-4,England/201420067/2020:5.5E-4)0.535:5.5E-4)0.007:5.5E-4)0.561:5.5E-4)0.769:5.5E-4)0.569:5.5E-4)0.000:5.5E-4,(Romania/Bucuresti-14545/2020:5.5E-4,(Romania/Bucuresti-15503/2020:5.5E-4,Romania/Bucuresti-12547/2020:5.5E-4)0.000:5.5E-4)0.782:5.5E-4)0.044:5.5E-4)0.000:5.5E-4,England/20136103104/2020:5.5E-4)0.000:5.5E-4,(((England/CAMB-74B42/2020:5.5E-4,England/NORT-284BC5/2020:5.5E-4)0.000:5.5E-4,((Scotland/EDB4710/2020:5.5E-4,England/CAMB-7E243/2020:5.5E-4)0.604:5.5E-4,(England/CAMB-82C5D/2020:5.5E-4,England/CAMB-7A5A8/2020:5.5E-4)0.315:5.5E-4)0.728:5.5E-4)1.000:5.5E-4,(((England/CAMB-1AA2D4/2020:5.5E-4,(England/LIVE-9D5AF/2020:5.5E-4,England/LIVE-9D6D9/2020:5.5E-4)0.926:5.5E-4)1.000:5.5E-4,(England/LOND-D3A17/2020:0.0,England/LOND-D382C/2020:0.0):5.5E-4)0.000:5.5E-4,England/201580017/2020:5.5E-4)0.702:5.5E-4)0.000:5.5E-4)0.000:5.5E-4,(((Wales/PHWC-15D2FE/2020:5.5E-4,(Wales/PHWC-28BC5/2020:5.5E-4,Wales/PHWC-30B7F/2020:5.5E-4)1.000:5.5E-4)1.000:5.5E-4,(((England/CAMB-82ABD/2020:0.0,England/EXET-135D55/2020:0.0,England/MZ001/2020:0.0,England/NORT-28ADBA/2020:0.0,England/NORT-28B302/2020:0.0,England/NORT-282D0D/2020:0.0,England/NOTT-10F334/2020:0.0,England/NOTT-10F343/2020:0.0,England/NOTT-110D7E/2020:0.0,England/SHEF-C98DE/2020:0.0,England/SHEF-CFE5E/2020:0.0):5.5E-4,England/20129035404/2020:5.5E-4)0.000:5.5E-4,((England/20149003604/2020:5.5E-4,Wales/PHWC-36317/2020:5.5E-4)0.000:5.5E-4,(Wales/PHWC-2F1BD/2020:5.5E-4,Wales/PHWC-34874/2020:5.5E-4)0.000:5.5E-4)0.424:5.5E-4)1.000:5.5E-4)0.937:5.5E-4,England/20189049401/2020:5.5E-4)0.000:5.5E-4)0.368:5.5E-4)0.796:5.5E-4,((Spain/Valencia262/2020:5.5E-4,(((England/SHEF-BFFA9/2020:5.5E-4,England/SHEF-C02D9/2020:5.5E-4)0.000:5.5E-4,((Scotland/CVR263/2020:5.5E-4,Scotland/GCVR-170046/2020:5.5E-4)0.716:5.5E-4,England/SHEF-C76E5/2020:5.5E-4)0.000:5.5E-4)1.000:5.5E-4,((((England/20188018404/2020:6.6E-4,Switzerland/120231/2020:5.5E-4)0.930:5.5E-4,(England/20188020204/2020:5.5E-4,England/20188019604/2020:5.5E-4)0.739:5.5E-4)0.753:5.5E-4,((England/20212010304/2020:5.5E-4,(England/20186123204/2020:5.5E-4,England/20186123804/2020:5.5E-4)0.739:5.5E-4)1.000:5.5E-4,(England/20188018504/2020:5.5E-4,(England/20189051801/2020:5.5E-4,(England/20198067904/2020:5.5E-4,(England/20189050701/2020:5.5E-4,(England/20188020404/2020:5.5E-4,(England/20189019804/2020:5.5E-4,(England/20192083901/2020:5.5E-4,(England/20188018004/2020:5.5E-4,(England/20188018104/2020:5.5E-4,England/20188017704/2020:5.5E-4)0.562:5.5E-4)0.000:5.5E-4)0.000:5.5E-4)0.000:5.5E-4)0.000:5.5E-4)0.000:5.5E-4)0.000:5.5E-4)0.000:5.5E-4)0.725:5.5E-4)0.000:5.5E-4)0.852:5.5E-4,(England/SHEF-D0FFD/2020:5.5E-4,England/SHEF-CE244/2020:5.5E-4)0.000:5.5E-4)0.836:5.5E-4)0.716:5.5E-4)0.813:5.5E-4,((((Wales/PHWC-279DB/2020:5.5E-4,Wales/PHWC-2C736/2020:5.5E-4)0.766:5.5E-4,((Wales/PHWC-26426/2020:5.5E-4,(England/CAMB-7EF97/2020:5.5E-4,Wales/PHWC-25BD7/2020:5.5E-4)0.625:5.5E-4)0.274:5.5E-4,(England/OXON-B0EF6/2020:5.5E-4,((Portugal/PT0432/2020:5.5E-4,(England/OXON-AFD0C/2020:5.5E-4,England/OXON-B1A79/2020:5.5E-4)0.268:5.5E-4)0.848:5.5E-4,(England/OXON-B1772/2020:5.5E-4,England/OXON-AC6AA/2020:5.5E-4)0.000:5.5E-4)0.920:5.5E-4)0.757:5.5E-4)0.745:5.5E-4)0.908:5.5E-4,(((((England/CAMB-7E94E/2020:5.5E-4,((England/CAMB-830E7/2020:5.5E-4,England/CAMB-7CC38/2020:5.5E-4)0.870:5.5E-4,(England/CAMB-7F9E3/2020:5.5E-4,(England/CAMB-7E97B/2020:5.5E-4,England/CAMB-72A83/2020:5.5E-4)0.000:5.5E-4)0.982:5.5E-4)1.000:5.5E-4)1.000:5.5E-4,(England/CAMB-7B98D/2020:5.5E-4,Wales/PHWC-1636DB/2020:5.5E-4)0.917:5.5E-4)0.000:5.5E-4,(England/CAMB-779CD/2020:5.5E-4,Wales/PHWC-27DB1/2020:5.5E-4)0.734:5.5E-4)1.000:5.5E-4,(Poland/PL_P34/2020:5.5E-4,Poland/Pom11/2020:5.5E-4)0.872:5.5E-4)0.732:5.5E-4,Wales/PHWC-248D1/2020:5.5E-4)0.419:5.5E-4)0.742:5.5E-4,(((((((((((((England/20140038704/2020:5.5E-4,(England/20140038604/2020:5.5E-4,England/BRIS-124B7D/2020:5.5E-4)0.000:5.5E-4)0.928:5.5E-4,(((((England/NORT-28994E/2020:5.5E-4,(England/NORT-289F97/2020:5.5E-4,(England/NORT-28A0FD/2020:5.5E-4,England/NORT-28A093/2020:5.5E-4)1.000:5.5E-4)0.735:5.5E-4)0.894:5.5E-4,(((England/LOND-D56F3/2020:0.0,England/LOND-D516B/2020:0.0):5.5E-4,(England/EXET-136325/2020:5.5E-4,(England/EXET-136D18/2020:5.5E-4,England/EXET-136237/2020:5.2E-4)0.916:5.5E-4)0.767:5.5E-4)0.000:5.5E-4,Scotland/GCVR-17209F/2020:5.5E-4)0.000:5.5E-4)1.000:5.5E-4,((England/CAMB-79D83/2020:5.5E-4,(England/CAMB-7F619/2020:5.5E-4,England/CAMB-7A5D5/2020:5.5E-4)0.000:5.5E-4)0.935:5.5E-4,(England/20129062604/2020:5.5E-4,(England/NOTT-10E942/2020:5.5E-4,Iceland/99/2020:5.5E-4)0.739:5.5E-4)0.878:5.5E-4)0.000:5.5E-4)0.982:5.5E-4,England/20144057404/2020:5.5E-4)0.952:5.5E-4,England/20172054604/2020:5.5E-4)0.622:5.5E-4)0.889:5.5E-4,(England/OXON-B0ED8/2020:5.5E-4,((((England/20146006804/2020:5.5E-4,(England/20149008904/2020:5.5E-4,((England/CAMB-7873B/2020:5.5E-4,England/LIVE-993F4/2020:5.5E-4)0.000:5.5E-4,(((England/SHEF-D01D9/2020:5.5E-4,England/SHEF-CF252/2020:5.5E-4)0.750:5.5E-4,(England/LOND-D4BC8/2020:5.5E-4,(England/CAMB-79E17/2020:5.5E-4,(England/CAMB-1AF1D2/2020:5.5E-4,England/CAMB-7949D/2020:5.5E-4)0.000:5.5E-4)1.000:5.5E-4)0.000:5.5E-4)0.000:5.5E-4,England/CAMB-785F5/2020:5.5E-4)0.000:5.5E-4)0.000:5.5E-4)0.907:5.5E-4)0.000:5.5E-4,(England/20139059904/2020:5.5E-4,((((England/BRIS-12D251/2020:5.5E-4,England/BRIS-12BA2E/2020:5.5E-4)0.000:5.5E-4,(((England/BRIS-12D46A/2020:5.5E-4,England/BRIS-12D400/2020:5.5E-4)0.000:5.5E-4,((England/BRIS-128265/2020:5.5E-4,(England/BRIS-12C999/2020:5.5E-4,(England/BRIS-12D6FB/2020:5.5E-4,(England/BRIS-131885/2020:5.5E-4,(England/BRIS-12AE14/2020:5.5E-4,England/BRIS-12A667/2020:5.5E-4)0.620:5.5E-4)0.115:5.5E-4)0.000:5.5E-4)0.758:5.5E-4)0.939:5.5E-4,(England/BRIS-12AF4E/2020:5.5E-4,(((England/BRIS-12AA98/2020:5.5E-4,(England/BRIS-12A9E6/2020:0.0,England/BRIS-12A9F5/2020:0.0,England/BRIS-12A676/2020:0.0,England/BRIS-12ADEA/2020:0.0,England/BRIS-12AE05/2020:0.0):5.5E-4)1.000:5.5E-4,England/BRIS-12A658/2020:5.5E-4)0.932:5.5E-4,England/BRIS-12A9C8/2020:5.5E-4)1.000:5.5E-4)1.000:5.5E-4)0.000:5.5E-4)0.000:5.5E-4,England/BRIS-12D7E9/2020:5.5E-4)0.000:5.5E-4)0.000:5.5E-4,(England/BRIS-12C95D/2020:0.0,England/BRIS-12D1DC/2020:0.0,England/BRIS-12D1EB/2020:0.0,England/BRIS-12D6CE/2020:0.0,England/BRIS-12D92F/2020:0.0,England/BRIS-12D479/2020:0.0):5.5E-4)0.000:5.5E-4,(England/BRIS-12D664/2020:0.0,England/BRIS-12D707/2020:0.0):5.5E-4)0.912:5.5E-4)0.998:5.5E-4)0.965:5.5E-4,England/OXON-ACA62/2020:5.5E-4)0.954:5.5E-4,(England/OXON-AD7B5/2020:0.0,England/OXON-AF09A/2020:0.0):5.5E-4)0.810:5.5E-4)0.876:5.5E-4)0.954:5.5E-4,England/OXON-AD858/2020:5.5E-4)0.746:5.5E-4,(((England/OXON-B09C8/2020:5.5E-4,((England/NORT-2894D4/2020:5.5E-4,(England/OXON-B0A6B/2020:5.5E-4,England/OXON-B236E/2020:5.5E-4)0.743:5.5E-4)0.932:5.5E-4,(England/OXON-ADCD4/2020:5.5E-4,(Italy/TE4953/2020:5.5E-4,(England/LIVE-9901B/2020:5.5E-4,England/NORT-28C741/2020:5.5E-4)0.790:5.5E-4)0.000:5.5E-4)0.000:5.5E-4)0.000:5.5E-4)0.000:5.5E-4,England/OXON-ADEFC/2020:5.5E-4)0.000:5.5E-4,Sweden/20-51445/2020:5.5E-4)0.000:5.5E-4)0.000:5.5E-4,(((England/20140006904/2020:5.5E-4,England/20169003304/2020:5.5E-4)1.000:5.5E-4,(England/CAMB-83A52/2020:5.5E-4,England/OXON-B0C74/2020:5.5E-4)0.725:5.5E-4)0.993:5.5E-4,((((England/OXON-AE198/2020:5.5E-4,((Switzerland/GR2988/2020:5.5E-4,(England/NORT-284C95/2020:5.5E-4,Switzerland/GR3043/2020:5.5E-4)0.000:5.5E-4)0.739:5.5E-4,(Denmark/ALAB-HH-264/2020:5.5E-4,(((Austria/CeMM0190/2020:5.5E-4,(Austria/CeMM0160/2020:5.5E-4,(Austria/CeMM0146/2020:5.5E-4,((Austria/CeMM0158/2020:5.5E-4,(Austria/CeMM0197/2020:5.5E-4,(Austria/CeMM0175/2020:5.5E-4,Austria/CeMM0239/2020:5.5E-4)0.750:5.5E-4)0.000:5.5E-4)0.921:5.5E-4,((((((Austria/CeMM0171/2020:5.5E-4,(Austria/CeMM0347/2020:5.5E-4,Austria/CeMM0401/2020:5.5E-4)0.000:5.5E-4)0.000:5.5E-4,Austria/CeMM0143/2020:5.5E-4)0.000:5.5E-4,Austria/CeMM0183/2020:5.5E-4)0.000:5.5E-4,Austria/CeMM0176/2020:5.5E-4)0.000:5.5E-4,(Austria/CeMM0169/2020:5.5E-4,Austria/CeMM0157/2020:5.5E-4)0.000:5.5E-4)0.730:5.5E-4,((Austria/CeMM0161/2020:5.5E-4,Austria/CeMM0162/2020:5.5E-4)0.920:5.5E-4,((Austria/CeMM0168/2020:5.5E-4,(Austria/CeMM0149/2020:5.5E-4,(Austria/CeMM0166/2020:5.5E-4,((((Austria/CeMM0182/2020:5.5E-4,Austria/CeMM0245/2020:5.5E-4)0.000:5.5E-4,((Austria/CeMM0165/2020:5.5E-4,(Austria/CeMM0150/2020:5.5E-4,((Austria/CeMM0181/2020:5.5E-4,(Austria/CeMM0172/2020:5.5E-4,((((Austria/CeMM0241/2020:5.5E-4,(((Austria/CeMM0178/2020:5.5E-4,Austria/CeMM0185/2020:5.5E-4)0.999:5.5E-4,(Austria/CeMM0170/2020:5.5E-4,Austria/CeMM0213/2020:5.5E-4)0.876:5.5E-4)0.722:5.5E-4,Austria/CeMM0225/2020:5.5E-4)0.000:5.5E-4)0.696:5.5E-4,Austria/CeMM0244/2020:5.5E-4)0.454:5.5E-4,(Austria/CeMM0003/2020:5.5E-4,(Austria/CeMM0418/2020:5.5E-4,(Austria/CeMM0472/2020:5.5E-4,Austria/CeMM0301/2020:5.5E-4)0.000:5.5E-4)1.000:5.5E-4)0.990:5.5E-4)0.904:5.5E-4,Austria/CeMM0147/2020:5.5E-4)0.000:5.5E-4)0.941:5.5E-4)0.775:5.5E-4,Austria/CeMM0200/2020:5.5E-4)0.409:5.5E-4)0.000:5.5E-4)0.000:5.5E-4,(Austria/CeMM0010/2020:5.5E-4,Austria/CeMM0227/2020:5.5E-4)0.998:5.5E-4)0.000:5.5E-4)0.736:5.5E-4,Austria/CeMM0159/2020:5.5E-4)0.738:5.5E-4,Austria/CeMM0148/2020:5.5E-4)0.861:5.5E-4)0.000:5.5E-4)0.473:5.5E-4)0.000:5.5E-4,Austria/CeMM0180/2020:5.5E-4)0.872:5.5E-4)0.748:5.5E-4)0.875:5.5E-4)0.000:5.5E-4)0.733:5.5E-4)0.000:5.5E-4)0.918:5.5E-4,Austria/CeMM0277/2020:5.5E-4)0.000:5.5E-4,(Austria/CeMM0205/2020:5.5E-4,((Austria/CeMM0217/2020:5.5E-4,Austria/CeMM0218/2020:5.5E-4)0.000:5.5E-4,(Austria/CeMM0219/2020:5.5E-4,(Austria/CeMM0177/2020:5.5E-4,(Austria/CeMM0256/2020:5.5E-4,Austria/CeMM0187/2020:5.5E-4)0.000:5.5E-4)0.943:5.5E-4)0.000:5.5E-4)0.729:5.5E-4)0.733:5.5E-4)0.764:5.5E-4)0.000:5.5E-4)0.923:5.5E-4)0.000:5.5E-4,((England/OXON-AD120/2020:5.5E-4,(Sweden/20-08095/2020:0.0,Sweden/20-08098/2020:0.0):5.5E-4)0.355:5.5E-4,(England/BIRM-5EE18/2020:5.5E-4,Spain/Donostia-San_Sebastian2143/2020:5.5E-4)0.434:5.5E-4)0.736:5.5E-4)0.000:5.5E-4,(England/OXON-AE532/2020:5.5E-4,(((Wales/PHWC-160683/2020:5.5E-4,(Wales/PHWC-15D294/2020:5.5E-4,Wales/PHWC-27698/2020:5.5E-4)0.000:5.5E-4)0.785:5.5E-4,(England/NORW-E888E/2020:5.5E-4,(England/CAMB-770B9/2020:5.5E-4,(England/CAMB-772A4/2020:5.5E-4,England/CAMB-7766C/2020:5.5E-4)1.000:5.5E-4)0.925:5.5E-4)0.643:5.5E-4)0.419:5.5E-4,((Wales/PHWC-164300/2020:5.5E-4,(England/CAMB-1AD82A/2020:5.5E-4,(England/CAMB-840E6/2020:5.5E-4,(England/CAMB-1ADDEF/2020:5.5E-4,England/CAMB-84541/2020:5.5E-4)1.000:5.5E-4)0.000:5.5E-4)0.920:5.5E-4)0.996:5.5E-4,England/NORW-EC899/2020:5.5E-4)0.766:5.5E-4)0.832:5.5E-4)0.998:5.5E-4)0.000:5.5E-4,England/OXON-AE0D7/2020:5.5E-4)0.000:5.5E-4)0.000:5.5E-4)0.000:5.5E-4,((((England/OXON-B07DD/2020:5.5E-4,(England/OXON-B1C55/2020:5.5E-4,England/PORT-2D11E5/2020:5.5E-4)0.000:5.5E-4)0.887:5.5E-4,(((England/NP2/2020:5.5E-4,(((England/CAMB-1AA438/2020:5.5E-4,(((England/CAMB-1AFB01/2020:5.5E-4,England/CAMB-1B4FD0/2020:5.5E-4)0.752:5.5E-4,(England/CAMB-1AEBE4/2020:5.5E-4,(England/CAMB-1B2ED5/2020:5.5E-4,England/CAMB-1B3AB2/2020:5.5E-4)0.240:5.5E-4)0.824:5.5E-4)0.000:5.5E-4,((England/CAMB-1B3B82/2020:5.5E-4,England/CAMB-1B2109/2020:5.5E-4)0.748:5.5E-4,England/CAMB-1AFB7A/2020:5.5E-4)0.000:5.5E-4)0.896:5.5E-4)0.755:5.5E-4,(England/CAMB-8456F/2020:5.5E-4,England/CAMB-7A14A/2020:5.5E-4)0.775:5.5E-4)0.932:5.5E-4,Switzerland/GE8086/2020:5.5E-4)0.941:5.5E-4)0.891:5.5E-4,(((England/CAMB-1B2D8D/2020:5.5E-4,England/NORW-E747C/2020:5.5E-4)0.940:5.5E-4,(((((((England/NORW-EC705/2020:5.5E-4,England/NORW-E6F7C/2020:5.5E-4)1.000:5.5E-4,(England/NORW-E6FF4/2020:5.5E-4,England/NORW-E98F6/2020:5.5E-4)1.000:5.5E-4)0.000:5.5E-4,((((England/NORW-EA52B/2020:5.5E-4,(England/NORW-ED458/2020:5.5E-4,England/NORW-ED32E/2020:5.5E-4)1.000:5.5E-4)0.739:5.5E-4,England/NORW-ED26D/2020:5.5E-4)0.000:5.5E-4,England/NORW-EA1AF/2020:5.5E-4)0.720:5.5E-4,((England/NORW-EC626/2020:5.5E-4,England/NORW-EB33F/2020:5.5E-4)0.722:5.5E-4,(England/NORW-E8DF8/2020:5.5E-4,(England/NORW-EBD40/2020:5.5E-4,England/NORW-EBC07/2020:5.5E-4)0.000:5.5E-4)0.000:5.5E-4)0.993:5.5E-4)0.675:5.5E-4)0.158:5.5E-4,(England/NORW-EBC34/2020:5.5E-4,England/NORW-EB28D/2020:5.5E-4)0.944:5.5E-4)0.920:5.5E-4,((((Wales/PHWC-1646DA/2020:5.5E-4,((Wales/PHWC-15DC87/2020:5.5E-4,England/NORW-E762B/2020:5.5E-4)0.985:5.5E-4,England/NORW-EBC9E/2020:5.5E-4)0.874:5.5E-4)0.989:5.5E-4,(Wales/PHWC-160C27/2020:5.5E-4,Wales/PHWC-163161/2020:5.5E-4)0.743:5.5E-4)0.995:5.5E-4,((Wales/PHWC-16332F/2020:5.5E-4,(England/NORW-E8EC8/2020:5.5E-4,(England/NORW-E98D8/2020:5.5E-4,(England/NORW-E72EB/2020:5.5E-4,(England/NORW-EB311/2020:5.5E-4,England/NORW-E7D62/2020:5.5E-4)0.000:5.5E-4)1.000:5.5E-4)0.750:5.5E-4)0.833:5.5E-4)0.000:5.5E-4,Wales/PHWC-1632C8/2020:5.5E-4)0.927:5.5E-4)0.246:5.5E-4,(England/NORW-EA6BF/2020:5.5E-4,(England/NORW-EAA4A/2020:5.5E-4,England/NORW-ECF85/2020:5.5E-4)0.000:5.5E-4)0.918:5.5E-4)0.000:5.5E-4)0.960:5.5E-4,((England/NORW-E8059/2020:5.5E-4,England/NORW-E7861/2020:5.5E-4)0.741:5.5E-4,England/NORW-EBDB9/2020:5.5E-4)0.990:5.5E-4)0.882:5.5E-4,(England/NORW-E71A2/2020:5.5E-4,Italy/TE4959/2020:5.5E-4)0.998:5.5E-4)0.752:5.5E-4)0.455:5.5E-4,(England/OXON-AE338/2020:5.5E-4,(England/SHEF-C715D/2020:5.5E-4,England/CAMB-7B4AA/2020:5.5E-4)1.000:5.5E-4)0.764:5.5E-4)0.769:5.5E-4)0.000:5.5E-4,Sweden/20-50252/2020:5.5E-4)0.000:5.5E-4)0.000:5.5E-4,(England/OXON-B07EC/2020:5.5E-4,England/OXON-AC6D7/2020:5.5E-4)0.370:5.5E-4)0.000:5.5E-4,(((((England/OXON-AD6B8/2020:0.0,England/OXON-AE848/2020:0.0,Sweden/20-07298/2020:0.0):5.5E-4,England/CAMB-76472/2020:5.5E-4)0.716:5.5E-4,(((((((England/20144011304/2020:5.5E-4,England/LOND-D5611/2020:5.5E-4)0.000:5.5E-4,(England/20142016604/2020:5.5E-4,England/CAMB-73DA7/2020:5.5E-4)0.000:5.5E-4)0.922:5.5E-4,Estonia/ChVir4292/2020:5.5E-4)0.969:5.5E-4,((England/20144003604/2020:5.5E-4,England/20144004104/2020:5.5E-4)0.872:5.5E-4,((Iceland/462/2020:5.5E-4,(Iceland/290/2020:5.5E-4,Iceland/267/2020:5.5E-4)0.000:5.5E-4)0.769:5.5E-4,(England/SHEF-C5650/2020:5.5E-4,((England/CAMB-7DF89/2020:5.5E-4,England/CAMB-82BC9/2020:5.5E-4)0.000:5.5E-4,((England/CAMB-83E74/2020:5.5E-4,England/CAMB-825BC/2020:5.5E-4)0.733:5.5E-4,England/CAMB-1AB2D3/2020:5.5E-4)0.733:5.5E-4)0.784:5.5E-4)1.000:5.5E-4)0.000:5.5E-4)0.866:5.5E-4)0.000:5.5E-4,England/OXON-AEFF8/2020:5.5E-4)1.000:5.5E-4,England/OXON-ADC98/2020:5.5E-4)0.000:5.5E-4,((Wales/PHWC-31AAE/2020:5.5E-4,(England/20132024204/2020:5.5E-4,England/20134012504/2020:5.5E-4)0.000:5.5E-4)0.974:5.5E-4,(((((((England/NORW-ECA1B/2020:5.5E-4,England/CAMB-72EA5/2020:5.5E-4)0.863:5.5E-4,(England/201380042/2020:5.5E-4,((((England/20146007804/2020:5.5E-4,(England/CAMB-83BF5/2020:5.5E-4,England/20146007704/2020:5.5E-4)0.912:5.5E-4)0.927:5.5E-4,((Scotland/GCVR-173CF4/2020:5.5E-4,((((England/CAMB-78C1E/2020:5.5E-4,(England/20149004104/2020:5.5E-4,England/CAMB-7F118/2020:5.5E-4)0.158:5.5E-4)0.000:5.5E-4,England/201380041/2020:5.5E-4)0.000:5.5E-4,England/CAMB-7ED15/2020:5.5E-4)0.000:5.5E-4,England/CAMB-7D754/2020:5.5E-4)0.000:5.5E-4)0.865:5.5E-4,England/20172000604/2020:5.5E-4)0.308:5.5E-4)0.822:5.5E-4,England/20149002404/2020:5.5E-4)0.000:5.5E-4,England/20149004004/2020:5.5E-4)0.731:5.5E-4)0.908:5.5E-4)0.000:5.5E-4,(((((England/OXON-AD9BF/2020:5.5E-4,(England/OXON-AEA8E/2020:5.5E-4,England/OXON-ADF9F/2020:5.5E-4)0.000:5.5E-4)0.924:5.5E-4,((Sweden/20-51955/2020:5.5E-4,Belgium/ULG-8543/2020:5.5E-4)0.852:5.5E-4,((((NorthernIreland/NIRE-102726/2020:5.5E-4,(NorthernIreland/NIRE-1042F6/2020:5.5E-4,(NorthernIreland/NIRE-FA94A/2020:5.5E-4,(NorthernIreland/NIRE-100BB3/2020:5.5E-4,NorthernIreland/NIRE-1052C8/2020:5.5E-4)0.000:5.5E-4)0.000:5.5E-4)1.000:5.5E-4)0.000:5.5E-4,(NorthernIreland/NIRE-102708/2020:5.5E-4,England/SHEF-C3CC9/2020:5.5E-4)0.000:5.5E-4)0.905:5.5E-4,(England/20149029204/2020:5.5E-4,(Sweden/20-51311/2020:5.5E-4,(England/CAMB-788CF/2020:5.5E-4,(England/CAMB-74517/2020:5.5E-4,(England/CAMB-77D67/2020:5.5E-4,(England/CAMB-80994/2020:5.5E-4,England/BRIS-124CB6/2020:5.5E-4)0.000:5.5E-4)1.000:5.5E-4)0.000:5.5E-4)0.923:5.5E-4)0.510:5.5E-4)0.391:5.5E-4)0.810:5.5E-4,(NorthernIreland/NIRE-FB76D/2020:5.5E-4,Sweden/20-14985/2020:5.5E-4)0.883:5.5E-4)0.000:5.5E-4)0.405:5.5E-4)0.000:5.5E-4,(((((England/OXON-AF425/2020:0.0,England/OXON-AFEAF/2020:0.0):5.5E-4,((England/OXON-AD973/2020:0.0,England/OXON-AE7B4/2020:0.0,England/OXON-AE514/2020:0.0,England/OXON-AEBE5/2020:0.0,England/OXON-AFEDC/2020:0.0,England/OXON-B0EAB/2020:0.0,England/OXON-B14B7/2020:0.0):5.5E-4,((England/OXON-AE189/2020:5.5E-4,(England/OXON-AF66B/2020:5.5E-4,England/OXON-AD490/2020:5.5E-4)0.738:5.5E-4)0.905:5.5E-4,(((England/OXON-AE4AE/2020:5.5E-4,(England/OXON-ADEB0/2020:5.5E-4,England/OXON-ACFFA/2020:5.5E-4)0.000:5.5E-4)0.000:5.5E-4,England/OXON-AEBD6/2020:5.5E-4)0.931:5.5E-4,(((England/OXON-ADA9E/2020:0.0,England/OXON-AE2D1/2020:0.0,England/OXON-AFD66/2020:0.0):5.5E-4,(England/OXON-ADF26/2020:5.4E-4,England/OXON-B05F1/2020:5.5E-4)0.873:5.5E-4)0.718:5.5E-4,(((England/OXON-AD4FA/2020:5.5E-4,(England/OXON-AF5E6/2020:5.5E-4,England/OXON-AFA6F/2020:5.5E-4)0.000:5.5E-4)1.000:5.5E-4,England/OXON-ADEDE/2020:5.5E-4)0.873:5.5E-4,England/OXON-B09AA/2020:5.5E-4)0.000:5.5E-4)0.980:5.5E-4)0.000:5.5E-4)0.000:5.5E-4)0.925:5.5E-4)0.000:5.5E-4,(England/OXON-AE75A/2020:5.5E-4,((England/OXON-AE110/2020:5.5E-4,England/OXON-B062B/2020:5.5E-4)0.725:5.5E-4,(England/OXON-AE8EE/2020:5.5E-4,England/OXON-AE963/2020:5.5E-4)0.000:5.5E-4)0.975:5.5E-4)0.984:5.5E-4)0.739:5.5E-4,(((((England/CAMB-7D3AB/2020:5.5E-4,(Spain/Donostia-San_Sebastian2086/2020:5.5E-4,(England/CAMB-7C53D/2020:5.5E-4,(England/CAMB-769A0/2020:5.5E-4,(England/CAMB-76384/2020:5.5E-4,England/CAMB-76603/2020:5.5E-4)0.000:5.5E-4)0.426:5.5E-4)1.000:5.5E-4)0.739:5.5E-4)0.450:5.5E-4,(England/20142014704/2020:5.5E-4,England/LOND-D6F60/2020:5.5E-4)0.739:5.5E-4)0.757:5.5E-4,((Greece/153_33892/2020:5.5E-4,((England/20144016004/2020:5.5E-4,(England/CAMB-77C79/2020:5.5E-4,England/CAMB-79390/2020:5.5E-4)0.000:5.5E-4)0.932:5.5E-4,(England/LOND-D6CE1/2020:5.5E-4,England/BRIS-12AED8/2020:5.5E-4)0.000:5.5E-4)0.932:5.5E-4)0.998:5.5E-4,((((England/NORW-E97DB/2020:5.5E-4,((((England/NORW-E93AA/2020:5.5E-4,England/NORW-EB8F4/2020:5.5E-4)1.000:5.5E-4,England/NORW-E85C3/2020:5.5E-4)0.855:5.5E-4,(((England/NORW-E9805/2020:5.5E-4,(England/NORW-E9753/2020:5.5E-4,England/NORW-E97BD/2020:5.5E-4)0.000:5.5E-4)0.766:5.5E-4,England/NORW-E6FA9/2020:5.5E-4)0.977:5.5E-4,(England/NORW-E9762/2020:5.5E-4,England/NORW-E99B7/2020:5.5E-4)1.000:5.5E-4)0.000:5.5E-4)1.000:5.5E-4,((England/NORW-EADBA/2020:5.5E-4,England/NORW-EAD7E/2020:5.5E-4)0.992:5.5E-4,England/NORW-E6EAC/2020:5.5E-4)0.753:5.5E-4)0.745:5.5E-4)0.861:5.5E-4,(England/LOND-D3A26/2020:5.5E-4,England/20170033904/2020:5.5E-4)0.000:5.5E-4)0.904:5.5E-4,(Wales/PHWC-30B51/2020:5.5E-4,(England/201620091/2020:5.5E-4,((England/20188152504/2020:5.5E-4,England/20156049704/2020:5.5E-4)0.796:5.5E-4,((England/LOND-D3D5A/2020:5.5E-4,England/LOND-D5338/2020:5.5E-4)0.882:5.5E-4,England/20162001704/2020:5.5E-4)0.000:5.5E-4)0.755:5.5E-4)0.537:5.5E-4)0.299:5.5E-4)0.750:5.5E-4,(England/NORW-EBC25/2020:5.5E-4,Wales/PHWC-162636/2020:5.5E-4)0.863:5.5E-4)0.000:5.5E-4)0.913:5.5E-4)0.513:5.5E-4,(((England/20134025204/2020:5.5E-4,(Wales/PHWC-246B9/2020:5.5E-4,(Germany/BAV-MVP0061/2020:5.5E-4,((Denmark/ALAB-SSI200/2020:5.5E-4,(Wales/PHWC-25B5F/2020:5.5E-4,(England/LIVE-9BEF1/2020:5.5E-4,(England/LIVE-9A618/2020:5.5E-4,(England/LIVE-9C722/2020:5.5E-4,England/LIVE-9E632/2020:5.5E-4)1.000:5.5E-4)0.606:5.5E-4)1.000:5.5E-4)0.000:5.5E-4)0.917:5.5E-4,Wales/PHWC-26E37/2020:5.5E-4)0.493:5.5E-4)0.526:5.5E-4)0.601:5.5E-4)0.633:5.5E-4,(England/20144007604/2020:5.5E-4,(Denmark/ALAB-HH-170/2020:5.5E-4,(((((England/BIRM-6142F/2020:5.5E-4,(((((England/BIRM-5F855/2020:5.5E-4,England/BIRM-61094/2020:5.5E-4)0.906:5.5E-4,(England/BIRM-5F363/2020:5.5E-4,((England/20142083004/2020:5.5E-4,England/BIRM-610A3/2020:5.5E-4)0.794:5.5E-4,(England/BIRM-5E3CE/2020:5.5E-4,England/BIRM-5E373/2020:5.5E-4)0.781:5.5E-4)0.000:5.5E-4)0.016:5.5E-4)0.162:5.5E-4,(England/BIRM-61586/2020:5.5E-4,England/BIRM-5F5A9/2020:5.5E-4)0.000:5.5E-4)0.000:5.5E-4,England/BIRM-61568/2020:5.5E-4)0.000:5.5E-4,England/BIRM-5E3A0/2020:5.5E-4)0.000:5.5E-4)0.000:5.5E-4,(England/BIRM-5E971/2020:5.5E-4,(England/BIRM-61119/2020:5.5E-4,(England/BIRM-61146/2020:5.5E-4,(England/BIRM-5E935/2020:5.5E-4,England/BIRM-5E962/2020:5.5E-4)1.000:5.5E-4)0.000:5.5E-4)0.731:5.5E-4)0.760:5.5E-4)0.000:5.5E-4,(Denmark/ALAB-SSI234/2020:5.5E-4,England/BIRM-6129E/2020:5.5E-4)0.810:5.5E-4)0.561:5.5E-4,(Wales/PHWC-36502/2020:5.5E-4,(England/BIRM-5FA40/2020:5.5E-4,England/BIRM-5F0A8/2020:5.5E-4)0.924:5.5E-4)0.771:5.5E-4)0.000:5.5E-4,(Greece/HPI-6478/2020:5.5E-4,(England/BIRM-5F9F8/2020:5.5E-4,England/BIRM-610C1/2020:5.5E-4)0.902:5.5E-4)0.014:5.5E-4)0.744:5.5E-4)0.360:5.5E-4)0.000:5.5E-4)0.830:5.5E-4,((Wales/PHWC-287C1/2020:5.5E-4,(Sweden/20-14090/2020:5.5E-4,Sweden/20-19192/2020:5.5E-4)0.866:5.5E-4)0.871:5.5E-4,((((((((Switzerland/100087/2020:5.5E-4,(Belgium/VS-030542/2020:5.5E-4,(England/CAMB-7EC18/2020:5.5E-4,England/CAMB-79099/2020:5.5E-4)0.725:5.5E-4)0.173:5.5E-4)0.789:5.5E-4,(Italy/TE5512/2020:5.5E-4,England/20124009004/2020:5.5E-4)0.960:5.5E-4)0.748:5.5E-4,((((Portugal/PT0459/2020:5.5E-4,((Portugal/PT0462/2020:0.0,Portugal/PT0471/2020:0.0):5.5E-4,((Portugal/PT0472/2020:5.5E-4,Portugal/PT0466/2020:5.5E-4)1.000:5.5E-4,((Portugal/PT0457/2020:0.0,Portugal/PT0460/2020:0.0,Portugal/PT0461/2020:0.0,Portugal/PT0464/2020:0.0,Portugal/PT0465/2020:0.0):5.5E-4,(Portugal/PT0458/2020:5.5E-4,Portugal/PT0454/2020:5.5E-4)1.000:5.5E-4)0.000:5.5E-4)0.000:5.5E-4)0.000:5.5E-4)0.000:5.5E-4,(((Portugal/PT0455/2020:5.5E-4,Portugal/PT0456/2020:5.5E-4)0.654:5.5E-4,(Portugal/PT0581/2020:5.5E-4,((Portugal/PT0467/2020:0.0,Portugal/PT0468/2020:0.0,Portugal/PT0469/2020:0.0,Portugal/PT0470a/2020:0.0):5.5E-4,Portugal/PT0593/2020:6.5E-4)0.000:5.5E-4)0.741:5.5E-4)0.000:5.5E-4,Portugal/PT0463/2020:5.5E-4)0.741:5.5E-4)0.789:5.5E-4,England/CAMB-805EB/2020:5.5E-4)0.000:5.5E-4,(((((England/CAMB-7D2BD/2020:5.5E-4,(England/CAMB-82F09/2020:5.5E-4,(England/CAMB-7D8BB/2020:5.5E-4,(England/CAMB-1AC278/2020:5.5E-4,(England/CAMB-82297/2020:5.5E-4,(England/CAMB-81CE5/2020:5.5E-4,England/CAMB-813FF/2020:5.5E-4)1.000:5.5E-4)0.000:5.5E-4)0.000:5.5E-4)1.000:5.5E-4)1.000:5.5E-4)1.000:5.5E-4,England/CAMB-7B7ED/2020:5.5E-4)0.775:5.5E-4,((England/CAMB-748E1/2020:5.5E-4,Scotland/CVR2252/2020:5.5E-4)0.000:5.5E-4,(England/CAMB-75ABD/2020:5.5E-4,((England/CAMB-81474/2020:5.5E-4,((England/CAMB-81483/2020:5.5E-4,England/CAMB-8376A/2020:5.5E-4)0.000:5.5E-4,((England/CAMB-81456/2020:5.5E-4,England/CAMB-1AE6A7/2020:5.5E-4)0.000:5.5E-4,((England/CAMB-8373D/2020:5.5E-4,England/CAMB-837A6/2020:5.5E-4)1.000:5.5E-4,(((England/CAMB-7F28E/2020:5.5E-4,England/CAMB-83700/2020:5.5E-4)0.000:5.5E-4,England/CAMB-836C7/2020:5.5E-4)0.000:5.5E-4,(England/CAMB-7EC09/2020:5.5E-4,England/CAMB-83788/2020:5.5E-4)0.000:5.5E-4)0.000:5.5E-4)0.000:5.5E-4)0.239:5.5E-4)1.000:5.5E-4)0.000:5.5E-4,(England/CAMB-815BD/2020:5.5E-4,(England/CAMB-741D7/2020:5.5E-4,(England/CAMB-82EC0/2020:5.5E-4,England/CAMB-81C7C/2020:5.5E-4)1.000:5.5E-4)1.000:5.5E-4)0.000:5.5E-4)1.000:5.5E-4)0.000:5.5E-4)0.000:5.5E-4)0.293:5.5E-4,England/20144023204/2020:5.5E-4)0.374:5.5E-4,(England/201161480/2020:5.5E-4,(England/20118012004/2020:5.5E-4,England/SHEF-C4A73/2020:5.5E-4)0.536:5.5E-4)0.848:5.5E-4)0.000:5.5E-4)1.000:5.5E-4)1.000:5.5E-4,((England/LCST-24D70AE/2020:5.5E-4,((England/OXON-ACE84/2020:5.5E-4,(England/OXON-B2155/2020:5.5E-4,(England/CAMB-7C1C0/2020:5.5E-4,England/OXON-B0F11/2020:5.5E-4)0.000:5.5E-4)0.749:5.5E-4)0.759:5.5E-4,(England/CAMB-1AAC03/2020:5.5E-4,England/BRIS-127C4A/2020:5.5E-4)1.000:5.5E-4)0.737:5.5E-4)0.391:5.5E-4,(England/NOTT-111F2C/2020:5.5E-4,England/CAMB-1B4D03/2020:5.5E-4)0.374:5.5E-4)0.737:5.5E-4)0.872:5.5E-4,((England/20144008504/2020:5.5E-4,Portugal/PT0427/2020:5.5E-4)0.816:5.5E-4,England/OXON-AE8B1/2020:5.5E-4)0.819:5.5E-4)0.000:5.5E-4,(((England/20172008604/2020:5.5E-4,(((England/20132001704/2020:5.5E-4,(England/201141315/2020:5.5E-4,England/20142082204/2020:5.5E-4)0.917:5.5E-4)0.803:5.5E-4,((Wales/PHWC-2BE9C/2020:5.1E-4,(Latvia/03/2020:5.5E-4,England/LIVE-9A28D/2020:5.5E-4)0.723:5.5E-4)0.541:5.5E-4,(England/20146017604/2020:5.5E-4,((England/CAMB-76B5F/2020:5.5E-4,((Croatia/1761_Dubrovnik/2020:5.5E-4,England/CAMB-77893/2020:5.5E-4)0.796:5.5E-4,Wales/PHWC-26E0A/2020:5.5E-4)0.757:5.5E-4)0.000:5.5E-4,((England/20140000304/2020:5.5E-4,((England/20118158906/2020:5.5E-4,(((England/SHEF-C7A8F/2020:5.5E-4,England/SHEF-C9AD8/2020:5.5E-4)0.770:5.5E-4,(((((((Denmark/ALAB-SSI518/2020:5.5E-4,England/201121218/2020:5.5E-4)0.749:5.5E-4,Denmark/ALAB-SSI-700/2020:5.5E-4)0.000:5.5E-4,(Denmark/ALAB-SSI515/2020:5.5E-4,((England/CAMB-74B24/2020:5.5E-4,((England/CAMB-73ADD/2020:5.5E-4,(England/CAMB-1B0A3D/2020:5.5E-4,England/CAMB-1B01A1/2020:5.5E-4)0.904:5.5E-4)0.000:5.5E-4,(England/CAMB-773CF/2020:5.5E-4,(England/CAMB-71FEF/2020:5.5E-4,(England/CAMB-7772D/2020:5.5E-4,England/CAMB-7631B/2020:5.5E-4)0.000:5.5E-4)1.000:5.5E-4)1.000:5.5E-4)0.000:5.5E-4)0.743:5.5E-4,England/LOND-D3D78/2020:5.5E-4)0.000:5.5E-4)1.000:5.5E-4)1.000:5.5E-4,(England/20134000904/2020:5.5E-4,Norway/2498/2020:5.2E-4)0.607:5.5E-4)0.764:5.5E-4,((((England/LIVE-9BF0D/2020:5.5E-4,England/LIVE-9C072/2020:5.5E-4)0.000:5.5E-4,(((((((England/LIVE-9B556/2020:5.2E-4,(England/LIVE-99A1D/2020:5.5E-4,England/LIVE-99B56/2020:5.5E-4)0.610:5.5E-4)0.000:5.5E-4,England/LIVE-9C8A7/2020:5.5E-4)0.185:5.5E-4,(England/LIVE-9D7C7/2020:5.5E-4,England/LIVE-99109/2020:5.5E-4)0.782:5.5E-4)0.617:5.5E-4,(England/LIVE-9C7E6/2020:5.5E-4,(England/LIVE-9A5C0/2020:5.5E-4,England/LIVE-9C82F/2020:5.5E-4)1.000:5.5E-4)0.000:5.5E-4)0.805:5.5E-4,England/LIVE-9B240/2020:5.5E-4)0.259:5.5E-4,England/LIVE-9A27E/2020:5.5E-4)0.923:5.5E-4,(England/LIVE-9C8F2/2020:5.5E-4,(England/LIVE-9A584/2020:5.5E-4,England/LIVE-9B5CF/2020:5.5E-4)0.000:5.5E-4)0.811:5.5E-4)0.000:5.5E-4)0.895:5.5E-4,(England/LIVE-9EA90/2020:5.5E-4,(England/LIVE-9C670/2020:5.5E-4,((England/LIVE-9A654/2020:5.5E-4,(England/LIVE-9C018/2020:5.5E-4,(England/LIVE-9A548/2020:5.5E-4,England/LIVE-9D76D/2020:5.5E-4)1.000:5.5E-4)0.000:5.5E-4)0.000:5.5E-4,England/LIVE-9F033/2020:5.5E-4)0.000:5.5E-4)0.000:5.5E-4)0.799:5.5E-4)0.630:5.5E-4,(England/LIVE-9A4E1/2020:5.5E-4,England/LIVE-9C591/2020:5.5E-4)0.933:5.5E-4)0.444:5.5E-4)0.823:5.5E-4,((England/201100183/2020:5.5E-4,((((England/EXET-137245/2020:5.5E-4,England/EXET-13564B/2020:5.5E-4)0.000:5.5E-4,England/EXET-135D37/2020:5.5E-4)0.000:5.5E-4,England/EXET-135DBF/2020:5.5E-4)1.000:5.5E-4,(England/BRIS-122B9D/2020:5.5E-4,((England/BRIS-124F9F/2020:5.5E-4,(England/BRIS-122B8E/2020:5.5E-4,(England/BRIS-125101/2020:5.5E-4,England/BRIS-122A72/2020:5.5E-4)0.000:5.5E-4)0.988:5.5E-4)1.000:5.5E-4,England/201120049/2020:5.5E-4)0.000:5.5E-4)1.000:5.5E-4)0.755:5.5E-4)0.864:5.5E-4,England/201141651/2020:5.5E-4)0.000:5.5E-4)0.000:5.5E-4,England/BRIS-121ACE/2020:5.5E-4)0.000:5.5E-4)0.000:5.5E-4,England/20119032804/2020:5.5E-4)0.000:5.5E-4)0.457:5.5E-4,(England/20119087104/2020:5.5E-4,(England/20119076104/2020:5.5E-4,England/20119085504/2020:5.5E-4)0.000:5.5E-4)0.781:5.5E-4)0.741:5.5E-4)0.000:5.5E-4,((England/20140002104/2020:5.5E-4,England/CAMB-7C184/2020:5.5E-4)0.714:5.5E-4,(((England/NORW-E8AF1/2020:5.5E-4,(England/NORW-EB01A/2020:5.5E-4,(England/NORW-E8156/2020:5.5E-4,((England/NORW-EA5A3/2020:5.5E-4,England/NORW-EA7BC/2020:5.5E-4)0.933:5.5E-4,England/NORW-EAAA4/2020:5.5E-4)0.922:5.1E-4)0.968:5.5E-4)0.429:5.5E-4)0.998:5.5E-4,England/NORW-E9322/2020:5.5E-4)0.755:5.5E-4,((((England/CAMB-77022/2020:5.5E-4,((England/CAMB-7973A/2020:5.5E-4,England/CAMB-71CD9/2020:5.5E-4)1.000:5.5E-4,(England/CAMB-7F79E/2020:5.5E-4,England/CAMB-77ACA/2020:5.5E-4)0.000:5.5E-4)1.000:5.5E-4)0.735:5.5E-4,(England/20144064402/2020:5.5E-4,England/CAMB-75BC9/2020:5.5E-4)1.000:5.5E-4)0.000:5.5E-4,((England/CAMB-79A04/2020:5.5E-4,England/CAMB-73150/2020:5.5E-4)1.000:5.5E-4,(England/20149041204/2020:5.5E-4,(Scotland/CVR1647/2020:5.5E-4,Wales/PHWC-2D44D/2020:5.5E-4)0.000:5.5E-4)0.702:5.5E-4)0.000:5.5E-4)1.000:5.5E-4,((England/20130032204/2020:5.5E-4,England/20132090504/2020:5.5E-4)0.742:5.5E-4,Wales/PHWC-25014/2020:5.5E-4)0.000:5.5E-4)0.891:5.5E-4)0.975:5.5E-4)0.799:5.5E-4)0.774:5.5E-4)0.853:5.5E-4)0.315:5.5E-4)0.906:5.5E-4)0.780:5.5E-4,Iceland/350/2020:5.5E-4)0.732:5.5E-4)0.284:5.5E-4,(England/LIVE-99901/2020:5.5E-4,(England/20188051904/2020:5.5E-4,England/20166006704/2020:5.5E-4)0.817:5.5E-4)0.716:5.5E-4)0.739:5.5E-4,(((Israel/CVL-n-6142/2020:5.5E-4,(England/20144074804/2020:5.5E-4,England/20144074904/2020:5.5E-4)0.779:5.5E-4)0.730:5.5E-4,(((((Switzerland/120192/2020:5.5E-4,England/NORW-E8930/2020:5.5E-4)0.775:5.5E-4,(((((England/201080162/2020:5.5E-4,(England/201021655/2020:5.5E-4,(England/20100010304/2020:5.5E-4,(England/20099068804/2020:5.5E-4,England/20102014904/2020:5.5E-4)0.593:5.5E-4)0.369:5.5E-4)0.416:5.5E-4)0.896:5.5E-4,(England/20099069004/2020:5.5E-4,(England/20098017704/2020:5.5E-4,(England/20094007004/2020:5.5E-4,((England/20102001404/2020:5.5E-4,England/20100000104/2020:5.5E-4)1.000:5.5E-4,England/20099000104/2020:5.5E-4)1.000:5.5E-4)0.994:5.5E-4)0.797:5.5E-4)0.986:5.5E-4)0.971:5.5E-4,(England/201021561/2020:5.5E-4,(England/201080021/2020:5.5E-4,England/201060067/2020:5.5E-4)0.999:5.5E-4)1.000:5.5E-4)0.746:5.5E-4,(Georgia/Tb-1679/2020:5.5E-4,(Wales/PHWC-35B3E/2020:5.5E-4,England/BRIS-122F28/2020:5.5E-4)0.756:5.5E-4)0.908:5.5E-4)0.894:5.5E-4,((((England/NORW-E8420/2020:5.5E-4,(England/NORW-E93B9/2020:5.5E-4,(England/NORW-E7290/2020:5.5E-4,England/NORW-E946B/2020:5.5E-4)0.844:5.5E-4)1.000:5.5E-4)0.729:5.5E-4,Wales/PHWC-162A3A/2020:5.5E-4)0.432:5.5E-4,((England/NORW-E8411/2020:5.5E-4,England/NORW-E7078/2020:5.5E-4)0.967:5.5E-4,(England/NORW-E9E6D/2020:5.5E-4,England/NORW-E8B0D/2020:5.5E-4)0.840:5.5E-4)0.998:5.5E-4)0.760:5.5E-4,(England/NORW-EAF3C/2020:5.5E-4,((England/SHEF-C6EEE/2020:5.5E-4,England/CAMB-7D165/2020:5.5E-4)0.466:5.5E-4,((((England/NORW-EC750/2020:5.5E-4,(((England/NORW-EB609/2020:5.5E-4,(England/NORW-EB2F6/2020:5.5E-4,England/NORW-EA400/2020:5.5E-4)0.000:5.5E-4)0.929:5.5E-4,((England/NORW-EB663/2020:5.5E-4,England/NORW-EB9A6/2020:5.5E-4)0.000:5.5E-4,((England/NORW-EBB55/2020:5.5E-4,England/NORW-EC6AE/2020:5.5E-4)1.000:5.5E-4,England/NORW-EC680/2020:5.5E-4)0.000:5.5E-4)0.000:5.5E-4)0.741:5.5E-4,England/NORW-EB93D/2020:5.5E-4)0.000:5.5E-4)0.951:5.5E-4,(((England/NORW-EB1F9/2020:5.5E-4,(England/NORW-EB162/2020:5.5E-4,((England/NORW-EB4A5/2020:5.5E-4,England/NORW-EB3E4/2020:5.5E-4)0.270:5.5E-4,(England/NORW-EB35D/2020:5.5E-4,England/NORW-EC4E0/2020:5.5E-4)0.820:5.5E-4)0.000:5.5E-4)0.000:5.5E-4)0.000:5.5E-4,England/NORW-EA664/2020:5.5E-4)0.000:5.5E-4,England/NORW-EB38A/2020:5.5E-4)0.721:5.5E-4)0.000:5.5E-4,(England/NORW-EC671/2020:5.5E-4,(England/NORW-EAE3F/2020:5.5E-4,(England/NORW-EC8C6/2020:5.5E-4,England/NORW-EC77E/2020:5.5E-4)0.994:5.5E-4)0.000:5.5E-4)0.884:5.5E-4)0.751:5.5E-4,England/NORW-EAE6C/2020:5.5E-4)0.298:5.5E-4)0.757:5.5E-4)0.318:5.5E-4)0.781:5.5E-4)0.906:5.5E-4)0.000:5.5E-4,(((England/LOND-D522C/2020:0.0,England/LOND-D5514/2020:0.0,England/LOND-D5532/2020:0.0):5.5E-4,(England/LOND-D61F1/2020:5.5E-4,England/LOND-D6012/2020:5.5E-4)0.759:5.5E-4)0.909:5.5E-4,((England/CAMB-1B1B2A/2020:5.5E-4,((England/CAMB-1AD70F/2020:5.5E-4,England/CAMB-1AD0AA/2020:5.5E-4)0.000:5.5E-4,England/CAMB-1ABFEB/2020:5.5E-4)0.000:5.5E-4)0.923:5.5E-4,(((England/CAMB-7291D/2020:5.5E-4,(England/CAMB-7AA21/2020:5.5E-4,(England/CAMB-7EBB1/2020:5.5E-4,England/CAMB-8423B/2020:5.5E-4)0.989:5.5E-4)1.000:5.5E-4)1.000:5.5E-4,(England/CAMB-72FEE/2020:5.5E-4,(England/CAMB-1B06FD/2020:5.5E-4,(England/CAMB-738D3/2020:5.5E-4,England/CAMB-1AD866/2020:5.5E-4)0.000:5.5E-4)0.000:5.5E-4)0.997:5.5E-4)0.000:5.5E-4,(((England/NORW-EC529/2020:5.5E-4,((((England/CAMB-7C852/2020:5.5E-4,(England/CAMB-7BA6C/2020:5.5E-4,(England/CAMB-8018D/2020:5.5E-4,(England/CAMB-1B160B/2020:5.5E-4,(((England/CAMB-1B14D4/2020:5.5E-4,(England/CAMB-80ACE/2020:5.5E-4,England/CAMB-7EA69/2020:5.5E-4)0.000:5.5E-4)0.747:5.5E-4,(England/CAMB-1B15C2/2020:5.5E-4,(England/CAMB-7B835/2020:5.5E-4,England/CAMB-1B1498/2020:5.5E-4)0.000:5.5E-4)0.920:5.5E-4)0.000:5.5E-4,England/CAMB-769FB/2020:5.5E-4)0.000:5.5E-4)1.000:5.5E-4)1.000:5.5E-4)1.000:5.5E-4)1.000:5.5E-4,England/CAMB-1AF66A/2020:5.5E-4)0.000:5.5E-4,((England/CAMB-1B15E0/2020:5.5E-4,England/CAMB-1AF5E5/2020:5.5E-4)0.000:5.5E-4,England/CAMB-7CED8/2020:5.5E-4)0.000:5.5E-4)0.000:5.5E-4,(England/CAMB-1B1568/2020:5.5E-4,(((England/CAMB-1AD936/2020:5.5E-4,England/CAMB-1B3EC5/2020:5.5E-4)0.000:5.5E-4,England/CAMB-1ADB12/2020:5.5E-4)0.000:5.5E-4,England/CAMB-83D59/2020:5.5E-4)0.958:5.5E-4)1.000:5.5E-4)1.000:5.5E-4)0.000:5.5E-4,England/201580190/2020:5.5E-4)0.888:5.5E-4,(England/CAMB-786E3/2020:5.5E-4,((England/CAMB-7F3F4/2020:5.5E-4,England/CAMB-79E08/2020:5.5E-4)0.725:5.5E-4,(England/CAMB-8177B/2020:5.5E-4,(England/CAMB-7EBA2/2020:5.5E-4,England/CAMB-79C0E/2020:5.5E-4)0.000:5.5E-4)1.000:5.5E-4)1.000:5.5E-4)0.000:5.5E-4)0.746:5.5E-4)0.759:5.5E-4)0.395:5.5E-4)0.917:5.5E-4)0.000:5.5E-4,(((France/B5447/2020:5.5E-4,((England/EXET-135599/2020:5.5E-4,NorthernIreland/NIRE-100C74/2020:5.5E-4)0.945:5.5E-4,(((England/LIVE-9B495/2020:5.5E-4,(England/BRIS-12CFB5/2020:5.5E-4,England/CAMB-746AB/2020:5.5E-4)0.925:5.5E-4)0.000:5.5E-4,(((Portugal/PT0118/2020:0.0,Portugal/PT0144/2020:0.0):5.5E-4,(Portugal/PT0545/2020:5.5E-4,Portugal/PT0335/2020:5.5E-4)0.000:5.5E-4)0.000:5.5E-4,((Portugal/PT0326/2020:0.0,Portugal/PT0360/2020:0.0):5.5E-4,(Portugal/PT0359/2020:5.5E-4,Portugal/PT0143/2020:5.5E-4)0.927:5.5E-4)0.000:5.5E-4)0.912:5.5E-4)0.953:5.5E-4,(England/201360246/2020:5.5E-4,(England/NORW-EAD80/2020:5.5E-4,(England/CAMB-7DDF8/2020:5.5E-4,England/NORW-EB00B/2020:5.5E-4)0.000:5.5E-4)0.751:5.5E-4)0.917:5.5E-4)0.000:5.5E-4)0.928:5.5E-4)0.000:5.5E-4,((Israel/CVL-n-6035/2020:5.5E-4,Portugal/PT0311/2020:5.5E-4)0.731:5.5E-4,((((England/EXET-135C0D/2020:5.5E-4,((England/BRIS-125392/2020:5.5E-4,(England/BRIS-12CBDF/2020:5.5E-4,England/BRIS-1277B2/2020:5.5E-4)0.000:5.5E-4)0.743:5.5E-4,England/BRIS-125505/2020:5.5E-4)0.720:5.5E-4)0.442:5.5E-4,((England/OXON-AC507/2020:5.5E-4,((Wales/PHWC-2B1B1/2020:5.5E-4,(Wales/PHWC-35D29/2020:5.5E-4,Wales/PHWC-338DF/2020:5.5E-4)0.916:5.5E-4)0.901:5.5E-4,England/OXON-AD08D/2020:5.5E-4)0.983:5.5E-4)0.000:5.5E-4,England/OXON-AEEA0/2020:5.5E-4)0.720:5.5E-4)0.777:5.5E-4,((Wales/PHWC-35DB0/2020:5.5E-4,((((((England/CAMB-7BDAF/2020:5.5E-4,(England/CAMB-76023/2020:5.5E-4,(England/CAMB-76982/2020:5.5E-4,((England/CAMB-7A0A7/2020:0.0,England/CAMB-7A195/2020:0.0,England/CAMB-7BC84/2020:0.0):5.5E-4,England/CAMB-75FBE/2020:5.5E-4)0.000:5.5E-4)0.000:5.5E-4)0.000:5.5E-4)0.000:5.5E-4,England/CAMB-76348/2020:5.5E-4)1.000:5.5E-4,England/20142104804/2020:5.5E-4)0.962:5.5E-4,England/20149005204/2020:5.5E-4)0.895:5.5E-4,England/20149006104/2020:5.5E-4)0.000:5.5E-4,(England/LIVE-9C17F/2020:5.5E-4,(France/B5355/2020:5.5E-4,France/B5458/2020:5.5E-4)0.743:5.5E-4)0.466:5.5E-4)0.623:5.5E-4)0.829:5.5E-4,((((England/20172047204/2020:5.5E-4,((England/20196064904/2020:5.5E-4,(England/20174049704/2020:5.5E-4,England/20182005404/2020:5.5E-4)1.000:5.5E-4)0.711:5.5E-4,(England/20176043704/2020:5.5E-4,England/20192072001/2020:5.5E-4)1.000:5.5E-4)0.728:5.5E-4)0.791:5.5E-4,(((((England/OXON-AE9DC/2020:5.5E-4,England/LIVE-9E9A2/2020:5.5E-4)0.738:5.5E-4,((((England/NORW-E8A79/2020:5.5E-4,((((((England/NORW-E749A/2020:5.5E-4,England/NORW-E7694/2020:5.5E-4)0.000:5.5E-4,England/NORW-ECD12/2020:5.5E-4)0.000:5.5E-4,England/NORW-EA172/2020:5.5E-4)0.416:5.5E-4,(England/NORW-EAC80/2020:5.5E-4,England/NORW-EB487/2020:5.5E-4)0.000:5.5E-4)0.745:5.5E-4,England/NORW-E9D8E/2020:5.5E-4)0.787:5.5E-4,(England/NORW-E84B7/2020:5.5E-4,England/NORW-EB232/2020:5.5E-4)0.745:5.5E-4)0.999:5.5E-4)0.998:5.5E-4,England/NORW-E88BB/2020:5.5E-4)0.738:5.5E-4,(England/20156002904/2020:5.5E-4,England/20148033104/2020:5.5E-4)0.933:5.5E-4)0.579:5.5E-4,England/BRIS-12CF3D/2020:5.5E-4)0.297:5.5E-4)0.795:5.5E-4,((((((((((England/LOND-D6D2A/2020:5.5E-4,England/LOND-D3E48/2020:5.5E-4)0.582:5.5E-4,(((England/OXON-ADFF9/2020:5.5E-4,(((England/CAMB-1AB6B9/2020:0.0,England/CAMB-1AB65F/2020:0.0,England/CAMB-1AB69B/2020:0.0):5.5E-4,Scotland/EDB016/2020:5.5E-4)0.991:5.5E-4,(Scotland/EDB017/2020:5.5E-4,England/20134072704/2020:5.5E-4)0.422:5.5E-4)0.779:5.5E-4)0.000:5.5E-4,((England/20166007104/2020:5.5E-4,(England/CAMB-7ECCD/2020:5.5E-4,England/CAMB-7971C/2020:5.5E-4)0.978:5.5E-4)0.930:5.5E-4,((Denmark/ALAB-SSI390/2020:5.5E-4,((Portugal/PT0091/2020:0.0,Portugal/PT0406/2020:0.0,Portugal/PT0603/2020:0.0):5.5E-4,Austria/CeMM0349/2020:5.5E-4)0.758:5.5E-4)0.311:5.5E-4,(England/20126097204/2020:5.5E-4,England/20119032004/2020:5.5E-4)0.922:5.5E-4)0.724:5.5E-4)0.000:5.5E-4)0.251:5.5E-4,((England/BRIS-1265E6/2020:5.5E-4,Spain/Valencia289/2020:5.5E-4)0.000:5.5E-4,England/NORT-28B205/2020:5.5E-4)0.787:5.5E-4)0.000:5.5E-4)0.000:5.5E-4,England/LIVE-9A29C/2020:5.5E-4)0.223:5.5E-4,(((England/CAMB-81B15/2020:5.5E-4,((England/CAMB-82F36/2020:5.5E-4,England/CAMB-82F54/2020:5.5E-4)0.892:5.5E-4,England/CAMB-81553/2020:5.5E-4)0.000:5.5E-4)0.735:5.5E-4,England/CAMB-7E0B2/2020:5.5E-4)0.735:5.5E-4,(England/BRIS-128A9A/2020:5.5E-4,England/BRIS-1258C0/2020:5.5E-4)0.725:5.5E-4)0.000:5.5E-4)0.467:5.5E-4,((Wales/PHWC-35D0B/2020:5.5E-4,((England/NORT-283768/2020:5.5E-4,England/CAMB-77D1C/2020:5.5E-4)0.415:5.5E-4,England/CAMB-82EB1/2020:5.5E-4)0.914:5.5E-4)0.973:5.5E-4,Wales/PHWC-32C98/2020:5.5E-4)0.632:5.5E-4)0.000:5.5E-4,NorthernIreland/NIRE-102094/2020:5.5E-4)0.000:5.5E-4,Wales/PHWC-26981/2020:5.5E-4)0.000:5.5E-4,England/20132100404/2020:5.5E-4)0.762:5.5E-4,(((England/20149023904/2020:5.5E-4,((Italy/IZSPB_694/2020:5.5E-4,(((Wales/PHWC-30F19/2020:5.5E-4,(England/NORT-295420/2020:5.5E-4,Wales/PHWC-27F8E/2020:5.5E-4)0.727:5.5E-4)0.000:5.5E-4,(Wales/PHWC-2803F/2020:5.5E-4,Wales/PHWC-27FF7/2020:5.5E-4)1.000:5.5E-4)0.754:5.5E-4,England/201640595/2020:5.5E-4)0.426:5.5E-4)0.736:5.5E-4,(((Italy/IZSPB_857/2020:5.5E-4,England/CAMB-738C4/2020:5.5E-4)0.697:5.5E-4,(((((England/BRIS-124C89/2020:5.5E-4,(England/BRIS-124C98/2020:5.5E-4,England/BRIS-124CA7/2020:5.5E-4)0.000:5.5E-4)0.921:5.5E-4,(((England/LOND-D425A/2020:5.5E-4,Portugal/PT0532/2020:5.5E-4)0.772:5.5E-4,(England/LOND-D47A6/2020:5.5E-4,England/LOND-D473D/2020:5.5E-4)0.734:5.5E-4)0.747:5.5E-4,England/SHEF-D1CE6/2020:5.5E-4)0.796:5.5E-4)0.000:5.5E-4,(England/LIVE-9A0FC/2020:5.5E-4,England/LOND-D5F70/2020:5.5E-4)0.932:5.5E-4)0.000:5.5E-4,((England/201161329/2020:5.5E-4,(England/201640564/2020:5.5E-4,(Scotland/EDB3973/2020:5.5E-4,(England/20174049004/2020:5.5E-4,England/201640052/2020:5.5E-4)0.772:5.5E-4)0.000:5.5E-4)0.947:5.5E-4)0.971:5.5E-4,(England/CAMB-760AB/2020:5.5E-4,England/CAMB-777C3/2020:5.5E-4)0.943:5.5E-4)0.000:5.5E-4)0.000:5.5E-4,(((England/CAMB-79372/2020:5.5E-4,(Scotland/GCVR-1708D5/2020:5.5E-4,((England/CAMB-7D7DC/2020:5.5E-4,((England/BRIS-124F17/2020:5.5E-4,((((((Wales/PHWC-28FD8/2020:5.5E-4,((Portugal/PT0315/2020:5.5E-4,((England/NORT-289331/2020:5.5E-4,((((England/CAMB-71E00/2020:5.5E-4,(England/CAMB-75F36/2020:5.5E-4,(((((((Spain/Donostia-San_Sebastian2136/2020:5.5E-4,((Portugal/PT0421/2020:5.5E-4,(Romania/Bucuresti-13907/2020:5.5E-4,England/CAMB-75AF9/2020:5.5E-4)0.826:5.5E-4)0.000:5.5E-4,((((England/NORT-28C8E4/2020:5.5E-4,(England/NOTT-11191F/2020:5.5E-4,(England/NOTT-11184F/2020:5.5E-4,England/NOTT-111CDA/2020:5.5E-4)0.000:5.5E-4)0.899:5.5E-4)0.720:5.5E-4,England/NOTT-11186D/2020:5.5E-4)0.920:5.5E-4,England/20149007504/2020:5.5E-4)0.000:5.5E-4,England/201380051/2020:5.5E-4)0.718:5.5E-4)0.000:5.5E-4)0.000:5.5E-4,Spain/Donostia-San_Sebastian2149/2020:5.5E-4)0.000:5.5E-4,England/201360202/2020:5.5E-4)0.000:5.5E-4,England/201060032/2020:5.5E-4)0.000:5.5E-4,England/20144014704/2020:5.5E-4)0.000:5.5E-4,England/20119009404/2020:5.5E-4)0.000:5.5E-4,England/CAMB-1AFF05/2020:5.5E-4)0.000:5.5E-4)0.000:5.5E-4)0.000:5.5E-4,England/CAMB-7D2AE/2020:5.5E-4)0.000:5.5E-4,Belgium/ULG-10093/2020:5.5E-4)0.000:5.5E-4,NorthernIreland/NIRE-FBCD7/2020:5.5E-4)0.000:5.5E-4)0.483:5.5E-4,((Scotland/EDB5486/2020:5.5E-4,(Scotland/EDB5472/2020:5.5E-4,Scotland/EDB5484/2020:5.5E-4)0.000:5.5E-4)0.840:5.5E-4,(Scotland/EDB5723/2020:5.5E-4,(Scotland/EDB5668/2020:0.0,Scotland/EDB5722/2020:0.0):5.5E-4)0.855:5.5E-4)0.752:5.5E-4)0.000:5.5E-4)0.000:5.5E-4,England/20170048104/2020:5.5E-4)0.548:5.5E-4)0.000:5.5E-4,Wales/PHWC-342D0/2020:5.5E-4)0.000:5.5E-4,England/CAMB-72FDF/2020:5.5E-4)0.000:5.5E-4,England/20149008404/2020:5.5E-4)0.000:5.5E-4,England/BRIS-12680B/2020:5.5E-4)0.268:5.5E-4,((England/OXON-AFF42/2020:5.1E-4,(England/BRIS-124F08/2020:5.5E-4,England/BRIS-124E56/2020:5.5E-4)0.000:5.5E-4)0.939:5.5E-4,England/20124003104/2020:5.5E-4)0.759:5.5E-4)0.000:5.5E-4)0.000:5.5E-4,England/CAMB-7C4B8/2020:5.5E-4)0.000:5.5E-4)0.000:5.5E-4,England/BRIS-122EB2/2020:5.5E-4)0.000:5.5E-4)0.000:5.5E-4)0.000:5.5E-4,England/CAMB-7A502/2020:5.5E-4)0.443:5.5E-4,((Wales/PHWC-2AB1E/2020:5.5E-4,(England/CAMB-7BE8E/2020:5.5E-4,(England/CAMB-78FAC/2020:5.5E-4,England/CAMB-7F35E/2020:5.5E-4)0.000:5.5E-4)0.915:5.5E-4)0.616:5.5E-4,Wales/PHWC-2C8D9/2020:5.5E-4)0.741:5.5E-4)0.000:5.5E-4)0.145:5.5E-4)0.173:5.5E-4,England/20136103404/2020:5.5E-4)0.926:5.5E-4)0.000:5.5E-4)0.974:5.5E-4,((Portugal/PT0424/2020:5.5E-4,(((Austria/CeMM0111/2020:5.5E-4,(Austria/CeMM0089/2020:5.5E-4,((Germany/Muenster_FI1103201/2020:5.5E-4,(Scotland/EDB033/2020:5.5E-4,(Scotland/EDB007/2020:5.5E-4,Austria/CeMM0546/2020:5.5E-4)0.000:5.5E-4)1.000:5.5E-4)0.999:5.5E-4,Switzerland/101172/2020:5.5E-4)0.877:5.5E-4)0.914:5.5E-4)1.000:5.5E-4,(((England/20129061004/2020:5.5E-4,((England/20129067504/2020:5.5E-4,England/20169029904/2020:5.5E-4)0.000:5.5E-4,((Wales/PHWC-2407F/2020:5.5E-4,England/CAMB-84A9D/2020:5.5E-4)1.000:5.5E-4,England/20129062104/2020:5.5E-4)0.982:5.5E-4)0.720:5.5E-4)0.772:5.5E-4,(England/20129096504/2020:5.5E-4,(England/201160005/2020:5.5E-4,(England/20129096704/2020:5.5E-4,(England/20119056204/2020:5.5E-4,(Austria/CeMM0412/2020:5.5E-4,England/CAMB-846D5/2020:5.5E-4)0.561:5.5E-4)0.383:5.5E-4)0.000:5.5E-4)0.583:5.5E-4)0.614:5.5E-4)0.909:5.5E-4,(England/20129096804/2020:5.5E-4,((England/20129096604/2020:5.5E-4,((Scotland/CVR68/2020:5.5E-4,Germany/NRW-13/2020:5.5E-4)1.000:5.5E-4,Wales/PHWC-2408E/2020:5.5E-4)0.000:5.5E-4)0.000:5.5E-4,England/201160004/2020:5.5E-4)0.000:5.5E-4)0.971:5.5E-4)0.767:5.5E-4)0.723:5.5E-4,Switzerland/110481/2020:5.5E-4)0.276:5.5E-4)0.276:5.5E-4,(Scotland/EDB5251/2020:5.5E-4,Scotland/EDB4634/2020:5.5E-4)0.915:5.5E-4)0.726:5.5E-4)0.911:5.5E-4,((England/20126012506/2020:5.5E-4,(England/201420005/2020:5.5E-4,(England/CAMB-80B43/2020:5.5E-4,England/NORW-E83D8/2020:5.5E-4)0.793:5.5E-4)0.000:5.5E-4)0.927:5.5E-4,(England/20129036404/2020:5.5E-4,((England/201360213/2020:5.5E-4,England/LOND-D45AC/2020:5.5E-4)0.000:5.5E-4,(((((((((England/CAMB-1AFDCF/2020:5.5E-4,(England/CAMB-83E0B/2020:5.5E-4,England/CAMB-821C7/2020:5.5E-4)0.197:5.5E-4)0.000:5.5E-4,(England/CAMB-1AFFF6/2020:5.1E-4,(England/CAMB-1B189C/2020:5.5E-4,England/CAMB-1B154A/2020:5.5E-4)1.000:5.5E-4)0.924:5.5E-4)0.869:5.5E-4,(England/LOND-D39A1/2020:5.5E-4,(England/LOND-D45F7/2020:5.5E-4,England/CAMB-7666D/2020:5.5E-4)0.765:5.5E-4)0.714:5.5E-4)0.000:5.5E-4,(((England/LIVE-9B037/2020:5.5E-4,Wales/PHWC-2EB74/2020:5.5E-4)0.886:5.5E-4,(England/OXON-B06B2/2020:5.5E-4,England/20130051704/2020:5.5E-4)0.844:5.5E-4)0.000:5.5E-4,(England/CAMB-77FBC/2020:5.5E-4,(England/LOND-D4348/2020:5.5E-4,England/LOND-D3BD8/2020:5.5E-4)0.745:5.5E-4)0.000:5.5E-4)0.000:5.5E-4)0.433:5.5E-4,((Scotland/CVR849/2020:5.5E-4,Scotland/EDB5437/2020:5.5E-4)0.763:5.5E-4,England/LOND-D5848/2020:5.5E-4)0.000:5.5E-4)0.000:5.5E-4,England/20134025904/2020:5.5E-4)0.162:5.5E-4,England/201360037/2020:5.5E-4)0.528:5.5E-4,(England/201360211/2020:5.5E-4,(England/LIVE-9E9EE/2020:5.5E-4,(England/20129008002/2020:5.5E-4,(England/CAMB-7A827/2020:5.5E-4,England/CAMB-7A863/2020:5.5E-4)0.905:5.5E-4)0.305:5.5E-4)0.924:5.5E-4)0.000:5.5E-4)0.445:5.5E-4,(England/20118179304/2020:5.5E-4,(England/201360214/2020:5.5E-4,(England/20132035304/2020:5.5E-4,(England/CAMB-1AFE9F/2020:5.5E-4,((England/CAMB-84356/2020:5.5E-4,England/CAMB-1AF61F/2020:5.5E-4)0.000:5.5E-4,(England/CAMB-7B6FF/2020:5.5E-4,(England/CAMB-7C078/2020:5.5E-4,England/CAMB-7C342/2020:5.5E-4)0.898:5.5E-4)0.000:5.5E-4)0.758:5.5E-4)0.924:5.5E-4)0.625:5.5E-4)0.124:5.5E-4)0.848:5.5E-4)0.000:5.5E-4)0.213:5.5E-4)0.736:5.5E-4)0.753:5.5E-4)0.807:5.5E-4)0.494:5.5E-4,(((((England/20154003904/2020:5.5E-4,(((England/CAMB-1AE13D/2020:5.5E-4,England/CAMB-1AAE1C/2020:5.5E-4)1.000:5.5E-4,England/CAMB-1AE1D3/2020:5.5E-4)1.000:5.5E-4,England/20172002804/2020:5.5E-4)0.000:5.5E-4)0.998:5.5E-4,England/20154003804/2020:5.5E-4)0.184:5.5E-4,(((England/CAMB-1AE197/2020:5.5E-4,(England/CAMB-819A2/2020:5.5E-4,(England/CAMB-1ABEC0/2020:5.5E-4,England/CAMB-1AE11F/2020:5.5E-4)0.744:5.5E-4)0.744:5.5E-4)0.000:5.5E-4,England/CAMB-77383/2020:5.5E-4)0.000:5.5E-4,((England/20154001904/2020:5.5E-4,England/20169022704/2020:5.5E-4)1.000:5.5E-4,(England/20166006304/2020:5.5E-4,(England/CAMB-1AA377/2020:5.5E-4,England/201420203/2020:5.5E-4)0.000:5.5E-4)1.000:5.5E-4)1.000:5.5E-4)0.836:5.5E-4)0.931:5.5E-4,((England/20146007104/2020:5.5E-4,Italy/TE6570/2020:5.5E-4)0.881:5.5E-4,England/20172002704/2020:5.5E-4)0.975:5.5E-4)0.772:5.5E-4,(England/CAMB-77C4C/2020:5.5E-4,England/CAMB-782FE/2020:5.5E-4)0.521:5.5E-4)0.812:5.5E-4)0.000:5.5E-4)0.155:5.5E-4,(((England/CAMB-7F224/2020:5.5E-4,Sweden/KI-CTMR-V300056977-4A/2020:5.5E-4)0.870:5.5E-4,England/NORW-E70E1/2020:5.5E-4)0.783:5.5E-4,((((Scotland/CVR1825/2020:5.5E-4,England/201140355/2020:5.5E-4)0.888:5.5E-4,((Wales/PHWC-285B8/2020:5.5E-4,Wales/PHWC-24E1B/2020:5.5E-4)0.000:5.5E-4,(Wales/PHWC-29229/2020:5.5E-4,Wales/PHWC-24895/2020:5.5E-4)0.000:5.5E-4)0.741:5.5E-4)0.000:5.5E-4,(England/BRIS-123983/2020:5.5E-4,(Spain/Donostia-San_Sebastian2089/2020:5.5E-4,((Switzerland/140011/2020:5.5E-4,Switzerland/140042/2020:5.5E-4)0.887:5.5E-4,((CzechRepublic/Seq3/2020:5.5E-4,((England/LIVE-A022A/2020:5.5E-4,Switzerland/100079/2020:5.5E-4)0.814:5.5E-4,Switzerland/120022/2020:5.5E-4)0.297:5.5E-4)0.806:5.5E-4,England/CAMB-7F057/2020:5.5E-4)0.074:5.5E-4)0.000:5.5E-4)0.000:5.5E-4)0.530:5.5E-4)0.794:5.5E-4,((((England/CAMB-83C2F/2020:5.5E-4,(England/NORW-EB52A/2020:5.5E-4,((England/CAMB-1ADB7C/2020:5.5E-4,England/NORW-EBCE9/2020:5.5E-4)0.000:5.5E-4,((England/NORW-EB6CD/2020:5.5E-4,(England/NORW-EBBBF/2020:5.5E-4,(England/NORW-EB171/2020:5.5E-4,England/NORW-EB751/2020:5.5E-4)1.000:5.5E-4)0.729:5.5E-4)0.417:5.5E-4,England/NORW-EB43C/2020:5.5E-4)0.000:5.5E-4)0.997:5.5E-4)0.752:5.5E-4)0.765:5.5E-4,((((England/201421465/2020:5.4E-4,NorthernIreland/NIRE-FC7C6/2020:5.5E-4)0.980:5.5E-4,((((((Iceland/4/2020:5.5E-4,Switzerland/110450/2020:5.5E-4)0.579:5.5E-4,(England/201640058/2020:5.5E-4,(England/SHEF-D2E58/2020:5.5E-4,(((Wales/PHWC-28293/2020:5.5E-4,Wales/PHWC-280A8/2020:5.5E-4)0.000:5.5E-4,(((England/BIRM-6128F/2020:5.5E-4,(England/BIRM-60420/2020:5.5E-4,England/BIRM-5FBA7/2020:5.5E-4)0.214:5.5E-4)0.000:5.5E-4,((England/BIRM-612F8/2020:5.5E-4,England/BIRM-61304/2020:5.5E-4)0.000:5.5E-4,(England/BIRM-5FB89/2020:5.5E-4,England/BIRM-5FC59/2020:5.5E-4)0.714:5.5E-4)0.000:5.5E-4)0.869:5.5E-4,England/20188033504/2020:5.5E-4)0.304:5.5E-4)0.401:5.5E-4,England/LOND-D3895/2020:5.5E-4)0.051:5.5E-4)0.921:5.5E-4)0.454:5.5E-4)0.603:5.5E-4,(England/20126096502/2020:5.5E-4,((Switzerland/100045/2020:5.5E-4,Switzerland/100069/2020:5.5E-4)0.000:5.5E-4,(Switzerland/100070/2020:5.5E-4,England/CAMB-779EB/2020:5.5E-4)1.000:5.5E-4)0.725:5.5E-4)0.781:5.5E-4)0.000:5.5E-4,(England/20132021204/2020:5.5E-4,England/CAMB-1AA73F/2020:5.5E-4)0.922:5.5E-4)0.000:5.5E-4,(NorthernIreland/NIRE-FAA1A/2020:5.5E-4,(England/BRIS-125D1C/2020:5.5E-4,England/BRIS-12703F/2020:5.5E-4)0.786:5.5E-4)0.768:5.5E-4)0.444:5.5E-4,((England/CAMB-75D1E/2020:5.5E-4,England/CAMB-7C430/2020:5.5E-4)0.000:5.5E-4,(England/LIVE-98FD3/2020:5.5E-4,England/20146014004/2020:5.5E-4)0.414:5.5E-4)0.756:5.5E-4)0.000:5.5E-4)0.484:5.5E-4,(Wales/PHWC-2EEB7/2020:5.5E-4,(Wales/PHWC-31A71/2020:5.5E-4,(Wales/PHWC-34531/2020:5.5E-4,Wales/PHWC-26972/2020:5.5E-4)0.000:5.5E-4)0.741:5.5E-4)0.898:5.5E-4)0.179:5.5E-4,(((England/20140003404/2020:5.5E-4,Wales/PHWC-25603/2020:5.5E-4)0.773:5.5E-4,(Belgium/KN-030756/2020:5.5E-4,(Wales/PHWC-15CF07/2020:5.5E-4,England/CAMB-7232E/2020:5.5E-4)0.000:5.5E-4)0.996:5.5E-4)0.298:5.5E-4,England/20140003402/2020:5.5E-4)0.794:5.5E-4)0.606:5.5E-4)0.528:5.5E-4,((Wales/PHWC-27E09/2020:5.5E-4,(Wales/PHWC-1645A0/2020:5.5E-4,(Wales/PHWC-15D20D/2020:5.5E-4,Wales/PHWC-163DA9/2020:5.5E-4)0.000:5.5E-4)0.977:6.0E-4)0.000:5.5E-4,England/20132080504/2020:5.5E-4)0.864:5.5E-4)0.575:5.5E-4,((England/CAMB-7C281/2020:5.5E-4,England/20188051804/2020:5.5E-4)0.000:5.5E-4,England/20140002904/2020:5.5E-4)0.781:5.5E-4)0.000:5.5E-4)0.738:5.5E-4)0.500:5.5E-4)0.302:5.5E-4,(England/BRIS-129079/2020:5.5E-4,Israel/CVL-n-5908/2020:5.5E-4)0.852:5.5E-4)0.000:5.5E-4)0.000:5.5E-4,((England/LOND-D6A8D/2020:5.5E-4,(England/LOND-D4B5F/2020:0.0,England/LOND-D4BD7/2020:0.0,England/LOND-D4C3E/2020:0.0):5.5E-4)0.782:5.5E-4,(((England/20144036504/2020:5.5E-4,England/OXON-B0272/2020:5.5E-4)0.688:5.5E-4,England/OXON-ADE38/2020:5.5E-4)0.720:5.5E-4,(Wales/PHWC-31BBA/2020:5.5E-4,Wales/PHWC-30BE8/2020:5.5E-4)0.780:5.5E-4)0.413:5.5E-4)0.789:5.5E-4)0.000:5.5E-4,(Belgium/VGA-030672/2020:5.5E-4,(((England/OXON-AE0F5/2020:5.5E-4,(England/OXON-AE857/2020:5.5E-4,England/OXON-AFABA/2020:5.5E-4)0.000:5.5E-4)0.976:5.5E-4,((England/OXON-AE699/2020:5.5E-4,England/OXON-AEB03/2020:5.5E-4)0.941:5.5E-4,(England/OXON-AD67C/2020:0.0,England/OXON-ADC5C/2020:0.0,England/OXON-ADDB3/2020:0.0,England/OXON-AE1B6/2020:0.0,England/OXON-B1350/2020:0.0):5.5E-4)0.393:5.5E-4)0.000:5.5E-4,(England/OXON-AE1D4/2020:5.5E-4,England/OXON-AF452/2020:5.5E-4)0.869:5.5E-4)0.440:5.5E-4)0.805:5.5E-4)0.000:5.5E-4)0.500:5.5E-4)0.000:5.5E-4,(((((Switzerland/120202/2020:5.5E-4,(England/SHEF-C1B37/2020:5.5E-4,England/SHEF-CB423/2020:5.5E-4)0.901:5.5E-4)0.871:5.5E-4,(NorthernIreland/NIRE-102A3C/2020:5.5E-4,(England/NORT-28AF0F/2020:5.5E-4,Switzerland/100824/2020:5.5E-4)0.733:5.5E-4)0.000:5.5E-4)0.981:5.5E-4,France/IDF2792/2020:5.5E-4)0.680:5.5E-4,((((Italy/4875/2020:5.5E-4,((England/CAMB-83D1D/2020:5.5E-4,((Portugal/PT0205/2020:5.5E-4,Scotland/CVR74/2020:5.5E-4)0.868:5.5E-4,(England/CAMB-83991/2020:5.5E-4,NorthernIreland/NIRE-FAFFD/2020:5.5E-4)0.727:5.5E-4)0.000:5.5E-4)0.928:5.5E-4,Spain/Valencia196/2020:5.5E-4)0.999:5.5E-4)0.999:5.5E-4,England/20139057404/2020:5.5E-4)0.927:5.5E-4,((England/20188073404/2020:5.5E-4,(England/20188072804/2020:5.5E-4,England/20188073604/2020:5.5E-4)0.000:5.5E-4)0.975:6.6E-4,(Wales/PHWC-16378D/2020:5.5E-4,((England/LOND-D3A08/2020:0.0,England/LOND-D3C3F/2020:0.0,England/LOND-D3D96/2020:0.0,England/LOND-D3E1B/2020:0.0,England/LOND-D4CF2/2020:0.0,England/LOND-D5F25/2020:0.0,England/LOND-D36D7/2020:0.0,England/LOND-D59AF/2020:0.0,England/LOND-D359E/2020:0.0,England/LOND-D408D/2020:0.0,England/LOND-D520E/2020:0.0,England/LOND-D531A/2020:0.0,England/LOND-D3604/2020:0.0,England/LOND-D3622/2020:0.0,England/LOND-D3798/2020:0.0,England/LOND-D3938/2020:0.0,England/LOND-D3983/2020:0.0,England/LOND-D4445/2020:0.0,England/LOND-D4964/2020:0.0,England/LOND-D5550/2020:0.0,England/LOND-D5918/2020:0.0,England/LOND-D5945/2020:0.0):5.5E-4,((England/LOND-D6C96/2020:0.0,England/LOND-D6DC0/2020:0.0):5.5E-4,(((((England/SHEF-C2D30/2020:5.5E-4,England/SHEF-CB49C/2020:5.5E-4)0.902:5.5E-4,England/LOND-D3E66/2020:5.5E-4)0.000:5.5E-4,England/LOND-D3EFD/2020:5.5E-4)0.000:5.5E-4,England/LOND-D3868/2020:5.5E-4)0.000:5.5E-4,England/LOND-D41E4/2020:5.5E-4)0.000:5.5E-4)0.000:5.5E-4)0.625:5.5E-4)0.928:5.5E-4)0.855:5.5E-4)0.000:5.5E-4,(((Italy/VR_20COV17-11/2020:0.0,Italy/VR_20COV31-18/2020:0.0):5.5E-4,(Italy/VR_20COV21-26/2020:5.5E-4,Italy/VR_20COV25-80/2020:5.5E-4)0.876:5.5E-4)0.873:5.5E-4,England/20118112104/2020:5.5E-4)1.000:5.5E-4)0.985:5.5E-4)0.413:5.5E-4,(England/20140068704/2020:5.5E-4,England/201400702/2020:5.5E-4)0.716:5.5E-4)0.960:5.5E-4)0.000:5.5E-4)0.647:5.5E-4)0.597:5.5E-4,((Sweden/20-08085/2020:0.0,Sweden/20-08086/2020:0.0,Sweden/20-08155/2020:0.0,Sweden/20-08171/2020:0.0,Sweden/20-08173/2020:0.0,Sweden/20-50089/2020:0.0,Sweden/20-50090/2020:0.0):5.5E-4,((Sweden/20-08149/2020:5.5E-4,Switzerland/110430/2020:5.5E-4)0.750:5.5E-4,(((England/20129052004/2020:5.5E-4,(Portugal/PT0625/2020:5.5E-4,Denmark/ALAB-SSI118/2020:5.5E-4)0.000:5.5E-4)1.000:5.5E-4,((Netherlands/NoordBrabant_131/2020:5.5E-4,((Belgium/rega-0411469/2020:5.5E-4,Belgium/MI-0407274/2020:5.5E-4)0.000:5.5E-4,Belgium/DD-030593/2020:5.5E-4)0.000:5.5E-4)1.000:5.5E-4,((Belgium/CF-0327345/2020:0.0,Belgium/DBD-03024/2020:0.0,Belgium/LY-030575/2020:0.0,Belgium/MCW-030574/2020:0.0,Belgium/NA-0328342/2020:0.0,Belgium/QKJ-03015/2020:0.0,Belgium/UMF-03025/2020:0.0):5.5E-4,((Belgium/HAJ-0328392/2020:5.5E-4,(((Wales/PHW05/2020:5.5E-4,(Belgium/DLM-0330385/2020:5.1E-4,Belgium/rega-0409436/2020:5.5E-4)0.916:5.5E-4)0.925:5.5E-4,Belgium/UGent-6/2020:5.5E-4)0.770:5.5E-4,((Belgium/RR-030699/2020:5.5E-4,England/CAMB-74D00/2020:5.5E-4)0.000:5.5E-4,((Belgium/AKM-030670/2020:0.0,Belgium/BG-030955/2020:0.0):5.5E-4,Belgium/Rega-0316260/2020:5.1E-4)0.000:5.5E-4)0.731:5.5E-4)0.000:5.5E-4)0.000:5.5E-4,(((Denmark/ALAB-SSI226/2020:5.5E-4,(Belgium/LEV-0409294/2020:0.0,Belgium/rega-0408284/2020:0.0,Belgium/rega-0409431/2020:0.0,Belgium/rega-0411454/2020:0.0,Belgium/rega-0507488/2020:0.0):5.5E-4)0.000:5.5E-4,Belgium/Rega-0328186/2020:5.5E-4)0.000:5.5E-4,Belgium/VJ-0409291/2020:5.5E-4)0.000:5.5E-4)0.000:5.5E-4)0.000:5.5E-4)0.999:5.5E-4)1.000:5.5E-4,(((England/CAMB-84040/2020:5.1E-4,(((England/CAMB-7F5A3/2020:5.5E-4,(England/CAMB-1B0ED7/2020:5.5E-4,England/CAMB-1B0C82/2020:5.5E-4)0.116:5.5E-4)0.738:5.5E-4,(England/CAMB-1AEF51/2020:5.5E-4,England/CAMB-1B0CCE/2020:5.5E-4)0.911:5.5E-4)0.377:5.5E-4,England/CAMB-7AC2B/2020:5.5E-4)0.000:5.5E-4)0.930:5.5E-4,England/CAMB-75798/2020:5.5E-4)0.924:5.5E-4,((Wales/PHWC-23E3A/2020:5.5E-4,England/201140593/2020:5.5E-4)0.578:5.5E-4,(Wales/PHWC-24859/2020:0.0,Wales/PHWC-24886/2020:0.0):5.5E-4)0.270:5.5E-4)0.724:5.5E-4)1.000:5.5E-4)0.000:5.5E-4)0.753:5.5E-4)0.000:5.5E-4)0.000:5.5E-4,((England/OXON-AC8D1/2020:5.5E-4,(England/OXON-AC83B/2020:5.5E-4,(England/OXON-AEE91/2020:5.5E-4,England/OXON-AF100/2020:5.5E-4)0.998:5.5E-4)0.000:5.5E-4)0.867:5.5E-4,(England/20120106204/2020:5.0E-4,England/20132079104/2020:5.5E-4)0.931:5.5E-4)0.864:5.5E-4)0.000:5.5E-4)0.000:5.5E-4,(Sweden/20-51988/2020:5.5E-4,((England/LIVE-9E80F/2020:5.5E-4,England/OXON-B070A/2020:5.5E-4)0.852:5.5E-4,(France/IDF2561/2020:5.5E-4,(England/BIRM-612DA/2020:5.5E-4,England/CAMB-7C9D7/2020:5.5E-4)0.999:5.5E-4)0.996:5.5E-4)0.988:5.5E-4)0.742:5.5E-4)0.552:5.5E-4)0.647:5.5E-4)0.585:5.5E-4,(((((England/201620449/2020:5.5E-4,England/20129177604/2020:5.5E-4)0.721:5.5E-4,England/20146025504/2020:5.5E-4)1.000:5.5E-4,England/20134068504/2020:5.5E-4)0.985:5.5E-4,England/OXON-AFCB4/2020:5.5E-4)0.000:5.5E-4,((England/CAMB-77BA9/2020:5.5E-4,((England/20166018504/2020:5.5E-4,England/20166010604/2020:5.5E-4)0.634:5.5E-4,((England/20166068404/2020:5.5E-4,England/20166017704/2020:5.5E-4)0.000:5.5E-4,((England/20166004004/2020:5.5E-4,England/20194008304/2020:5.5E-4)0.891:5.5E-4,((England/20166018804/2020:5.5E-4,England/20166008104/2020:5.5E-4)0.000:5.5E-4,England/20166010304/2020:5.5E-4)0.000:5.5E-4)0.999:5.5E-4)0.916:5.5E-4)0.894:5.5E-4)0.918:5.5E-4,((((England/OXON-AD0BA/2020:5.5E-4,((England/20166013304/2020:5.5E-4,England/20132108504/2020:5.5E-4)0.555:5.5E-4,(England/20126004604/2020:5.5E-4,((England/BRIS-12A62B/2020:5.5E-4,England/BRIS-12A54C/2020:5.5E-4)0.544:5.5E-4,((((England/LOND-D5D58/2020:5.5E-4,((England/LOND-D66D4/2020:5.5E-4,England/LOND-D681A/2020:5.5E-4)0.000:5.5E-4,(England/LOND-D514D/2020:5.5E-4,(England/LOND-D5927/2020:5.5E-4,England/LOND-D524A/2020:5.5E-4)0.864:5.5E-4)0.847:5.5E-4)0.750:5.5E-4)0.813:5.5E-4,((England/EXET-135BC4/2020:5.5E-4,England/BRIS-12316D/2020:5.5E-4)0.782:5.5E-4,England/20166013104/2020:5.5E-4)0.000:5.5E-4)0.000:5.5E-4,England/EXET-135B5B/2020:5.5E-4)0.000:5.5E-4,(England/EXET-135CA3/2020:5.5E-4,(England/CAMB-7DAD3/2020:5.5E-4,England/CAMB-79A40/2020:5.5E-4)0.787:5.5E-4)0.000:5.5E-4)0.000:5.5E-4)0.539:5.5E-4)0.148:5.5E-4)0.492:5.5E-4)0.398:5.5E-4,(England/201340856/2020:5.5E-4,England/20134024204/2020:5.5E-4)0.612:5.5E-4)0.000:5.5E-4,England/20139053304/2020:5.5E-4)0.702:5.5E-4,(((England/20126006402/2020:5.5E-4,(England/20132108404/2020:5.5E-4,England/20149008504/2020:5.5E-4)0.808:5.5E-4)1.000:5.5E-4,((England/201340855/2020:5.5E-4,England/201340857/2020:5.5E-4)0.958:5.5E-4,England/201340854/2020:5.5E-4)0.927:5.5E-4)1.000:5.5E-4,((((England/20166008904/2020:5.5E-4,((England/CAMB-7B316/2020:5.5E-4,England/CAMB-77D58/2020:5.5E-4)0.871:5.5E-4,(England/LOND-D4E83/2020:5.5E-4,(England/CAMB-7DB49/2020:5.5E-4,((England/BRIS-123112/2020:5.5E-4,((England/BRIS-12A61C/2020:0.0,England/BRIS-1230F7/2020:0.0,England/BRIS-123121/2020:0.0):5.5E-4,England/BRIS-125972/2020:5.5E-4)0.000:5.5E-4)0.323:5.5E-4,(((England/BRIS-1223A4/2020:5.5E-4,((England/CAMB-7C46D/2020:0.0,England/CAMB-7CC74/2020:0.0):5.5E-4,(England/CAMB-764FA/2020:5.5E-4,(England/BRIS-122526/2020:5.5E-4,(England/CAMB-7615D/2020:5.5E-4,(England/CAMB-79530/2020:5.5E-4,England/CAMB-7219D/2020:5.5E-4)0.000:5.5E-4)0.000:5.5E-4)0.749:5.5E-4)0.000:5.5E-4)0.000:5.5E-4)0.904:5.5E-4,((England/CAMB-7D790/2020:5.5E-4,England/CAMB-7F576/2020:6.4E-4)0.000:5.5E-4,(England/BRIS-1224ED/2020:0.0,England/CAMB-8092B/2020:0.0):5.5E-4)1.000:5.5E-4)0.000:5.5E-4,England/CAMB-7C579/2020:5.5E-4)0.000:5.5E-4)0.000:5.5E-4)1.000:5.5E-4)0.000:5.5E-4)1.000:5.5E-4)0.995:5.5E-4,(England/20166008604/2020:5.5E-4,(England/CAMB-83A9E/2020:5.5E-4,England/CAMB-7A2CF/2020:5.5E-4)0.913:5.5E-4)0.735:5.5E-4)0.552:5.5E-4,((Wales/PHWC-3166E/2020:5.5E-4,(Switzerland/110497/2020:5.5E-4,England/CAMB-8449F/2020:5.5E-4)0.594:5.5E-4)0.822:5.5E-4,(((((England/20166008804/2020:5.5E-4,(England/20144004804/2020:5.5E-4,England/201420004/2020:5.5E-4)0.627:5.5E-4)0.739:5.5E-4,(((Wales/PHWC-29FF5/2020:5.5E-4,(((((((England/EXET-1363CB/2020:0.0,England/EXET-136352/2020:0.0):5.5E-4,England/LOND-D614C/2020:5.5E-4)0.000:5.5E-4,((((England/LOND-D4C01/2020:0.0,England/LOND-D4C2F/2020:0.0):5.5E-4,(((England/LOND-D3E57/2020:0.0,England/LOND-D58DF/2020:0.0,England/LOND-D521D/2020:0.0,England/LOND-D5329/2020:0.0):5.5E-4,England/LOND-D6E63/2020:5.5E-4)0.000:5.5E-4,England/LOND-D4FEA/2020:5.5E-4)0.000:5.5E-4)0.000:5.5E-4,((England/LOND-D3886/2020:5.5E-4,England/LOND-D3B32/2020:5.5E-4)0.000:5.5E-4,England/LOND-D4C5C/2020:5.5E-4)0.000:5.5E-4)1.000:5.5E-4,England/EXET-1370F0/2020:5.5E-4)0.000:5.5E-4)0.000:5.5E-4,England/CAMB-7B3BC/2020:5.5E-4)0.000:5.5E-4,(((England/20144008904/2020:5.5E-4,(England/20146018404/2020:5.5E-4,Netherlands/Zeeland_25/2020:5.5E-4)0.741:5.5E-4)0.000:5.5E-4,(((England/20154002504/2020:5.5E-4,(England/LOND-D52E0/2020:5.5E-4,England/LOND-D6346/2020:5.5E-4)0.707:5.5E-4)0.000:5.5E-4,(((England/EXET-1376D0/2020:5.5E-4,England/EXET-136ED9/2020:5.5E-4)0.825:5.5E-4,(((England/EXET-1360C4/2020:0.0,England/EXET-136871/2020:0.0,England/EXET-137218/2020:0.0):5.5E-4,England/20142023704/2020:5.5E-4)0.807:5.5E-4,(England/20169005204/2020:5.5E-4,(England/20169005304/2020:5.5E-4,England/20198018804/2020:5.5E-4)0.000:5.5E-4)0.824:5.5E-4)0.000:5.5E-4)0.000:5.5E-4,England/20144009004/2020:5.5E-4)0.000:5.5E-4)0.087:5.5E-4,(((England/BRIS-123103/2020:0.0,England/LOND-D67B3/2020:0.0,England/LOND-D615B/2020:0.0):5.5E-4,England/EXET-135C3A/2020:5.5E-4)0.000:5.5E-4,(England/EXET-136A20/2020:5.5E-4,(England/EXET-136C57/2020:5.5E-4,(England/BRIS-12A60D/2020:5.5E-4,(England/BRIS-12A53D/2020:5.5E-4,England/BRIS-12A5F1/2020:5.5E-4)0.000:5.5E-4)1.000:5.5E-4)0.000:5.5E-4)0.911:5.5E-4)0.000:5.5E-4)0.000:5.5E-4)0.000:5.5E-4,(England/CAMB-78470/2020:0.0,England/EXET-137403/2020:0.0):5.5E-4)0.245:5.5E-4)0.000:5.5E-4,England/CAMB-7AE70/2020:5.5E-4)0.624:5.5E-4,((England/BRIS-129817/2020:5.5E-4,(Scotland/CVR3094/2020:5.5E-4,(Scotland/CVR3081/2020:5.5E-4,(Scotland/CVR3050/2020:5.5E-4,Scotland/CVR2517/2020:5.5E-4)0.000:5.5E-4)0.749:5.5E-4)0.432:5.5E-4)0.606:5.5E-4,(England/20148004904/2020:5.5E-4,England/20148004704/2020:5.5E-4)0.401:5.5E-4)0.801:5.5E-4)0.447:5.5E-4)0.420:5.5E-4,England/20139060804/2020:5.5E-4)0.000:5.5E-4,England/20134017904/2020:5.5E-4)0.645:5.5E-4)0.338:5.5E-4,England/20134018004/2020:5.5E-4)0.000:5.5E-4,(England/20138082704/2020:5.5E-4,England/20138082804/2020:5.5E-4)0.893:5.5E-4)0.000:5.5E-4,(England/NORW-E86C0/2020:5.5E-4,England/BRIS-12A791/2020:5.5E-4)0.000:5.5E-4)0.024:5.5E-4)0.000:5.5E-4)0.184:5.5E-4,(England/20166010704/2020:5.5E-4,England/EXET-1357DF/2020:5.5E-4)0.942:5.5E-4)0.422:5.5E-4)0.881:5.5E-4)0.752:5.5E-4)0.908:5.5E-4)0.786:5.5E-4)0.000:5.5E-4,(Wales/PHWC-15CC5B/2020:5.5E-4,(Sweden/20-08608/2020:5.5E-4,((((Scotland/CVR3533/2020:5.5E-4,(England/20194102101/2020:5.5E-4,England/NORT-282F9E/2020:5.5E-4)0.000:5.5E-4)1.000:5.5E-4,(Wales/PHWC-2D683/2020:5.5E-4,England/20189121501/2020:5.5E-4)0.945:5.5E-4)0.000:5.5E-4,((England/20196209204/2020:5.5E-4,(England/20194106101/2020:5.5E-4,England/20194106301/2020:5.5E-4)0.999:5.5E-4)0.802:5.5E-4,England/20194106601/2020:5.5E-4)0.000:5.5E-4)0.550:5.5E-4,(England/20144048404/2020:5.5E-4,((England/SHEF-D01AC/2020:5.5E-4,(((NorthernIreland/NIRE-FAF93/2020:5.5E-4,England/CAMB-77CA6/2020:5.5E-4)0.738:5.5E-4,NorthernIreland/NIRE-FB6AC/2020:5.5E-4)0.000:5.5E-4,(((England/CAMB-1AF7A3/2020:5.5E-4,(England/CAMB-1AD787/2020:5.5E-4,England/CAMB-1B088E/2020:5.5E-4)0.745:5.5E-4)0.839:5.5E-4,(England/CAMB-1ABEDF/2020:5.5E-4,England/CAMB-1AD796/2020:5.5E-4)0.000:5.5E-4)0.973:5.5E-4,(((England/SHEF-C831A/2020:5.5E-4,England/SHEF-C815C/2020:5.5E-4)1.000:5.5E-4,((NorthernIreland/NIRE-FC5F9/2020:5.5E-4,((NorthernIreland/NIRE-FF6D5/2020:5.5E-4,(NorthernIreland/NIRE-FBB16/2020:5.5E-4,NorthernIreland/NIRE-FB9EF/2020:5.5E-4)1.000:5.5E-4)0.732:5.5E-4,(NorthernIreland/NIRE-103F87/2020:5.5E-4,(NorthernIreland/NIRE-100B86/2020:5.5E-4,NorthernIreland/NIRE-10428D/2020:5.5E-4)0.000:5.5E-4)0.730:5.5E-4)0.000:5.5E-4)0.000:5.5E-4,(NorthernIreland/NIRE-103F69/2020:5.5E-4,NorthernIreland/NIRE-104214/2020:5.5E-4)0.000:5.5E-4)0.000:5.5E-4)0.000:5.5E-4,(NorthernIreland/NIRE-FBA73/2020:5.5E-4,(NorthernIreland/NIRE-FBF92/2020:5.5E-4,NorthernIreland/NIRE-FBA19/2020:5.5E-4)0.999:5.5E-4)1.000:5.5E-4)0.000:5.5E-4)1.000:5.5E-4)0.723:5.5E-4)0.775:5.5E-4,(England/LIVE-9A33F/2020:5.5E-4,(England/20194106801/2020:5.5E-4,Switzerland/120050/2020:5.5E-4)0.997:5.5E-4)0.735:5.5E-4)0.000:5.5E-4)0.618:5.5E-4)0.979:5.5E-4)0.754:5.5E-4)0.791:5.5E-4)0.000:5.5E-4)0.582:5.5E-4)0.000:5.5E-4)0.000:5.5E-4,((England/SHEF-BFD27/2020:5.5E-4,(England/CAMB-1B3AEF/2020:6.6E-4,(England/OXON-AD515/2020:0.0,England/OXON-AF9DB/2020:0.0):5.5E-4)0.740:5.5E-4)0.865:5.5E-4,(((England/CAMB-7240D/2020:5.5E-4,((England/NORW-E8B3A/2020:5.5E-4,England/NORW-E9B57/2020:5.5E-4)0.732:5.5E-4,((England/NORW-E8AA6/2020:5.5E-4,((England/NORW-E85F0/2020:5.5E-4,((((England/NORW-E8280/2020:5.5E-4,(England/NORW-E8790/2020:5.5E-4,((England/NORW-EAEB7/2020:5.5E-4,England/NORW-E8314/2020:5.5E-4)0.923:5.5E-4,(England/CAMB-7E234/2020:5.5E-4,(England/20156042504/2020:5.5E-4,England/20176041104/2020:5.5E-4)1.000:5.5E-4)0.995:5.5E-4)0.900:5.5E-4)0.000:5.5E-4)0.976:5.5E-4,(England/NORW-E81DE/2020:5.5E-4,(England/NORW-EC389/2020:5.5E-4,(England/NORW-EC4FF/2020:5.5E-4,((England/NORW-EBB28/2020:5.5E-4,(England/NORW-EBE2F/2020:5.5E-4,England/NORW-EBC70/2020:5.5E-4)0.438:5.5E-4)0.753:5.5E-4,(England/NORW-EC78D/2020:5.5E-4,(England/NORW-ECA48/2020:5.5E-4,(England/NORW-ECBCD/2020:5.5E-4,England/NORW-ECCAC/2020:5.5E-4)1.000:5.5E-4)0.902:5.5E-4)0.968:5.5E-4)0.894:5.5E-4)0.000:5.5E-4)0.877:5.5E-4)0.000:5.5E-4)0.755:5.5E-4,(((England/NORW-EBA49/2020:5.5E-4,(England/NORW-EAA77/2020:5.5E-4,(England/NORW-EBAEF/2020:5.5E-4,(England/NORW-EB320/2020:5.5E-4,(England/NORW-E9CBE/2020:5.5E-4,England/NORW-E78DA/2020:5.5E-4)0.479:5.5E-4)0.929:5.5E-4)0.742:5.5E-4)0.965:5.5E-4)0.000:5.5E-4,England/NORW-E84A8/2020:5.5E-4)0.870:5.5E-4,England/NORW-E894F/2020:5.5E-4)0.892:5.5E-4)0.000:5.5E-4,(England/NORW-E8A2E/2020:5.5E-4,(((England/NORW-E8648/2020:5.5E-4,England/NORW-EB205/2020:5.5E-4)0.998:5.5E-4,England/NORW-EAEE4/2020:5.5E-4)0.741:5.5E-4,England/NORW-E8BB2/2020:5.5E-4)0.997:5.5E-4)0.991:5.5E-4)0.302:5.5E-4)0.679:5.5E-4,England/NORW-E844E/2020:5.5E-4)0.706:5.5E-4)0.912:5.5E-4,((England/NORW-E7351/2020:5.5E-4,((England/NORW-EB9B5/2020:5.5E-4,England/NORW-EBAC1/2020:5.5E-4)0.796:5.5E-4,(England/CAMB-1AC08D/2020:5.5E-4,(England/NORW-EBAA3/2020:5.5E-4,England/NORW-EBEC5/2020:5.5E-4)0.753:5.5E-4)0.875:5.5E-4)0.982:5.5E-4)0.767:5.5E-4,(((England/NORW-E7148/2020:5.5E-4,((((England/NORW-E8D34/2020:5.5E-4,England/NORW-E8684/2020:5.5E-4)0.130:5.5E-4,England/NORW-E8D16/2020:5.5E-4)0.784:5.5E-4,((England/NORW-E952C/2020:5.5E-4,(England/NORW-E6E9D/2020:5.5E-4,(England/NORW-E862A/2020:5.5E-4,England/NORW-E6E60/2020:5.5E-4)0.000:5.5E-4)0.000:5.5E-4)0.859:5.5E-4,(((England/NORW-E8833/2020:5.5E-4,England/NORW-E87FA/2020:5.5E-4)0.000:5.5E-4,England/NORW-EB399/2020:5.5E-4)0.000:5.5E-4,(England/NORW-E71C0/2020:5.5E-4,(England/NORW-E797D/2020:5.5E-4,England/NORW-E8578/2020:5.5E-4)0.000:5.5E-4)0.721:5.5E-4)0.765:5.5E-4)0.989:5.5E-4)0.000:5.5E-4,England/NORW-E71B1/2020:5.5E-4)0.958:5.5E-4)0.783:5.5E-4,England/NORW-E85E1/2020:5.5E-4)0.784:5.5E-4,((((England/NORW-E72AF/2020:5.5E-4,(England/NORW-E8C73/2020:5.5E-4,England/NORW-E8138/2020:5.5E-4)0.699:5.5E-4)0.907:5.5E-4,England/NORW-E93C8/2020:5.5E-4)0.000:5.5E-4,England/NORW-EBD31/2020:5.5E-4)0.000:5.5E-4,(((England/NORW-E81FC/2020:5.5E-4,(England/NORW-E80D1/2020:5.5E-4,England/NORW-E8174/2020:5.5E-4)0.738:5.5E-4)0.907:5.5E-4,(England/NORW-E9DE8/2020:5.5E-4,England/NORW-E9EB8/2020:5.5E-4)0.749:5.5E-4)0.000:5.5E-4,((England/BRIS-128423/2020:5.5E-4,England/BRIS-128E34/2020:5.5E-4)0.909:5.5E-4,England/NORW-E8BEF/2020:5.5E-4)0.520:5.5E-4)0.996:5.5E-4)0.815:5.5E-4)0.974:5.5E-4)0.998:5.5E-4)0.030:5.5E-4)0.778:5.5E-4)0.777:5.5E-4,(((((((((England/CAMB-1ABC4E/2020:5.5E-4,(England/CAMB-7A0C5/2020:5.5E-4,England/CAMB-1AB428/2020:5.5E-4)0.000:5.5E-4)0.000:5.5E-4,England/CAMB-845E7/2020:5.5E-4)0.920:5.5E-4,Wales/PHWC-246C8/2020:5.5E-4)0.819:5.5E-4,(((((Belgium/ULG-9742/2020:5.5E-4,England/NORT-28B38A/2020:5.5E-4)0.000:5.5E-4,Spain/Valencia78/2020:5.5E-4)0.797:5.5E-4,((England/SHEF-CBE8F/2020:5.5E-4,(England/BIRM-604D5/2020:5.5E-4,(((England/BIRM-5F5D6/2020:5.5E-4,(England/BIRM-5F4F7/2020:5.5E-4,England/BIRM-60FF2/2020:5.5E-4)0.863:5.5E-4)0.791:5.5E-4,(((England/BIRM-5FE9F/2020:5.5E-4,England/BIRM-5F63D/2020:5.5E-4)0.000:5.5E-4,England/BIRM-5FE80/2020:5.5E-4)0.000:5.5E-4,(England/BIRM-5F697/2020:5.5E-4,((England/BIRM-5FFBA/2020:5.5E-4,(((England/BIRM-605A5/2020:5.5E-4,England/BIRM-5FAB9/2020:5.5E-4)0.679:5.5E-4,(England/BIRM-5FF6F/2020:5.5E-4,England/BIRM-604F3/2020:5.5E-4)0.758:5.5E-4)1.000:5.5E-4,England/BIRM-5FEDB/2020:5.5E-4)0.000:5.5E-4)0.000:5.5E-4,(England/BIRM-5EC5A/2020:5.5E-4,England/BIRM-61252/2020:5.5E-4)0.000:5.5E-4)0.818:5.5E-4)0.000:5.5E-4)1.000:5.5E-4)0.000:5.5E-4,((England/BIRM-5FF14/2020:5.5E-4,((England/BIRM-5FF9C/2020:5.5E-4,((England/BIRM-5F9BC/2020:5.5E-4,(England/BIRM-6048A/2020:5.5E-4,England/BIRM-5FE44/2020:5.5E-4)0.742:5.5E-4)0.000:5.5E-4,(England/BIRM-61207/2020:5.1E-4,England/BIRM-5FB7A/2020:5.1E-4)0.787:5.5E-4)0.000:5.5E-4)0.000:5.5E-4,England/BIRM-606A2/2020:5.5E-4)0.517:5.5E-4)0.000:5.5E-4,((((England/BIRM-60639/2020:5.5E-4,England/BIRM-60693/2020:5.5E-4)0.748:5.5E-4,(England/BIRM-604C6/2020:5.5E-4,England/BIRM-5FFAB/2020:5.5E-4)1.000:5.5E-4)0.000:5.5E-4,England/BIRM-611FB/2020:5.5E-4)0.000:5.5E-4,(((England/BIRM-603D8/2020:5.5E-4,(England/BIRM-5FF05/2020:5.5E-4,England/BIRM-5FECC/2020:5.5E-4)1.000:5.5E-4)1.000:5.5E-4,((England/BIRM-61225/2020:5.5E-4,England/BIRM-6043F/2020:5.5E-4)0.739:5.5E-4,England/BIRM-5FEBD/2020:5.5E-4)0.000:5.5E-4)0.739:5.5E-4,England/BIRM-5F688/2020:5.5E-4)0.000:5.5E-4)0.000:5.5E-4)0.000:5.5E-4)0.000:5.5E-4)0.899:5.5E-4)0.814:5.5E-4,(England/EXET-135D73/2020:6.0E-4,(England/SHEF-C6C5D/2020:5.5E-4,England/SHEF-D08B6/2020:5.5E-4)0.403:5.5E-4)0.891:5.5E-4)0.790:5.5E-4)0.795:5.5E-4,(England/LIVE-990EE/2020:5.5E-4,((England/NOTT-1106CE/2020:5.5E-4,((England/NOTT-1109B6/2020:0.0,England/NOTT-11127E/2020:0.0,England/NOTT-11128D/2020:0.0,England/NOTT-11129C/2020:0.0):5.5E-4,((England/NOTT-110FF0/2020:5.5E-4,England/NOTT-1112BA/2020:5.5E-4)1.000:5.5E-4,(England/NOTT-11052B/2020:5.5E-4,England/NOTT-1112AB/2020:5.5E-4)0.521:5.5E-4)0.000:5.5E-4)0.423:5.5E-4)0.884:5.5E-4,Portugal/PT0431/2020:5.5E-4)0.000:5.5E-4)0.892:5.5E-4)0.000:5.5E-4,(((England/CAMB-1AE2D0/2020:5.5E-4,(England/SHEF-CB951/2020:5.5E-4,(England/SHEF-C5ABE/2020:5.5E-4,(England/SHEF-CDE8D/2020:0.0,England/SHEF-D2DA6/2020:0.0):5.5E-4)0.740:5.5E-4)0.740:5.5E-4)0.914:5.5E-4,(Portugal/PT0023/2020:5.5E-4,England/SHEF-BFD18/2020:5.5E-4)0.745:5.5E-4)0.000:5.5E-4,((Wales/PHWC-2806C/2020:5.5E-4,(England/LOND-D67E0/2020:5.5E-4,(England/CAMB-81C03/2020:5.5E-4,(England/CAMB-7A784/2020:5.5E-4,England/CAMB-7D7EB/2020:5.5E-4)0.757:5.5E-4)0.000:5.5E-4)0.912:5.5E-4)0.777:5.5E-4,(((((((((NorthernIreland/NIRE-FAC05/2020:5.5E-4,(NorthernIreland/NIRE-1024C5/2020:5.5E-4,(NorthernIreland/NIRE-FF268/2020:5.5E-4,NorthernIreland/NIRE-1013F6/2020:5.5E-4)0.747:5.5E-4)0.771:5.5E-4)0.804:5.5E-4,(NorthernIreland/NIRE-FB721/2020:5.5E-4,(NorthernIreland/NIRE-1022DA/2020:5.5E-4,((((NorthernIreland/NIRE-FF471/2020:5.5E-4,(NorthernIreland/NIRE-FCBD9/2020:5.5E-4,(NorthernIreland/NIRE-FCC30/2020:5.5E-4,NorthernIreland/NIRE-FC9C0/2020:5.5E-4)0.000:5.5E-4)0.000:5.5E-4)0.789:5.5E-4,(((((((NorthernIreland/NIRE-100C65/2020:5.5E-4,(NorthernIreland/NIRE-103D14/2020:5.5E-4,(NorthernIreland/NIRE-FF7A5/2020:5.5E-4,(((NorthernIreland/NIRE-100CB0/2020:0.0,NorthernIreland/NIRE-100EE7/2020:0.0,NorthernIreland/NIRE-101280/2020:0.0):5.5E-4,NorthernIreland/NIRE-FF259/2020:5.5E-4)0.000:5.5E-4,(((NorthernIreland/NIRE-1016FD/2020:0.0,NorthernIreland/NIRE-FCC21/2020:0.0):5.5E-4,(((NorthernIreland/NIRE-10110B/2020:0.0,NorthernIreland/NIRE-FB888/2020:0.0,NorthernIreland/NIRE-FBA91/2020:0.0,NorthernIreland/NIRE-FC2C5/2020:0.0,NorthernIreland/NIRE-FC5DB/2020:0.0,NorthernIreland/NIRE-FC91B/2020:0.0):5.5E-4,((((NorthernIreland/NIRE-FB800/2020:5.5E-4,NorthernIreland/NIRE-FC78A/2020:5.5E-4)1.000:5.5E-4,((NorthernIreland/NIRE-FC632/2020:5.5E-4,NorthernIreland/NIRE-1042BA/2020:5.5E-4)0.881:5.5E-4,(NorthernIreland/NIRE-103DF6/2020:5.5E-4,NorthernIreland/NIRE-FBE4A/2020:5.5E-4)1.000:5.5E-4)1.000:5.5E-4)1.000:5.5E-4,NorthernIreland/NIRE-10136F/2020:5.5E-4)0.000:5.5E-4,NorthernIreland/NIRE-10100E/2020:5.5E-4)0.000:5.5E-4)0.000:5.5E-4,NorthernIreland/NIRE-FF505/2020:5.5E-4)0.000:5.5E-4)1.000:5.5E-4,NorthernIreland/NIRE-100B2C/2020:5.5E-4)0.000:5.5E-4)0.000:5.5E-4)0.000:5.5E-4)0.716:5.5E-4)0.717:5.5E-4,(NorthernIreland/NIRE-104153/2020:5.5E-4,NorthernIreland/NIRE-FC526/2020:5.5E-4)0.918:5.5E-4)0.000:5.5E-4,(NorthernIreland/NIRE-10252C/2020:5.5E-4,(NorthernIreland/NIRE-FC887/2020:5.5E-4,(NorthernIreland/NIRE-FF59C/2020:5.5E-4,NorthernIreland/NIRE-10400B/2020:5.5E-4)0.614:5.5E-4)0.761:5.5E-4)1.000:5.5E-4)0.000:5.5E-4,((((NorthernIreland/NIRE-FB475/2020:5.5E-4,(NorthernIreland/NIRE-FADD5/2020:5.5E-4,(NorthernIreland/NIRE-FC8D2/2020:5.5E-4,NorthernIreland/NIRE-FF65D/2020:5.5E-4)0.623:5.5E-4)0.777:5.5E-4)0.441:5.5E-4,((NorthernIreland/NIRE-FAB9F/2020:5.5E-4,NorthernIreland/NIRE-FAE69/2020:5.5E-4)0.554:5.5E-4,NorthernIreland/NIRE-FAE3C/2020:5.5E-4)0.734:5.5E-4)0.000:5.5E-4,NorthernIreland/NIRE-1020D0/2020:5.5E-4)0.000:5.5E-4,NorthernIreland/NIRE-FAED2/2020:5.5E-4)0.000:5.5E-4)0.149:5.5E-4,(NorthernIreland/NIRE-FC41A/2020:5.5E-4,(NorthernIreland/NIRE-101772/2020:5.5E-4,NorthernIreland/NIRE-FC92A/2020:5.5E-4)0.728:5.5E-4)0.867:5.5E-4)0.000:5.5E-4,NorthernIreland/NIRE-1020EF/2020:5.5E-4)0.000:5.5E-4,((((NorthernIreland/NIRE-FA643/2020:0.0,NorthernIreland/NIRE-FAA38/2020:0.0,NorthernIreland/NIRE-FC948/2020:0.0):5.5E-4,((NorthernIreland/NIRE-FA6AD/2020:5.5E-4,(NorthernIreland/NIRE-FA6E9/2020:0.0,NorthernIreland/NIRE-FC799/2020:0.0):5.5E-4)0.787:5.5E-4,(((NorthernIreland/NIRE-FBB43/2020:5.5E-4,(NorthernIreland/NIRE-FBE3B/2020:5.5E-4,(NorthernIreland/NIRE-FCA09/2020:5.5E-4,(NorthernIreland/NIRE-FAC7E/2020:5.5E-4,NorthernIreland/NIRE-FC3E0/2020:5.5E-4)0.721:5.5E-4)0.000:5.5E-4)0.000:5.5E-4)0.000:5.5E-4,((((NorthernIreland/NIRE-FBF56/2020:5.5E-4,NorthernIreland/NIRE-FC429/2020:5.5E-4)1.000:5.5E-4,((NorthernIreland/NIRE-FB7A9/2020:5.5E-4,NorthernIreland/NIRE-FC9EE/2020:5.5E-4)0.000:5.5E-4,NorthernIreland/NIRE-10544A/2020:5.5E
[truncated: 1,250,569 more chars]
