# Supplementary material for: Early Diffusion of SARS-CoV-2 Infection in the Inner Area of the Italian Sardinia Island
Source: Front Microbiol. 2021 Feb 12;11:628194. doi: 10.3389/fmicb.2020.628194 (PMC7907441; doi:10.3389/fmicb.2020.628194)
Supplement: Supplementary Figure 1 — Maximum Likelihood phylogenetic analysis of Nuoro SARS-CoV-2 sequences. (A) Phylogenetic analysis of the 13 viral genomic sequences and SARS-CoV-2 reference genome. (B) Phylogenetic analysis of Nuoro SARS-CoV-2 sequences and GISAID viral genomes from Italy. [file Data_Sheet_1.zip › supplementary_files/Supplementary_file_1_newik.tree]

((India/S3/2020:5.5E-4,(India/S2/2020:5.5E-4,England/CAMB-71B54/2020:5.5E-4)0.000:5.5E-4)0.748:5.5E-4,(((Wales/PHWC-164E1E/2020:5.5E-4,(Austria/CeMM0162/2020:5.5E-4,Austria/CeMM0161/2020:5.5E-4)0.924:5.5E-4)0.425:5.5E-4,((Austria/CeMM0205/2020:5.5E-4,((Austria/CeMM0218/2020:5.5E-4,(Austria/CeMM0219/2020:5.5E-4,(Austria/CeMM0256/2020:5.5E-4,(Austria/CeMM0177/2020:5.5E-4,Austria/CeMM0187/2020:5.5E-4)0.374:5.5E-4)0.961:5.5E-4)1.000:5.5E-4)0.000:5.5E-4,Austria/CeMM0217/2020:5.5E-4)0.732:5.5E-4)0.919:5.5E-4,((Austria/CeMM0277/2020:5.5E-4,(Austria/CeMM0148/2020:5.5E-4,(Austria/CeMM0159/2020:5.5E-4,(((Austria/CeMM0200/2020:5.5E-4,(Austria/CeMM0227/2020:5.5E-4,(Austria/CeMM0245/2020:5.5E-4,Austria/CeMM0181/2020:5.5E-4)0.730:5.5E-4)1.000:5.5E-4)0.712:5.5E-4,(Austria/CeMM0165/2020:5.5E-4,(((Austria/CeMM0172/2020:5.5E-4,Austria/CeMM0401/2020:5.5E-4)0.463:5.5E-4,((Austria/CeMM0010/2020:5.5E-4,((Austria/CeMM0244/2020:5.5E-4,((Austria/CeMM0178/2020:5.5E-4,Austria/CeMM0185/2020:5.5E-4)0.995:5.5E-4,((Austria/CeMM0170/2020:5.5E-4,Austria/CeMM0213/2020:5.5E-4)0.739:5.5E-4,Austria/CeMM0241/2020:5.5E-4)0.040:5.5E-4)0.854:5.5E-4)0.712:5.5E-4,(Austria/CeMM0225/2020:5.5E-4,(((Austria/CeMM0418/2020:5.5E-4,Austria/CeMM0301/2020:5.5E-4)0.000:5.5E-4,Austria/CeMM0472/2020:5.5E-4)1.000:5.5E-4,Austria/CeMM0003/2020:5.5E-4)0.968:5.5E-4)0.740:5.5E-4)0.914:5.5E-4)0.940:5.5E-4,Austria/CeMM0147/2020:5.5E-4)0.000:5.5E-4)0.970:5.5E-4,Austria/CeMM0182/2020:5.5E-4)0.927:5.5E-4)0.000:5.5E-4)1.000:5.5E-4,Austria/CeMM0150/2020:5.5E-4)0.913:5.5E-4)0.923:5.5E-4)0.664:5.5E-4)0.749:5.5E-4,((Austria/CeMM0190/2020:5.5E-4,((Austria/CeMM0160/2020:5.5E-4,(Austria/CeMM0183/2020:5.5E-4,Austria/CeMM0347/2020:5.5E-4)0.000:5.5E-4)0.450:5.5E-4,(((Austria/CeMM0157/2020:5.5E-4,(Austria/CeMM0171/2020:5.5E-4,Austria/CeMM0143/2020:5.5E-4)0.000:5.5E-4)0.730:5.5E-4,(Austria/CeMM0180/2020:5.5E-4,(Austria/CeMM0149/2020:5.5E-4,Austria/CeMM0168/2020:5.5E-4)0.730:5.5E-4)0.555:5.5E-4)0.000:5.5E-4,((Austria/CeMM0146/2020:5.5E-4,(Austria/CeMM0166/2020:5.5E-4,Austria/CeMM0197/2020:5.5E-4)0.935:5.5E-4)0.000:5.5E-4,((Austria/CeMM0169/2020:5.5E-4,Austria/CeMM0176/2020:5.5E-4)0.730:5.5E-4,(Austria/CeMM0175/2020:5.5E-4,Austria/CeMM0239/2020:5.5E-4)0.751:5.5E-4)0.000:5.5E-4)0.000:5.5E-4)0.733:5.5E-4)1.000:5.5E-4)0.921:5.5E-4,Austria/CeMM0158/2020:5.5E-4)0.958:5.5E-4)0.765:5.5E-4)0.924:5.5E-4)0.748:5.5E-4,(England/NORW-E8A1F/2020:5.5E-4,((England/20129061704/2020:5.5E-4,England/OXON-AD1F3/2020:5.5E-4)0.774:5.5E-4,((((((SouthAfrica/Tygerberg_46/2020:5.5E-4,England/OXON-AED49/2020:5.5E-4)0.385:5.5E-4,England/LOND-D6F9D/2020:5.5E-4)0.835:5.5E-4,((((England/20139024004/2020:5.5E-4,(England/CAMB-797EF/2020:5.5E-4,England/CAMB-79916/2020:5.5E-4)0.909:5.5E-4)0.762:5.5E-4,(Wales/PHWC-2B98C/2020:5.5E-4,(((SouthAfrica/KRISP-0176/2020:6.5E-4,(England/CAMB-7B7ED/2020:5.5E-4,((((England/CAMB-7D8BB/2020:5.5E-4,England/CAMB-82297/2020:5.5E-4)0.000:5.5E-4,(England/CAMB-1AC278/2020:5.5E-4,(England/CAMB-813FF/2020:5.5E-4,England/CAMB-81CE5/2020:5.5E-4)0.000:5.5E-4)0.000:5.5E-4)1.000:5.5E-4,England/CAMB-82F09/2020:5.5E-4)0.863:5.5E-4,England/CAMB-7D2BD/2020:5.5E-4)1.000:5.5E-4)0.910:5.5E-4)0.730:5.5E-4,(((England/CAMB-815BD/2020:5.5E-4,(((England/CAMB-81456/2020:5.5E-4,England/CAMB-837A6/2020:5.5E-4)0.000:5.5E-4,((England/CAMB-7ED15/2020:5.5E-4,(England/CAMB-836C7/2020:5.5E-4,England/CAMB-83788/2020:5.5E-4)0.917:5.5E-4)0.680:5.5E-4,((England/CAMB-83700/2020:5.5E-4,England/CAMB-7EC09/2020:5.5E-4)0.000:5.5E-4,(England/CAMB-8376A/2020:5.5E-4,England/CAMB-81483/2020:5.5E-4)0.000:5.5E-4)0.000:5.5E-4)0.000:5.5E-4)1.000:5.5E-4,(England/CAMB-81C7C/2020:5.5E-4,(England/CAMB-8373D/2020:5.5E-4,England/CAMB-1AE6A7/2020:5.5E-4)1.000:5.5E-4)0.000:5.5E-4)1.000:5.5E-4)0.000:5.5E-4,(England/CAMB-81474/2020:5.5E-4,(England/CAMB-82EC0/2020:5.5E-4,England/CAMB-741D7/2020:5.5E-4)1.000:5.5E-4)0.000:5.5E-4)1.000:5.5E-4,(England/CAMB-748E1/2020:5.5E-4,(Scotland/CVR2252/2020:5.5E-4,England/CAMB-75ABD/2020:5.5E-4)0.000:5.5E-4)0.000:5.5E-4)1.000:5.5E-4)0.000:5.5E-4,(England/CAMB-7F28E/2020:5.5E-4,Wales/PHWC-2C5F0/2020:5.5E-4)0.453:5.5E-4)0.439:5.5E-4)0.925:5.5E-4)0.000:5.5E-4,(((((((England/20170031904/2020:5.5E-4,(((((((((England/OXON-AC73E/2020:5.5E-4,(Russia/StPetersburg-RII7039V/2020:5.5E-4,(((((((England/20149003704/2020:5.5E-4,SaudiArabia/86267/2020:5.5E-4)0.768:5.5E-4,((((England/NORW-E6DEB/2020:5.5E-4,England/SHEF-CEC55/2020:5.5E-4)0.416:5.5E-4,(Australia/VIC43/2020:5.5E-4,England/SHEF-CBEE9/2020:5.5E-4)0.901:5.5E-4)0.000:5.5E-4,(((((England/NORT-289656/2020:5.5E-4,(England/NORT-289498/2020:5.5E-4,(England/BRIS-125909/2020:5.5E-4,England/BRIS-1231A9/2020:5.5E-4)0.729:5.5E-4)0.623:5.5E-4)0.282:5.5E-4,(England/NORT-28900D/2020:5.5E-4,England/SHEF-D0591/2020:5.5E-4)0.673:5.5E-4)0.000:5.5E-4,(England/CAMB-1B0684/2020:5.5E-4,England/CAMB-83D1D/2020:5.5E-4)0.859:5.5E-4)0.000:5.5E-4,((((England/BRIS-1228F0/2020:5.5E-4,England/BRIS-12290C/2020:5.5E-4)0.923:5.5E-4,(((England/CAMB-83849/2020:5.5E-4,(England/CAMB-71CBB/2020:5.5E-4,(((England/CAMB-7D9A9/2020:5.5E-4,(England/CAMB-819C0/2020:5.5E-4,England/CAMB-762D2/2020:5.5E-4)0.000:5.5E-4)0.724:5.5E-4,(England/CAMB-777A5/2020:5.5E-4,(England/CAMB-82E2A/2020:5.5E-4,England/CAMB-81B9D/2020:5.5E-4)0.000:5.5E-4)1.000:5.5E-4)0.893:5.5E-4,(England/CAMB-82E84/2020:5.5E-4,(((England/CAMB-82D3C/2020:5.5E-4,(England/CAMB-806BB/2020:5.5E-4,England/CAMB-7D851/2020:5.5E-4)1.000:5.5E-4)0.000:5.5E-4,(England/CAMB-818E1/2020:5.5E-4,England/CAMB-83B04/2020:5.5E-4)0.000:5.5E-4)1.000:5.5E-4,England/CAMB-7CA89/2020:5.5E-4)1.000:5.5E-4)0.000:5.5E-4)1.000:5.5E-4)0.750:5.5E-4)0.903:5.5E-4,(Scotland/CVR1498/2020:5.5E-4,Scotland/CVR1840/2020:5.5E-4)0.739:5.5E-4)0.856:5.5E-4,(((Scotland/EDB035/2020:5.5E-4,Belgium/ULG-10042/2020:5.5E-4)0.552:5.5E-4,(England/BRIS-129F21/2020:5.5E-4,(England/BRIS-126C96/2020:5.5E-4,(England/BRIS-127C86/2020:5.5E-4,England/BRIS-127D38/2020:5.5E-4)0.740:5.5E-4)0.000:5.5E-4)0.407:5.5E-4)0.439:5.5E-4,((England/EXET-1355B7/2020:5.5E-4,England/SHEF-D29B1/2020:5.5E-4)0.421:5.5E-4,((England/SHEF-C8DFE/2020:0.0,England/SHEF-CDE32/2020:0.0,England/SHEF-D15BE/2020:0.0,England/SHEF-D33C1/2020:0.0):5.5E-4,England/NOTT-11089B/2020:5.5E-4)0.557:5.5E-4)0.000:5.5E-4)0.000:5.5E-4)0.000:5.5E-4)0.000:5.5E-4,(England/BRIS-125040/2020:5.5E-4,(England/SHEF-C72E1/2020:0.0,England/SHEF-D2C8B/2020:0.0):5.5E-4)0.728:5.5E-4)0.000:5.5E-4,((England/BIRM-61137/2020:5.5E-4,(England/BIRM-5F71C/2020:5.5E-4,England/BIRM-5F70D/2020:5.5E-4)0.855:5.5E-4)0.776:5.5E-4,Brazil/L17_CD365/2020:5.5E-4)0.737:5.5E-4)0.000:5.5E-4)0.992:5.5E-4,(England/SHEF-D1518/2020:5.5E-4,(England/BRIS-1298F9/2020:5.5E-4,((England/BRIS-12E0ED/2020:5.5E-4,(England/20186097404/2020:6.4E-4,(England/20186120704/2020:5.5E-4,(((England/BRIS-12D488/2020:5.5E-4,England/BRIS-12A9D7/2020:5.5E-4)0.757:5.5E-4,(England/BRIS-12D8AA/2020:5.5E-4,England/BRIS-12DEF3/2020:5.5E-4)0.000:5.5E-4)0.000:5.5E-4,England/20186079504/2020:5.5E-4)0.751:5.5E-4)0.450:5.5E-4)0.837:5.5E-4)0.925:5.5E-4,((((England/BRIS-123C5D/2020:5.5E-4,(((England/BRIS-12996F/2020:5.5E-4,(England/BRIS-126D39/2020:5.5E-4,(England/BRIS-12AD35/2020:5.5E-4,(England/BRIS-125884/2020:5.5E-4,England/BRIS-1298EA/2020:5.5E-4)0.000:5.5E-4)1.000:5.5E-4)1.000:5.5E-4)0.996:5.5E-4,England/BRIS-12971A/2020:5.5E-4)1.000:5.5E-4,England/BRIS-1230BB/2020:5.5E-4)1.000:5.5E-4)1.000:5.5E-4,England/BRIS-1298DB/2020:5.5E-4)0.964:5.5E-4,England/BRIS-129905/2020:5.5E-4)1.000:5.5E-4,(England/BRIS-127C95/2020:5.5E-4,England/BRIS-12989F/2020:5.5E-4)0.000:5.5E-4)0.992:5.5E-4)0.900:5.5E-4)0.922:5.5E-4)0.778:5.5E-4)0.999:5.5E-4)0.995:5.5E-4,((England/SHEF-CB5D5/2020:5.5E-4,(Scotland/CVR713/2020:5.5E-4,((Scotland/CVR3528/2020:0.0,Scotland/CVR3729/2020:0.0):5.5E-4,(Scotland/CVR3011/2020:5.5E-4,((Scotland/CVR3441/2020:5.5E-4,(Scotland/CVR3436/2020:5.5E-4,Scotland/CVR3439/2020:5.5E-4)0.877:5.5E-4)0.926:5.5E-4,(Scotland/CVR3413/2020:5.5E-4,Scotland/CVR3527/2020:5.5E-4)1.000:5.5E-4)1.000:5.5E-4)0.000:5.5E-4)0.754:5.5E-4)0.911:5.5E-4)0.665:5.5E-4,(England/SHEF-C569C/2020:5.5E-4,(England/LIVE-99BED/2020:5.5E-4,((England/LIVE-9E8A5/2020:5.5E-4,England/LIVE-9BC06/2020:5.5E-4)0.840:5.5E-4,((((England/LIVE-9C6BC/2020:5.5E-4,England/LIVE-9ED88/2020:5.5E-4)0.000:5.5E-4,England/LIVE-9E580/2020:5.5E-4)0.000:5.5E-4,England/LIVE-9B213/2020:5.5E-4)1.000:5.5E-4,England/LIVE-9DA28/2020:5.5E-4)0.000:5.5E-4)1.000:5.5E-4)0.858:5.5E-4)0.415:5.5E-4)0.695:5.5E-4)1.000:5.5E-4)0.952:5.5E-4,((England/SHEF-CB353/2020:0.0,England/SHEF-CB58A/2020:0.0,England/SHEF-CB9CA/2020:0.0):5.5E-4,Netherlands/ZuidHolland_10005/2020:5.5E-4)0.776:5.5E-4)0.893:5.5E-4,((England/20120036704/2020:5.5E-4,(((((((England/20192150801/2020:5.5E-4,England/20154004304/2020:5.5E-4)0.912:5.5E-4,(((England/CAMB-82701/2020:5.5E-4,England/20169020204/2020:5.5E-4)0.000:5.5E-4,England/20154004204/2020:5.5E-4)0.886:5.5E-4,England/20156003104/2020:5.5E-4)0.995:5.5E-4)0.953:5.5E-4,(England/20169000204/2020:5.5E-4,(England/20172000204/2020:5.5E-4,(England/20166011804/2020:5.5E-4,England/20172000304/2020:5.5E-4)0.000:5.5E-4)0.921:5.5E-4)0.248:5.5E-4)1.000:5.5E-4,England/20168003204/2020:5.5E-4)0.933:5.5E-4,(England/20149001204/2020:5.5E-4,England/20149013504/2020:5.5E-4)0.256:5.5E-4)0.965:5.5E-4,England/20149013604/2020:5.5E-4)0.000:5.5E-4,(England/20144012204/2020:5.5E-4,(((((((England/CAMB-74553/2020:5.5E-4,((England/CAMB-1AE4CB/2020:0.0,England/CAMB-7F594/2020:0.0):5.5E-4,England/20188027704/2020:5.5E-4)0.000:5.5E-4)0.475:5.5E-4,England/20166012304/2020:5.5E-4)0.009:5.5E-4,England/20149001104/2020:5.5E-4)0.472:5.5E-4,England/20144012104/2020:5.5E-4)0.612:5.5E-4,England/20149013704/2020:5.5E-4)0.630:5.5E-4,England/20156003004/2020:5.5E-4)0.000:5.5E-4,England/CAMB-77E91/2020:5.5E-4)0.576:5.5E-4)0.000:5.5E-4)0.784:5.5E-4)0.478:5.5E-4,(England/SHEF-CE1B0/2020:5.5E-4,(Iceland/351/2020:5.5E-4,(Belgium/ULG-10144/2020:5.5E-4,England/BRIS-123B9C/2020:5.5E-4)0.000:5.5E-4)0.930:5.5E-4)0.930:5.5E-4)0.791:5.5E-4)0.000:5.5E-4,((((England/SHEF-C5650/2020:5.5E-4,((England/20144003604/2020:5.5E-4,England/20144004104/2020:5.5E-4)0.846:5.5E-4,(((England/CAMB-1AB2D3/2020:5.5E-4,(England/CAMB-83E74/2020:5.5E-4,England/CAMB-825BC/2020:5.5E-4)0.910:5.5E-4)0.884:5.5E-4,(England/CAMB-7DF89/2020:5.5E-4,England/CAMB-82BC9/2020:5.5E-4)0.000:5.5E-4)0.918:5.5E-4,(Iceland/462/2020:5.5E-4,(Iceland/290/2020:5.5E-4,Iceland/267/2020:5.5E-4)0.000:5.5E-4)0.733:5.5E-4)1.000:5.5E-4)0.000:5.5E-4)0.395:5.5E-4,((England/20129171604/2020:5.5E-4,(Chile/Copiapo-00063/2020:0.0,Chile/Copiapo-00064/2020:0.0):5.5E-4)0.437:5.5E-4,((England/20138014402/2020:5.5E-4,(England/BRIS-1232C4/2020:5.5E-4,(England/BRIS-123288/2020:5.5E-4,England/BRIS-1230D9/2020:5.5E-4)0.000:5.5E-4)1.000:5.5E-4)0.755:5.5E-4,(NewZealand/20VR019/2020:0.0,NewZealand/20VR2055/2020:0.0):5.5E-4)0.555:5.5E-4)0.642:5.5E-4)0.739:5.5E-4,((USA/FL-BPHL-0176/2020:5.5E-4,((Scotland/GCVR-170C24/2020:5.5E-4,USA/TX-HMH0361/2020:5.5E-4)0.000:5.5E-4,USA/TX-HMH0118/2020:5.5E-4)0.999:5.5E-4)0.912:5.5E-4,((((NorthernIreland/NIRE-FC16E/2020:5.5E-4,England/SHEF-D130F/2020:5.5E-4)0.443:5.5E-4,(England/SHEF-D0F84/2020:5.5E-4,(England/CAMB-7FC44/2020:5.5E-4,(((England/CAMB-8217C/2020:5.5E-4,England/CAMB-83C3E/2020:5.5E-4)0.000:5.5E-4,England/CAMB-7FB92/2020:5.5E-4)0.000:5.5E-4,(England/CAMB-7862F/2020:5.5E-4,England/CAMB-7FC08/2020:5.5E-4)0.000:5.5E-4)0.000:5.5E-4)0.919:5.5E-4)0.584:5.5E-4)0.000:5.5E-4,((((England/SHEF-CC185/2020:5.5E-4,England/SHEF-CB8FA/2020:5.5E-4)0.429:5.5E-4,England/LOND-D58C0/2020:5.5E-4)0.758:5.5E-4,England/SHEF-C65F8/2020:5.5E-4)0.403:5.5E-4,(Morocco/6895/2020:5.5E-4,England/SHEF-C6859/2020:5.5E-4)0.598:5.5E-4)0.000:5.5E-4)1.000:5.5E-4,(India/ILSCV34939/2020:5.5E-4,England/SHEF-C237A/2020:5.5E-4)0.745:5.5E-4)0.000:5.5E-4)0.961:5.5E-4)0.787:5.5E-4,((((((England/SHEF-D2869/2020:5.5E-4,Portugal/PT0624/2020:5.5E-4)0.629:5.5E-4,Australia/VIC363/2020:5.5E-4)0.000:5.5E-4,Sweden/20-08099/2020:5.5E-4)0.736:5.5E-4,(((England/20186013304/2020:5.5E-4,Scotland/EDB031/2020:5.5E-4)0.673:5.5E-4,(((England/BRIS-12798F/2020:5.5E-4,((England/BRIS-1279AD/2020:5.5E-4,(England/BRIS-12799E/2020:5.5E-4,England/BRIS-12674A/2020:5.5E-4)0.000:5.5E-4)0.997:5.5E-4,England/BRIS-127B6B/2020:5.5E-4)0.000:5.5E-4)0.796:5.5E-4,(England/CAMB-1AE71D/2020:5.5E-4,(Switzerland/101159/2020:5.2E-4,England/LCST-24D6889/2020:6.5E-4)0.329:5.5E-4)0.923:5.5E-4)0.999:5.5E-4,(Russia/Moscow_PMVL-11/2020:5.5E-4,Brazil/L14_CD252/2020:5.5E-4)0.904:5.5E-4)0.750:5.5E-4)0.916:5.5E-4,(((((((Brazil/L8_CD89/2020:5.5E-4,((((Brazil/L9_CD38/2020:5.5E-4,((Brazil/L22_CD488/2020:5.5E-4,((Brazil/L5_CAMPI123/2020:5.5E-4,Brazil/SP-148/2020:5.5E-4)0.712:5.5E-4,(Brazil/SP-138/2020:5.5E-4,Brazil/SP0110/2020:5.5E-4)0.807:5.5E-4)0.506:5.5E-4)0.414:5.5E-4,Scotland/EDB6515/2020:5.5E-4)0.475:5.5E-4)0.442:5.5E-4,(Brazil/L22_CD490/2020:5.5E-4,(Brazil/SP-606/2020:5.7E-4,Brazil/SP-525/2020:5.5E-4)0.205:5.5E-4)0.676:5.5E-4)0.292:5.5E-4,Brazil/L15_CD275/2020:5.5E-4)0.483:5.5E-4,Brazil/L8_CD104/2020:5.5E-4)0.162:5.5E-4)0.446:5.5E-4,((Brazil/L8_CD116/2020:5.5E-4,(Italy/TE6577/2020:5.5E-4,England/NORW-E8CFB/2020:5.2E-4)0.830:5.5E-4)0.788:5.5E-4,Brazil/L7_CD61/2020:5.5E-4)0.678:5.5E-4)0.416:5.5E-4,(((Brazil/SP-47/2020:5.5E-4,(Brazil/L16_CD387/2020:5.5E-4,Brazil/L20_CD438/2020:5.5E-4)0.278:5.5E-4)0.903:5.5E-4,(Brazil/L7_CD66/2020:5.5E-4,(Brazil/L7_CD57/2020:5.5E-4,(India/NIV-65281/2020:0.00296,India/NIV-65819/2020:0.00327)0.966:8.4E-4)0.897:5.0E-4)0.776:5.5E-4)0.600:5.5E-4,Brazil/SP-506/2020:5.4E-4)0.328:5.5E-4)0.964:5.5E-4,(((((Fujian/IM3520002T/2020:5.5E-4,(Brazil/L8_CD110/2020:5.5E-4,(Brazil/L21_CD445/2020:5.5E-4,Brazil/L21_CD447/2020:5.5E-4)0.915:5.5E-4)0.612:5.5E-4)0.475:5.5E-4,Brazil/L15_CD286/2020:5.5E-4)0.190:5.5E-4,Fujian/IM3520003T/2020:5.5E-4)0.823:5.5E-4,Brazil/L7_CD65/2020:5.5E-4)0.673:5.5E-4,((((((Brazil/L15_CD281/2020:5.5E-4,(Brazil/L22_CD477/2020:5.5E-4,Brazil/SP-512/2020:5.5E-4)0.000:5.5E-4)0.415:5.5E-4,Brazil/L9_CD127/2020:5.5E-4)0.000:5.5E-4,(Brazil/SP-127/2020:5.5E-4,Brazil/SP0111/2020:5.5E-4)0.611:5.5E-4)0.277:5.5E-4,((((Brazil/L9_CD128/2020:5.5E-4,(Brazil/L8_CD114/2020:5.5E-4,Brazil/L7_CD75/2020:5.5E-4)0.908:5.5E-4)0.000:5.5E-4,((Brazil/L9_CD118/2020:5.5E-4,(Brazil/L7_CD82/2020:5.5E-4,(Brazil/L14_CD231/2020:5.5E-4,(Brazil/L9_CD134/2020:5.5E-4,Brazil/L15_CD280/2020:5.5E-4)0.000:5.5E-4)1.000:5.5E-4)1.000:5.5E-4)0.000:5.5E-4,Brazil/L7_CD79/2020:5.5E-4)0.421:5.5E-4)0.916:5.5E-4,Brazil/L9_CD121/2020:5.5E-4)0.868:5.5E-4,(Brazil/L7_CD73/2020:5.5E-4,Brazil/L10_CD174/2020:5.5E-4)0.871:5.5E-4)0.741:5.5E-4)0.000:5.5E-4,(Brazil/L13_CD103/2020:5.5E-4,Brazil/L8_CD112/2020:5.5E-4)0.754:5.5E-4)0.507:5.5E-4,Brazil/L11_CD95/2020:5.5E-4)0.000:5.5E-4)0.523:5.5E-4)0.920:5.5E-4,((Brazil/PA164239-IEC/2020:5.5E-4,(Brazil/PA164218-IEC/2020:5.5E-4,Brazil/PA162802-IEC/2020:5.5E-4)0.000:5.5E-4)0.000:5.5E-4,(Brazil/PA164173-IEC/2020:5.5E-4,(((((((((((Brazil/PA0226/2020:5.5E-4,((Brazil/SP-601/2020:5.5E-4,(Brazil/RJ-1719/2020:5.5E-4,((Brazil/L21_CD448/2020:5.5E-4,Brazil/L19_CD389/2020:5.5E-4)1.000:5.5E-4,((Brazil/L17_CD366/2020:5.5E-4,(Brazil/L17_CD368/2020:5.5E-4,Brazil/L17_CD367/2020:5.5E-4)1.000:5.5E-4)1.000:5.5E-4,Brazil/L16_CD333/2020:5.5E-4)1.000:5.5E-4)0.000:5.5E-4)0.764:5.5E-4)0.441:5.5E-4,Brazil/PA0236/2020:5.5E-4)0.437:5.5E-4)0.443:5.5E-4,Brazil/PA0231/2020:5.5E-4)0.000:5.5E-4,Brazil/L1_CAMPI2/2020:5.5E-4)0.000:5.5E-4,(Brazil/PA0233/2020:5.5E-4,(Brazil/L21_CD443/2020:5.5E-4,Brazil/PE0238/2020:5.5E-4)0.450:5.5E-4)0.796:5.5E-4)0.000:5.5E-4,Brazil/PA0234/2020:5.5E-4)0.000:5.5E-4,(Brazil/PA0230/2020:5.5E-4,(Brazil/SP-549/2020:5.5E-4,(Brazil/L9_CD126/2020:5.5E-4,Brazil/L9_CD133/2020:5.5E-4)0.000:5.5E-4)0.430:5.5E-4)0.416:5.5E-4)0.000:5.5E-4,Brazil/L19_CD393/2020:6.0E-4)0.000:5.5E-4,Brazil/PA0228/2020:5.5E-4)0.457:5.5E-4,Brazil/L7_CD81/2020:5.5E-4)0.000:5.5E-4,(Brazil/L15_CD271/2020:5.5E-4,Brazil/L15_CD273/2020:5.5E-4)0.909:5.5E-4)0.499:5.5E-4,Brazil/SP-146/2020:5.5E-4)0.000:5.5E-4)0.748:5.5E-4)0.886:5.5E-4)0.000:5.5E-4,((((Brazil/SP-14/2020:5.5E-4,(Brazil/L14_CD234/2020:5.5E-4,(Portugal/PT0204/2020:5.5E-4,(Italy/IZSPB_990/2020:5.5E-4,England/20189148201/2020:6.7E-4)0.000:5.5E-4)0.439:5.1E-4)0.996:5.5E-4)0.000:5.5E-4,(((Brazil/RJ-2717/2020:5.5E-4,Brazil/RJ0272/2020:5.5E-4)0.761:5.5E-4,(((((((((((Brazil/L22_CD484/2020:5.0E-4,(Brazil/L7_CD83/2020:5.5E-4,Brazil/L11_CD92/2020:5.5E-4)0.000:5.5E-4)0.927:5.5E-4,((((Brazil/L19_CD395/2020:5.5E-4,Brazil/L5_CAMPI77/2020:5.5E-4)0.652:5.5E-4,Brazil/L3_CAMPI33/2020:5.5E-4)0.652:5.5E-4,Brazil/L5_CAMPI117/2020:5.5E-4)0.723:5.5E-4,(Brazil/L5_CAMPI83/2020:5.5E-4,(((Brazil/L7_CD74/2020:5.5E-4,Brazil/L8_CD87/2020:5.5E-4)0.000:5.5E-4,((Brazil/L14_CD240/2020:0.0,Brazil/L9_CD90/2020:0.0):5.5E-4,((((Scotland/CVR3475/2020:5.5E-4,Scotland/CVR3511/2020:5.5E-4)0.920:5.5E-4,Scotland/CVR2951/2020:5.5E-4)0.000:5.5E-4,((Scotland/CVR3105/2020:5.5E-4,Scotland/CVR3778/2020:5.5E-4)0.756:5.5E-4,Scotland/CVR3690/2020:5.5E-4)0.000:5.5E-4)0.888:5.5E-4,(Brazil/SP-516/2020:5.5E-4,(Brazil/SP-537/2020:5.5E-4,(Brazil/SP-139/2020:5.5E-4,Brazil/L14_CD257/2020:5.5E-4)0.862:5.5E-4)0.000:5.5E-4)0.756:5.5E-4)0.475:5.5E-4)0.237:5.5E-4)0.475:5.5E-4,Brazil/L22_CD474/2020:5.5E-4)0.476:5.5E-4)0.400:5.5E-4)0.476:5.5E-4)0.447:5.5E-4,((((((Brazil/L15_CD277/2020:5.5E-4,(Brazil/L14_CD232/2020:5.5E-4,Brazil/L14_CD237/2020:5.5E-4)1.000:5.5E-4)1.000:5.5E-4,Brazil/L15_CD278/2020:5.5E-4)0.000:5.5E-4,((Brazil/L14_CD239/2020:0.0,Brazil/L15_CD267/2020:0.0):5.5E-4,((Brazil/L8_CD111/2020:5.5E-4,(Brazil/L8_CD109/2020:5.5E-4,Brazil/L11_CD97/2020:5.5E-4)1.000:5.5E-4)1.000:5.5E-4,Brazil/L8_CD88/2020:5.5E-4)1.000:5.5E-4)1.000:5.5E-4)1.000:5.5E-4,(Brazil/L8_CD105/2020:5.5E-4,Brazil/L8_CD99/2020:5.5E-4)0.000:5.5E-4)0.000:5.5E-4,Brazil/L15_CD265/2020:5.5E-4)0.752:5.5E-4,Brazil/L9_CD135/2020:5.5E-4)0.772:5.5E-4)0.065:5.5E-4,((Brazil/SP-523/2020:5.5E-4,((Brazil/L8_CD98/2020:5.5E-4,(Brazil/L7_CD69/2020:5.5E-4,(Brazil/L13_CD108/2020:5.5E-4,Brazil/L8_CD107/2020:5.5E-4)1.000:5.5E-4)0.891:5.5E-4)0.752:5.5E-4,(Brazil/L8_CD86/2020:5.5E-4,Brazil/L7_CD71/2020:5.5E-4)1.000:5.5E-4)0.795:5.5E-4)0.441:5.5E-4,Brazil/L16_CD341/2020:5.5E-4)0.471:5.5E-4)0.569:5.5E-4,Brazil/RJ-2812/2020:5.5E-4)0.420:5.5E-4,(Brazil/SP-147/2020:5.5E-4,(Brazil/L22_CD476/2020:5.5E-4,(Brazil/L15_CD266/2020:5.5E-4,(Brazil/L15_CD263/2020:5.5E-4,(Brazil/L16_CD321/2020:5.5E-4,Brazil/L14_CD246/2020:5.5E-4)1.000:5.5E-4)1.000:5.5E-4)1.000:5.5E-4)0.848:5.5E-4)0.775:5.5E-4)0.519:5.5E-4,Brazil/L15_CD268/2020:5.5E-4)0.400:5.5E-4,Brazil/L5_CAMPI119/2020:5.5E-4)0.000:5.5E-4,((((Brazil/L1_CAMPI29/2020:5.5E-4,(((((Brazil/L5_CAMPI106/2020:5.5E-4,((((Brazil/L2_CAMPI93/2020:5.5E-4,Brazil/L2_CAMPI52/2020:5.5E-4)0.660:5.5E-4,(Brazil/L4_CAMPI69/2020:5.5E-4,(Brazil/L2_CAMPI78/2020:5.5E-4,((Brazil/L2_CAMPI63/2020:5.5E-4,((Brazil/L5_CAMPI91/2020:5.5E-4,Brazil/L2_CAMPI70/2020:5.5E-4)0.491:5.5E-4,Brazil/L4_CAMPI58/2020:5.5E-4)0.496:5.5E-4)0.509:5.5E-4,Brazil/L3_CAMPI24/2020:5.5E-4)0.488:5.5E-4)0.492:5.5E-4)0.488:5.5E-4)0.515:5.5E-4,Brazil/L4_CAMPI66/2020:5.5E-4)0.499:5.5E-4,Brazil/L4_CAMPI62/2020:5.5E-4)0.661:5.5E-4)0.000:5.5E-4,Brazil/L1_CAMPI36/2020:5.5E-4)0.489:5.5E-4,Brazil/L2_CAMPI53/2020:5.5E-4)0.619:5.5E-4,(((Brazil/SP-504/2020:5.5E-4,Brazil/L3_CAMPI44/2020:5.5E-4)0.000:5.5E-4,((Brazil/L2_CAMPI30/2020:5.5E-4,(Brazil/L1_CAMPI7/2020:5.5E-4,Brazil/L1_CAMPI18/2020:5.5E-4)0.731:5.5E-4)1.000:5.5E-4,(Brazil/L5_CAMPI97/2020:5.5E-4,Brazil/L5_CAMPI102/2020:5.5E-4)1.000:5.5E-4)0.980:5.5E-4)0.000:5.5E-4,(Brazil/L4_CAMPI65/2020:5.5E-4,Brazil/L2_CAMPI68/2020:5.1E-4)0.791:5.5E-4)0.000:5.5E-4)0.442:5.5E-4,Brazil/L4_CAMPI51/2020:5.5E-4)0.449:5.5E-4)0.000:5.5E-4,(((Brazil/SP-607/2020:5.5E-4,(Brazil/L3_CAMPI43/2020:5.5E-4,Brazil/L4_CAMPI72/2020:5.5E-4)0.650:5.5E-4)0.731:5.5E-4,Brazil/L2_CAMPI45/2020:5.5E-4)0.000:5.5E-4,(((Brazil/L1_CAMPI15/2020:5.5E-4,(Brazil/L2_CAMPI38/2020:5.5E-4,(Brazil/L19_CD396/2020:5.5E-4,Brazil/L11_CD94/2020:5.5E-4)0.429:5.5E-4)0.696:5.5E-4)1.000:5.5E-4,Brazil/L5_CAMPI89/2020:5.5E-4)0.000:5.5E-4,(((Brazil/L1_CAMPI20/2020:5.5E-4,Brazil/L1_CAMPI31/2020:5.5E-4)0.725:5.5E-4,(Brazil/L6_CD54/2020:5.5E-4,Brazil/L14_CD259/2020:5.5E-4)1.000:5.5E-4)0.000:5.5E-4,Brazil/L1_CAMPI32/2020:5.5E-4)0.725:5.5E-4)1.000:5.5E-4)0.000:5.5E-4)0.739:5.5E-4,(Brazil/L16_CD318/2020:5.5E-4,(Brazil/L20_CD420/2020:5.5E-4,Brazil/L10_CD162/2020:5.5E-4)0.741:5.5E-4)0.000:5.5E-4)0.745:5.5E-4,((((((Brazil/L16_CD384/2020:5.5E-4,Brazil/L5_CAMPI92/2020:5.5E-4)0.896:5.5E-4,((Brazil/RS0242/2020:5.5E-4,(Brazil/SC0245/2020:5.5E-4,(Brazil/SP-126/2020:5.5E-4,Brazil/SC0244/2020:5.5E-4)0.434:5.5E-4)0.432:5.5E-4)0.299:5.5E-4,((Brazil/SP-526/2020:5.5E-4,(Thailand/Bangkok-0071/2020:5.5E-4,(Brazil/L2_CAMPI61/2020:5.5E-4,Brazil/L2_CAMPI75/2020:5.5E-4)0.943:6.0E-4)0.000:5.5E-4)0.000:5.5E-4,(((Brazil/L1_CAMPI12/2020:5.5E-4,Brazil/L20_CD437/2020:5.5E-4)0.642:5.5E-4,Brazil/L22_CD483/2020:5.5E-4)0.000:5.5E-4,(Brazil/L22_CD473/2020:5.5E-4,Brazil/L20_CD419/2020:5.5E-4)0.422:5.5E-4)0.673:5.5E-4)0.000:5.5E-4)0.235:5.5E-4)0.468:5.5E-4,Brazil/SP-149/2020:5.5E-4)0.000:5.5E-4,(Brazil/SP-527/2020:5.5E-4,Brazil/L2_CAMPI86/2020:5.5E-4)0.738:5.5E-4)0.000:5.5E-4,((Brazil/L3_CAMPI4/2020:5.5E-4,(Brazil/L3_CAMPI17/2020:5.5E-4,(Brazil/L1_CAMPI14/2020:5.5E-4,Brazil/L1_CAMPI10/2020:5.5E-4)0.739:5.5E-4)0.493:5.5E-4)0.929:5.5E-4,Brazil/AL-837/2020:5.5E-4)0.575:5.5E-4)0.126:5.5E-4,(Brazil/L14_CD262/2020:5.5E-4,Brazil/L5_CAMPI94/2020:5.5E-4)0.777:5.5E-4)0.916:5.5E-4)0.000:5.5E-4)0.757:5.5E-4,(Brazil/L3_CAMPI23/2020:5.5E-4,(Brazil/CV48/2020:5.5E-4,Brazil/SP-140/2020:5.5E-4)0.655:5.5E-4)0.831:5.5E-4)0.811:5.5E-4,((Brazil/L14_CD255/2020:5.5E-4,(Uganda/UG014/2020:6.8E-4,Brazil/L14_CD235/2020:5.5E-4)0.656:5.5E-4)0.994:5.5E-4,(Brazil/L22_CD485/2020:5.5E-4,Brazil/L22_CD489/2020:5.5E-4)0.782:5.5E-4)0.512:5.5E-4)0.592:5.5E-4)0.756:5.5E-4,Brazil/SP-141/2020:5.5E-4)0.000:5.5E-4)0.470:5.5E-4,Brazil/SP-505/2020:5.5E-4)0.920:5.5E-4,(Brazil/L15_CD274/2020:5.5E-4,(Brazil/L14_CD236/2020:5.5E-4,Israel/CVL-n-6744/2020:7.0E-4)0.740:5.5E-4)0.807:5.5E-4)0.000:5.5E-4)0.907:5.5E-4,Switzerland/140027/2020:5.5E-4)0.000:5.5E-4)0.359:5.5E-4)0.479:5.5E-4,(Spain/Valencia78/2020:5.5E-4,USA/CA-CSMC4/2020:5.5E-4)0.770:5.5E-4)0.076:5.5E-4,(England/20139062704/2020:5.5E-4,((England/20156033304/2020:5.5E-4,England/20144052104/2020:5.5E-4)0.743:5.5E-4,England/SHEF-C9B02/2020:5.5E-4)0.586:5.5E-4)0.793:5.5E-4)0.175:5.5E-4)0.444:5.5E-4)0.405:5.5E-4,(England/NORW-E701E/2020:5.5E-4,USA/CA-CSMC108/2020:5.5E-4)0.759:5.5E-4)0.000:5.5E-4,((USA/OR-PROV-143/2020:5.5E-4,(England/CAMB-7D165/2020:5.5E-4,England/SHEF-C6EEE/2020:5.5E-4)1.000:5.5E-4)0.000:5.5E-4,USA/OR-PROV-129/2020:5.5E-4)0.772:5.5E-4)0.438:5.5E-4)0.448:5.5E-4)0.000:5.5E-4,(USA/NY-NYUMC795/2020:5.5E-4,(((((England/OXON-AF3EC/2020:5.5E-4,England/OXON-AF57D/2020:5.5E-4)0.720:5.5E-4,(Wales/PHWC-338DF/2020:5.5E-4,Wales/PHWC-35D29/2020:5.5E-4)0.893:5.5E-4)0.381:5.5E-4,(England/OXON-AEEA0/2020:5.5E-4,(England/OXON-AC507/2020:5.5E-4,(England/OXON-AD08D/2020:5.5E-4,(England/EXET-135C0D/2020:5.5E-4,Wales/PHWC-2B1B1/2020:5.5E-4)0.983:5.5E-4)1.000:5.5E-4)0.997:5.5E-4)0.893:5.5E-4)0.720:5.5E-4,(((Sweden/20-06097/2020:5.5E-4,(Sweden/20-05847/2020:5.5E-4,(Sweden/20-05721/2020:0.0,Sweden/20-06208/2020:0.0,Sweden/20-06209/2020:0.0):5.5E-4)0.000:5.5E-4)0.753:5.5E-4,(((((England/OXON-B253B/2020:5.5E-4,(Wales/PHWC-2EEB7/2020:5.5E-4,(Wales/PHWC-34531/2020:5.5E-4,(Wales/PHWC-26972/2020:5.5E-4,Wales/PHWC-31A71/2020:5.5E-4)1.000:5.5E-4)0.741:5.5E-4)1.000:5.5E-4)0.750:5.5E-4,((((England/OXON-AEA9D/2020:5.5E-4,((Bangladesh/BCSIR-NILMRC_086/2020:5.5E-4,England/CAMB-1ADDEF/2020:5.5E-4)0.725:5.5E-4,((England/NORT-2894D4/2020:5.5E-4,(England/OXON-B0A6B/2020:5.5E-4,England/OXON-B236E/2020:5.5E-4)0.754:5.5E-4)0.746:5.5E-4,(((Sweden/20-07734/2020:5.5E-4,(Sweden/20-51830/2020:5.5E-4,Sweden/20-51831/2020:5.5E-4)0.932:5.5E-4)0.738:5.5E-4,(((((((Belgium/HC-030760/2020:5.8E-4,England/NOTT-111EE3/2020:5.5E-4)0.038:5.5E-4,Belgium/TG-030757/2020:5.5E-4)0.481:5.5E-4,Belgium/030959/2020:5.5E-4)0.454:5.5E-4,((England/LOND-D61C4/2020:5.5E-4,England/20142023804/2020:5.5E-4)0.722:5.5E-4,(England/BRIS-12AF6C/2020:5.5E-4,(England/BRIS-12A773/2020:0.0,England/BRIS-12AB1D/2020:0.0):5.5E-4)0.921:5.5E-4)0.000:5.5E-4)0.948:5.5E-4,(((Italy/TE5547/2020:5.5E-4,Italy/TE5545/2020:5.5E-4)0.719:5.5E-4,(((((Beijing/DT-travelHU01/2020:5.5E-4,(Beijing/DT-travelHU02/2020:5.5E-4,Beijing/DT-travelHU03/2020:5.5E-4)0.415:5.5E-4)0.902:5.5E-4,Greece/251_32400/2020:5.5E-4)0.748:5.5E-4,(((England/SHEF-C052B/2020:5.5E-4,(England/20149001004/2020:5.5E-4,((((England/CAMB-82FCD/2020:5.5E-4,England/CAMB-7DBB2/2020:5.5E-4)0.746:5.5E-4,England/CAMB-8067F/2020:5.5E-4)0.000:5.5E-4,((England/CAMB-71D6D/2020:5.5E-4,England/CAMB-7EFF1/2020:5.5E-4)0.000:5.5E-4,England/CAMB-7DC19/2020:5.5E-4)1.000:5.5E-4)0.000:5.5E-4,England/CAMB-7EDCA/2020:5.5E-4)0.926:5.5E-4)0.168:5.5E-4)0.000:5.5E-4,(England/SHEF-CE851/2020:5.5E-4,England/20172001604/2020:5.5E-4)0.918:5.5E-4)0.763:5.5E-4,((((Argentina/PAIS_A016/2020:5.5E-4,England/OXON-AD09C/2020:5.5E-4)0.859:5.5E-4,(Russia/StPetersburg-RII8955S/2020:5.5E-4,((Australia/VIC334/2020:5.5E-4,(((England/LIVE-9BEF1/2020:5.5E-4,(England/LIVE-9A618/2020:5.5E-4,England/LIVE-9C722/2020:5.5E-4)0.000:5.5E-4)0.728:5.5E-4,(Wales/PHWC-25B5F/2020:5.5E-4,Denmark/ALAB-SSI200/2020:5.5E-4)0.000:5.5E-4)0.792:5.5E-4,((England/20206069204/2020:5.5E-4,((England/BRIS-129079/2020:5.5E-4,India/ILSCV31650/2020:5.6E-4)0.774:5.5E-4,England/CAMB-76DB3/2020:5.5E-4)0.998:5.5E-4)0.745:5.5E-4,((England/OXON-AE5BA/2020:5.5E-4,(England/OXON-ADC98/2020:5.5E-4,(USA/WA-S373/2020:5.5E-4,((Wales/PHWC-26918/2020:5.5E-4,(((((Wales/PHWC-15D2FE/2020:5.5E-4,Wales/PHWC-162715/2020:5.5E-4)0.000:5.5E-4,(Wales/PHWC-2AB1E/2020:5.5E-4,((NorthernIreland/NIRE-FA7D7/2020:5.5E-4,(Wales/PHWC-2EA4A/2020:5.5E-4,((England/BRIS-123473/2020:0.0,England/BRIS-123BD8/2020:0.0,England/BRIS-125F07/2020:0.0,England/CAMB-72FB1/2020:0.0,England/CAMB-770F5/2020:0.0,England/CAMB-79FAB/2020:0.0,England/CAMB-7B9D8/2020:0.0,England/CAMB-7EE30/2020:0.0,England/CAMB-7F3E5/2020:0.0):5.5E-4,(USA/CT-Yale-013/2020:0.0,England/LIVE-99761/2020:0.0,England/LIVE-99AD1/2020:0.0,England/NORT-283BB7/2020:0.0,England/NOTT-10DF14/2020:0.0,England/NOTT-10E5B7/2020:0.0):5.5E-4)1.000:5.5E-4)1.000:5.5E-4)1.000:5.5E-4,England/BRIS-125893/2020:5.5E-4)0.992:5.5E-4)1.000:5.5E-4)0.719:5.5E-4,Wales/PHWC-164300/2020:5.5E-4)0.000:5.5E-4,((Wales/PHWC-344AD/2020:5.5E-4,(((Vietnam/IBT-NIHE-16/2020:5.5E-4,(((((((England/LOND-D6C96/2020:0.0,England/LOND-D6DC0/2020:0.0):5.5E-4,(England/LOND-D3868/2020:5.5E-4,England/LOND-D3EFD/2020:5.5E-4)0.000:5.5E-4)1.000:5.5E-4,England/LOND-D41E4/2020:5.5E-4)0.989:5.5E-4,(USA/NY-PV09422/2020:0.0,USA/NY-PV09436/2020:0.0):5.5E-4)0.999:5.5E-4,England/20146025304/2020:5.5E-4)0.968:5.5E-4,SouthAfrica/Tygerberg_34/2020:5.5E-4)0.798:5.5E-4,Italy/4875/2020:5.5E-4)0.992:5.5E-4)0.567:5.5E-4,((England/20168042704/2020:5.5E-4,(((((Wales/PHWC-15CDFE/2020:5.5E-4,England/CAMB-7F743/2020:5.5E-4)0.000:5.5E-4,Scotland/CVR136/2020:5.5E-4)0.990:5.5E-4,(((((England/BRIS-1250B9/2020:5.5E-4,England/BRIS-129334/2020:5.5E-4)1.000:5.5E-4,(Wales/PHWC-34874/2020:5.5E-4,England/CAMB-7F707/2020:5.5E-4)1.000:5.5E-4)1.000:5.5E-4,((Israel/130710390/2020:5.5E-4,Canada/BC_05023412/2020:5.5E-4)0.994:5.5E-4,(((Colombia/GVI-97769/2020:5.5E-4,England/LOND-D3E66/2020:5.5E-4)0.905:5.5E-4,Wales/PHWC-16378D/2020:5.5E-4)0.994:5.5E-4,Japan/P5-2/2020:5.5E-4)0.000:5.5E-4)0.000:5.5E-4)0.758:5.5E-4,((England/NORT-288F4D/2020:5.5E-4,(England/20140073904/2020:5.5E-4,England/LOND-D4621/2020:5.5E-4)0.474:5.5E-4)0.918:5.5E-4,England/20144006304/2020:5.5E-4)0.000:5.5E-4)0.000:5.5E-4,England/20149005404/2020:5.5E-4)0.000:5.5E-4)0.912:5.5E-4,(England/20118142904/2020:5.5E-4,England/20120033002/2020:5.5E-4)1.000:5.5E-4)0.926:5.5E-4,England/20149007904/2020:5.5E-4)0.705:5.5E-4)0.544:5.5E-4,((Wales/PHWC-3606B/2020:5.5E-4,Wales/PHWC-30B7F/2020:5.5E-4)0.591:5.5E-4,((((Portugal/PT0315/2020:5.5E-4,Portugal/PT0330/2020:5.5E-4)1.000:5.5E-4,((((((((England/CAMB-7C4B8/2020:5.5E-4,England/CAMB-7C8F8/2020:5.5E-4)0.000:5.5E-4,((NorthernIreland/NIRE-FAF66/2020:5.9E-4,England/BRIS-12680B/2020:5.5E-4)1.000:5.5E-4,England/BRIS-122386/2020:5.5E-4)0.000:5.5E-4)1.000:5.5E-4,England/CAMB-72C14/2020:5.5E-4)0.982:5.5E-4,England/CAMB-7331E/2020:5.5E-4)0.957:5.5E-4,((England/NORT-288E5F/2020:5.5E-4,(England/CAMB-77A33/2020:5.5E-4,(England/BRIS-121D89/2020:0.0,England/CAMB-80DA7/2020:0.0):5.5E-4)0.000:5.5E-4)1.000:5.5E-4,England/NORT-288E7D/2020:5.5E-4)0.000:5.5E-4)1.000:5.5E-4,(England/20149003604/2020:5.5E-4,England/20128002004/2020:5.5E-4)0.000:5.5E-4)0.924:5.5E-4,((Wales/PHWC-36317/2020:5.5E-4,England/BRIS-12612E/2020:5.5E-4)0.783:5.5E-4,Wales/PHWC-2F1BD/2020:5.5E-4)0.971:5.5E-4)0.878:5.5E-4,(Spain/Donostia-San_Sebastian2165/2020:5.5E-4,England/201080043/2020:5.5E-4)1.000:5.5E-4)0.000:5.5E-4)0.929:5.5E-4,England/20154002704/2020:5.5E-4)0.590:5.5E-4,(Wales/PHWC-344E9/2020:5.5E-4,((((Scotland/EDB5733/2020:0.0,USA/MD-HP00048/2020:0.0,England/EXET-135A21/2020:0.0,England/EXET-135B00/2020:0.0,England/EXET-135CD0/2020:0.0,England/EXET-135ECB/2020:0.0,England/NORT-28597F/2020:0.0,England/NOTT-1109C5/2020:0.0,England/PORT-2D116D/2020:0.0,England/SHEF-C1F59/2020:0.0):5.5E-4,Scotland/CVR763/2020:5.5E-4)0.970:5.5E-4,Russia/CRIE161454/2020:5.5E-4)0.587:5.5E-4,((((England/LIVE-A0309/2020:5.5E-4,England/LIVE-A012D/2020:5.5E-4)0.733:5.5E-4,(England/LIVE-A00E4/2020:5.5E-4,England/LIVE-A047F/2020:5.5E-4)0.811:5.5E-4)0.000:5.5E-4,(((England/LIVE-A0433/2020:5.5E-4,((England/LIVE-A06B5/2020:5.5E-4,(England/LIVE-A0284/2020:5.5E-4,(England/LIVE-A05A9/2020:0.0,England/LIVE-A0679/2020:0.0):5.5E-4)0.000:5.5E-4)0.000:5.5E-4,(England/LIVE-A0512/2020:5.5E-4,England/LIVE-A00D5/2020:5.5E-4)0.734:5.5E-4)0.531:5.5E-4)0.000:5.5E-4,((England/LIVE-A04BB/2020:5.5E-4,(England/LIVE-A05D6/2020:0.0,England/LIVE-A05E5/2020:0.0):5.5E-4)0.942:5.5E-4,England/LIVE-A059A/2020:5.5E-4)0.000:5.5E-4)0.690:5.5E-4,England/LIVE-A066A/2020:5.5E-4)0.000:5.5E-4)0.952:5.5E-4,Switzerland/101187/2020:5.5E-4)0.431:5.5E-4)0.460:5.5E-4)0.439:5.5E-4)0.402:5.5E-4)0.452:5.5E-4)0.563:5.5E-4)0.000:5.5E-4,Wales/PHWC-27AAB/2020:5.5E-4)0.489:5.5E-4)0.000:5.5E-4,Australia/VIC860/2020:5.5E-4)0.000:5.5E-4)0.500:5.5E-4,(((((England/CAMB-78179/2020:5.5E-4,(((England/BRIS-121CD7/2020:0.0,England/BRIS-121F92/2020:0.0,England/BRIS-12277B/2020:0.0,England/BRIS-122D1F/2020:0.0,England/CAMB-72009/2020:0.0,England/CAMB-72810/2020:0.0,England/CAMB-729D1/2020:0.0,England/CAMB-72D7B/2020:0.0,England/CAMB-7622D/2020:0.0,England/CAMB-76287/2020:0.0,England/CAMB-765E8/2020:0.0,England/CAMB-7674C/2020:0.0,England/CAMB-77EDD/2020:0.0,England/CAMB-78C0F/2020:0.0,England/CAMB-79318/2020:0.0,England/CAMB-79521/2020:0.0,England/CAMB-7957C/2020:0.0,England/CAMB-796F1/2020:0.0,England/CAMB-798FB/2020:0.0,England/CAMB-7BC39/2020:0.0,England/CAMB-7C7DD/2020:0.0,England/CAMB-7CE23/2020:0.0,England/CAMB-7DD43/2020:0.0):5.5E-4,(NorthernIreland/NIRE-FA625/2020:0.0,NorthernIreland/NIRE-FA77D/2020:0.0,NorthernIreland/NIRE-FAA83/2020:0.0,NorthernIreland/NIRE-FAF2A/2020:0.0,NorthernIreland/NIRE-FBC9B/2020:0.0,NorthernIreland/NIRE-FC25C/2020:0.0,Scotland/GCVR-170301/2020:0.0,Scotland/GCVR-17034D/2020:0.0,Scotland/GCVR-170529/2020:0.0,Scotland/GCVR-1705FC/2020:0.0,Scotland/GCVR-170CAC/2020:0.0,Scotland/GCVR-1715BF/2020:0.0,England/BRIS-121BE9/2020:0.0,England/BRIS-1222B6/2020:0.0,England/BRIS-1230AC/2020:0.0,England/BRIS-12330D/2020:0.0,England/BRIS-12333A/2020:0.0,England/BRIS-123895/2020:0.0,England/BRIS-1249DD/2020:0.0,England/BRIS-124E0B/2020:0.0,England/BRIS-124E92/2020:0.0,England/BRIS-1251D4/2020:0.0,England/BRIS-125918/2020:0.0,England/BRIS-125DA3/2020:0.0,England/BRIS-125E19/2020:0.0,England/BRIS-125EDD/2020:0.0,England/BRIS-125F16/2020:0.0,England/BRIS-125F61/2020:0.0,England/BRIS-12604F/2020:0.0,England/BRIS-1260F4/2020:0.0,England/BRIS-12623A/2020:0.0,England/BRIS-126276/2020:0.0,England/BRIS-126328/2020:0.0,England/BRIS-12681A/2020:0.0,England/BRIS-128C67/2020:0.0,England/CAMB-1AA4DE/2020:0.0,England/CAMB-1AA68D/2020:0.0,England/CAMB-1AA6AB/2020:0.0,England/CAMB-1AABCA/2020:0.0,England/CAMB-1AB9ED/2020:0.0,England/CAMB-1ABD4B/2020:0.0,England/CAMB-71D7C/2020:0.0,England/CAMB-722F4/2020:0.0,England/CAMB-72564/2020:0.0,England/CAMB-728A7/2020:0.0,England/CAMB-72A56/2020:0.0,England/CAMB-76120/2020:0.0,England/CAMB-76A25/2020:0.0,England/CAMB-77453/2020:0.0,England/CAMB-79C3B/2020:0.0,England/CAMB-7A47E/2020:0.0,England/CAMB-7B9AB/2020:0.0,England/CAMB-7CAD4/2020:0.0,England/CAMB-7CB1D/2020:0.0,England/CAMB-7CDEA/2020:0.0,England/CAMB-7DEB9/2020:0.0,England/CAMB-7E8F6/2020:0.0,England/CAMB-80563/2020:0.0,England/CAMB-80624/2020:0.0,England/CAMB-8075E/2020:0.0,England/CAMB-807A9/2020:0.0,England/CAMB-80ABF/2020:0.0,England/CAMB-834DC/2020:0.0,England/CAMB-843B0/2020:0.0,England/CAMB-846C6/2020:0.0,England/LOND-D62B2/2020:0.0,England/LOND-D6768/2020:0.0,England/NORT-288DCB/2020:0.0,England/NORT-288F7A/2020:0.0,England/NORT-289085/2020:0.0,England/NORT-289155/2020:0.0,England/NORT-289252/2020:0.0,England/NORT-289489/2020:0.0,England/NORT-28954A/2020:0.0,England/NORT-289559/2020:0.0,England/NORT-289753/2020:0.0,England/NORT-289771/2020:0.0,England/NORT-289841/2020:0.0,England/NORT-28988D/2020:0.0,England/NORT-2898F6/2020:0.0,England/NORT-289999/2020:0.0):5.5E-4)0.000:5.5E-4,England/BRIS-125A51/2020:5.5E-4)1.000:5.5E-4)0.851:5.5E-4,England/BRIS-123C6C/2020:5.5E-4)0.967:5.5E-4,Wales/PHWC-32955/2020:5.5E-4)1.000:5.5E-4,England/NORT-289331/2020:5.5E-4)1.000:5.5E-4,England/20104003304/2020:5.5E-4)0.601:5.5E-4)0.592:5.5E-4)0.000:5.5E-4,((Singapore/126/2020:5.5E-4,Switzerland/TI2045/2020:5.5E-4)0.000:5.5E-4,((((England/NORW-ECB18/2020:5.5E-4,England/201140293/2020:5.5E-4)0.770:5.5E-4,Wales/PHWC-2674B/2020:5.5E-4)0.866:5.5E-4,((Japan/P4-1/2020:0.0,Japan/P4-3/2020:0.0):5.5E-4,(England/201161201/2020:5.5E-4,(((((Portugal/PT0045/2020:0.0,Portugal/PT0049/2020:0.0,Portugal/PT0050/2020:0.0,Portugal/PT0083/2020:0.0):5.5E-4,England/20142018604/2020:5.5E-4)0.000:5.5E-4,((Scotland/EDB018/2020:5.5E-4,(((Spain/Donostia-San_Sebastian2144/2020:5.5E-4,Spain/Donostia-San_Sebastian_COV003261/2020:5.5E-4)0.000:5.5E-4,Spain/Donostia-San_Sebastian2149/2020:5.5E-4)0.646:5.5E-4,England/201160962/2020:5.5E-4)0.934:5.5E-4)0.685:5.5E-4,Australia/VIC658/2020:5.5E-4)0.954:5.5E-4)0.000:5.5E-4,(England/201161329/2020:5.5E-4,Portugal/PT0600/2020:5.5E-4)0.000:5.5E-4)0.448:5.5E-4,(England/20166054804/2020:5.5E-4,(England/20129035404/2020:5.5E-4,England/201421353/2020:5.5E-4)0.000:5.5E-4)1.000:5.5E-4)0.850:5.5E-4)0.990:5.5E-4)0.981:5.5E-4)0.000:5.5E-4,(((Australia/SAP215/2020:5.5E-4,((((England/20168038104/2020:5.5E-4,((England/20168038004/2020:5.5E-4,England/20168038204/2020:5.5E-4)0.731:5.5E-4,England/20168038604/2020:5.5E-4)0.000:5.5E-4)0.938:5.5E-4,(NewZealand/20VR0933/2020:5.5E-4,((Canada/QC_AV9/2020:5.5E-4,USA/TX-HMH038/2020:5.5E-4)0.988:5.5E-4,((England/CAMB-1ABC20/2020:5.5E-4,(England/20174049204/2020:6.8E-4,England/CAMB-1ADDC1/2020:5.5E-4)0.728:5.5E-4)0.643:5.5E-4,Australia/VIC1599/2020:5.5E-4)0.858:5.5E-4)0.742:5.5E-4)0.448:5.5E-4)0.753:5.5E-4,India/NCDC-02155/2020:5.5E-4)0.753:5.5E-4,((((Lithuania/ChVir2225/2020:5.5E-4,((Russia/Moscow_PMVL-2/2020:5.5E-4,(England/201180317/2020:5.5E-4,((((((((England/20146008104/2020:5.5E-4,(England/CAMB-758C2/2020:5.5E-4,((England/CAMB-7D3C9/2020:5.5E-4,((England/CAMB-77954/2020:5.5E-4,(England/BRIS-1226F6/2020:5.5E-4,England/BRIS-122605/2020:5.5E-4)0.000:5.5E-4)0.981:5.5E-4,England/CAMB-73EA4/2020:5.5E-4)1.000:5.5E-4)0.999:5.5E-4,(England/BRIS-1239A1/2020:5.5E-4,((England/CAMB-729A4/2020:5.5E-4,((NorthernIreland/NIRE-FBDF2/2020:0.0,England/BRIS-123060/2020:0.0,England/BRIS-124C5C/2020:0.0,England/CAMB-725FB/2020:0.0,England/CAMB-809A3/2020:0.0,England/NORT-2890EF/2020:0.0):5.5E-4,(England/CAMB-7D1B0/2020:5.5E-4,((England/CAMB-75CE4/2020:5.5E-4,((((England/NORT-2898AB/2020:5.5E-4,NorthernIreland/NIRE-FCB42/2020:5.5E-4)1.000:5.5E-4,England/CAMB-1AB90B/2020:5.5E-4)0.000:5.5E-4,((England/CAMB-79372/2020:5.5E-4,England/CAMB-7A511/2020:5.5E-4)0.000:5.5E-4,England/CAMB-7A1FF/2020:5.5E-4)0.359:5.5E-4)0.000:5.5E-4,((England/CAMB-775E7/2020:5.5E-4,England/CAMB-1AF1F0/2020:5.5E-4)0.000:5.5E-4,England/BRIS-124B31/2020:5.5E-4)0.000:5.5E-4)0.999:5.5E-4)0.250:5.5E-4,(((NorthernIreland/NIRE-FBCE6/2020:0.0,England/CAMB-7D781/2020:0.0):5.5E-4,(England/CAMB-7A20B/2020:5.5E-4,Scotland/GCVR-1708D5/2020:5.5E-4)0.996:5.5E-4)0.935:5.5E-4,(England/BRIS-122878/2020:5.5E-4,England/CAMB-75DF0/2020:5.5E-4)0.000:5.5E-4)0.899:5.5E-4)0.995:5.5E-4)0.844:5.5E-4)0.998:5.5E-4)0.997:5.5E-4,((England/CAMB-81A18/2020:5.5E-4,(((((((England/BRIS-123A71/2020:5.5E-4,England/CAMB-7F3D6/2020:5.5E-4)0.000:5.5E-4,England/CAMB-7CA4D/2020:5.5E-4)0.000:5.5E-4,(England/NORT-282198/2020:5.5E-4,NorthernIreland/NIRE-FAB08/2020:5.5E-4)0.000:5.5E-4)1.000:5.5E-4,England/BRIS-124A16/2020:5.5E-4)0.000:5.5E-4,((((England/CAMB-7E1EC/2020:0.0,England/CAMB-840C8/2020:0.0,England/NORT-282DD0/2020:0.0,England/NOTT-10F291/2020:0.0,England/NOTT-10F352/2020:0.0):5.5E-4,(England/NORT-28A29D/2020:0.0,England/NOTT-10ECA3/2020:0.0,England/NOTT-10F422/2020:0.0,England/NOTT-10F62C/2020:0.0):5.5E-4)0.000:5.5E-4,(England/NORT-288EC8/2020:0.0,England/NORT-28A1EB/2020:0.0):5.5E-4)0.000:5.5E-4,England/NORT-28B0B0/2020:5.5E-4)0.522:5.5E-4)0.000:5.5E-4,(England/NORT-28A5A3/2020:5.5E-4,England/CAMB-78BD5/2020:5.5E-4)0.000:5.5E-4)0.998:5.5E-4,Scotland/GCVR-1720CC/2020:5.5E-4)0.956:5.5E-4)1.000:5.5E-4,England/CAMB-71F49/2020:5.5E-4)0.690:5.5E-4)0.962:5.5E-4)1.000:5.5E-4)0.965:5.5E-4)0.940:5.5E-4)0.999:5.5E-4,((Wales/PHWC-2AD27/2020:5.5E-4,(((((((Spain/Valencia90/2020:5.5E-4,England/SHEF-CC431/2020:5.5E-4)0.000:5.5E-4,Scotland/CVR236/2020:5.5E-4)1.000:5.5E-4,((((Canada/NB_261/2020:0.0,Canada/NB_264/2020:0.0):5.5E-4,(Scotland/GCVR-1709A5/2020:5.5E-4,(England/CAMB-7804F/2020:5.5E-4,England/CAMB-79248/2020:5.5E-4)0.905:5.5E-4)0.000:5.5E-4)0.000:5.5E-4,(England/EXET-1354C9/2020:5.5E-4,England/SHEF-C2222/2020:5.5E-4)0.000:5.5E-4)0.000:5.5E-4,(England/CAMB-7F00C/2020:5.5E-4,(England/CAMB-7D6EE/2020:5.5E-4,((((((England/CAMB-79758/2020:5.5E-4,England/CAMB-7BBC3/2020:5.5E-4)0.000:5.5E-4,(England/CAMB-84514/2020:5.5E-4,(England/BRIS-122EB2/2020:5.5E-4,England/BRIS-125EEC/2020:5.5E-4)0.000:5.5E-4)0.000:5.5E-4)0.936:5.5E-4,England/CAMB-7E0B2/2020:5.5E-4)0.986:5.5E-4,England/CAMB-7B61D/2020:5.5E-4)0.989:5.5E-4,(England/CAMB-71ED3/2020:5.5E-4,England/CAMB-7DC37/2020:5.5E-4)0.945:5.5E-4)1.000:5.5E-4,((England/CAMB-73017/2020:0.0,England/CAMB-7BCDF/2020:0.0):5.5E-4,((England/CAMB-817C6/2020:5.5E-4,(England/CAMB-7C95F/2020:5.5E-4,(England/CAMB-7250A/2020:0.0,England/CAMB-726CB/2020:0.0,England/CAMB-79020/2020:0.0,England/CAMB-807D6/2020:0.0):5.5E-4)0.000:5.5E-4)1.000:5.5E-4,England/CAMB-7328A/2020:5.5E-4)0.000:5.5E-4)0.000:5.5E-4)1.000:5.5E-4)1.000:5.5E-4)1.000:5.5E-4)0.000:5.5E-4)0.998:5.5E-4,(Japan/P4-2/2020:0.0,Japan/P4-5/2020:0.0,Japan/P5-1/2020:0.0):5.5E-4)0.743:5.5E-4,Spain/Valencia231/2020:5.5E-4)0.316:5.5E-4,((NorthernIreland/NIRE-10429C/2020:5.5E-4,((England/CAMB-75F45/2020:5.5E-4,(England/CAMB-73721/2020:5.5E-4,(England/CAMB-7C8DA/2020:5.5E-4,(England/CAMB-73606/2020:5.5E-4,((England/CAMB-72FDF/2020:5.5E-4,(England/BRIS-12276C/2020:0.0,England/BRIS-122D3D/2020:0.0):5.5E-4)0.000:5.5E-4,England/CAMB-76B8C/2020:5.5E-4)0.947:5.5E-4)1.000:5.5E-4)0.000:5.5E-4)1.000:5.5E-4)0.974:5.5E-4,Finland/15A602/2020:5.5E-4)0.000:5.5E-4)0.999:5.5E-4,Germany/BAV-MVP0184/2020:5.5E-4)0.214:5.5E-4)0.000:5.5E-4,(Spain/Donostia-San_Sebastian_COV003256/2020:5.5E-4,England/20144067104/2020:5.5E-4)1.000:5.5E-4)0.000:5.5E-4)0.910:5.5E-4,England/20140069104/2020:5.5E-4)0.950:5.5E-4)0.709:5.5E-4,Greece/222_33921/2020:5.5E-4)0.801:5.5E-4,((((Wales/PHWC-2B55B/2020:5.5E-4,((((England/20140068704/2020:5.5E-4,(England/NORW-E8596/2020:5.5E-4,((((((Belgium/ULG-10093/2020:5.5E-4,(England/CAMB-1AB24C/2020:5.5E-4,England/CAMB-794CA/2020:5.5E-4)0.000:5.5E-4)1.000:5.5E-4,England/CAMB-75F36/2020:5.5E-4)1.000:5.5E-4,England/CAMB-8357F/2020:5.5E-4)0.999:5.5E-4,England/NORT-2897F9/2020:5.5E-4)1.000:5.5E-4,(Wales/PHWC-15CF34/2020:5.5E-4,(Wales/PHWC-32278/2020:5.5E-4,Wales/PHWC-36BD3/2020:5.5E-4)1.000:5.5E-4)1.000:5.5E-4)0.000:5.5E-4,(((((((Wales/PHWC-3620B/2020:5.5E-4,Wales/PHWC-2FFA4/2020:5.5E-4)0.000:5.5E-4,Wales/PHWC-28B10/2020:5.5E-4)1.000:5.5E-4,((((England/BRIS-12607C/2020:5.5E-4,((England/BRIS-129EAC/2020:5.5E-4,England/BRIS-12AAC5/2020:5.5E-4)0.726:5.5E-4,(England/BRIS-128E9E/2020:5.5E-4,England/BRIS-129FC7/2020:5.5E-4)0.000:5.5E-4)1.000:5.5E-4)0.739:5.5E-4,England/BRIS-126DFD/2020:5.5E-4)0.792:5.5E-4,(((((((England/BRIS-1266E3/2020:5.5E-4,England/BRIS-1228E1/2020:5.5E-4)0.000:5.5E-4,(England/BRIS-1251C5/2020:0.0,England/BRIS-12673B/2020:0.0):5.5E-4)0.000:5.5E-4,(England/BRIS-122D88/2020:5.5E-4,(England/BRIS-125787/2020:5.5E-4,England/BRIS-126443/2020:5.5E-4)0.723:5.5E-4)0.000:5.5E-4)0.998:5.5E-4,England/BRIS-1264F8/2020:5.5E-4)0.996:5.5E-4,England/BRIS-125F34/2020:5.5E-4)1.000:5.5E-4,England/BRIS-1236D7/2020:5.5E-4)1.000:5.5E-4,England/BRIS-125F43/2020:5.5E-4)0.000:5.5E-4)0.923:5.5E-4,Wales/PHWC-249DE/2020:5.5E-4)0.733:5.5E-4)0.000:5.5E-4,(((Wales/PHWC-1647D7/2020:5.5E-4,Wales/PHWC-15C3FC/2020:5.5E-4)1.000:5.5E-4,Wales/PHWC-28C86/2020:5.5E-4)0.000:5.5E-4,((Wales/PHWC-26C5B/2020:5.5E-4,Wales/PHWC-3430A/2020:5.5E-4)0.731:5.5E-4,((Wales/PHWC-15CB6D/2020:5.5E-4,Wales/PHWC-33ECE/2020:5.5E-4)0.874:5.5E-4,Wales/PHWC-15D2C1/2020:5.5E-4)1.000:5.5E-4)0.764:5.5E-4)0.549:5.5E-4)0.998:5.5E-4,(Wales/PHWC-2AA4E/2020:5.5E-4,(Wales/PHWC-2ED32/2020:5.5E-4,(Wales/PHWC-28D83/2020:5.5E-4,Wales/PHWC-2D1BF/2020:5.5E-4)0.000:5.5E-4)0.924:5.5E-4)0.000:5.5E-4)0.753:5.5E-4,(((Wales/PHWC-16029E/2020:5.5E-4,(Wales/PHWC-164DA8/2020:5.5E-4,Wales/PHWC-160E4F/2020:5.5E-4)1.000:5.5E-4)0.000:5.5E-4,(Wales/PHWC-15E8CE/2020:5.5E-4,(Wales/PHWC-15E59A/2020:5.5E-4,(Wales/PHWC-162B37/2020:5.5E-4,Wales/PHWC-162C70/2020:5.5E-4)1.000:5.5E-4)0.978:5.5E-4)0.000:5.5E-4)0.752:5.5E-4,(Wales/PHWC-16096C/2020:5.5E-4,(Wales/PHWC-164C7E/2020:5.5E-4,Wales/PHWC-1649E0/2020:5.5E-4)0.997:5.5E-4)0.000:5.5E-4)0.962:5.5E-4)0.000:5.5E-4,(((Portugal/PT0062/2020:5.5E-4,Portugal/PT0150/2020:5.5E-4)0.922:5.5E-4,(England/NORT-281339/2020:5.5E-4,England/NORT-281F9F/2020:5.5E-4)0.950:5.5E-4)0.743:5.5E-4,(Portugal/PT0079/2020:5.5E-4,((Portugal/PT0081/2020:0.0,Portugal/PT0105/2020:0.0):5.5E-4,(Portugal/PT0103/2020:5.5E-4,England/LIVE-9F394/2020:5.5E-4)0.717:5.5E-4)0.155:5.5E-4)0.762:5.5E-4)0.919:5.5E-4)0.740:5.5E-4)0.449:5.5E-4)0.625:5.5E-4)0.743:5.5E-4,England/CAMB-78030/2020:5.5E-4)0.000:5.5E-4,((England/OXON-AE338/2020:5.5E-4,((England/CAMB-1B2D8D/2020:5.5E-4,England/NORW-E747C/2020:5.5E-4)0.944:5.5E-4,(England/CAMB-7B4AA/2020:5.5E-4,(England/SHEF-C715D/2020:5.5E-4,(Israel/13077711/2020:5.5E-4,(England/BIRM-5E9F9/2020:5.5E-4,England/BIRM-5E971/2020:5.5E-4)0.915:5.5E-4)0.274:5.5E-4)0.928:5.5E-4)1.000:5.5E-4)0.000:5.5E-4)0.752:5.5E-4,((((((Sweden/20-07298/2020:0.0,England/OXON-AD6B8/2020:0.0,England/OXON-AE848/2020:0.0):5.5E-4,Australia/VIC884/2020:5.5E-4)0.723:5.5E-4,((((England/LIVE-9C5CE/2020:5.5E-4,(((((((England/BRIS-12C225/2020:5.5E-4,((((England/LIVE-9DEFF/2020:5.5E-4,England/LIVE-9D41B/2020:5.5E-4)1.000:5.5E-4,(England/LIVE-9B107/2020:5.5E-4,(England/LIVE-9C0DC/2020:5.5E-4,England/LIVE-9C889/2020:5.5E-4)0.865:5.5E-4)0.789:5.5E-4)1.000:5.5E-4,(England/LIVE-9D518/2020:5.5E-4,(England/LIVE-9DDD4/2020:5.5E-4,England/LIVE-9A180/2020:5.5E-4)1.000:5.5E-4)0.000:5.5E-4)0.000:5.5E-4,(((England/LIVE-9C93B/2020:5.5E-4,(England/LIVE-9CBBD/2020:5.5E-4,England/LIVE-9F121/2020:5.5E-4)0.000:5.5E-4)0.724:5.5E-4,(England/LIVE-9CD02/2020:5.5E-4,England/LIVE-99FA5/2020:5.5E-4)1.000:5.5E-4)0.723:5.5E-4,(England/LIVE-9927F/2020:5.5E-4,((England/LIVE-9A108/2020:5.5E-4,(England/LIVE-9A3C6/2020:5.5E-4,England/LIVE-9DB43/2020:5.5E-4)1.000:5.5E-4)0.922:5.5E-4,England/LIVE-9B90F/2020:5.5E-4)1.000:5.5E-4)0.000:5.5E-4)0.000:5.5E-4)0.913:5.5E-4)0.909:5.5E-4,(Wales/PHWC-163C51/2020:5.5E-4,((((Wales/PHWC-164EA5/2020:5.5E-4,Wales/PHWC-164740/2020:5.5E-4)1.000:5.5E-4,Wales/PHWC-15E749/2020:5.5E-4)0.000:5.5E-4,((England/BRIS-128B4C/2020:5.5E-4,England/BRIS-12BF4D/2020:5.5E-4)1.000:5.5E-4,Wales/PHWC-15CCC4/2020:5.5E-4)1.000:5.5E-4)0.000:5.5E-4,(Wales/PHWC-163116/2020:5.5E-4,((Wales/PHWC-1635DE/2020:5.5E-4,England/BRIS-128BB5/2020:5.5E-4)0.744:5.5E-4,(England/BRIS-126F9D/2020:5.5E-4,(England/BRIS-12CF97/2020:5.5E-4,(England/BRIS-12CF79/2020:0.0,England/BRIS-12CF88/2020:0.0,England/BRIS-12CFA6/2020:0.0):5.5E-4)0.582:5.5E-4)0.918:5.5E-4)1.000:5.5E-4)1.000:5.5E-4)0.994:5.5E-4)0.913:5.5E-4)0.999:5.5E-4,(England/20174050404/2020:5.5E-4,(((((Scotland/CVR3838/2020:0.0,England/SHEF-C0479/2020:0.0):5.5E-4,England/SHEF-D1CD7/2020:5.5E-4)1.000:5.5E-4,England/BRIS-12DA3B/2020:5.5E-4)0.453:5.5E-4,(((England/BRIS-12278A/2020:5.5E-4,(England/BRIS-12C850/2020:5.5E-4,(England/BRIS-12D2E8/2020:0.0,England/BRIS-12D3A9/2020:0.0):5.5E-4)0.889:5.5E-4)0.235:5.5E-4,(England/OXON-B08E9/2020:5.5E-4,England/OXON-B19F4/2020:5.5E-4)0.879:5.5E-4)0.734:5.5E-4,((((England/BRIS-1295C5/2020:5.5E-4,England/OXON-B15E1/2020:5.5E-4)0.502:5.5E-4,Wales/PHWC-25E74/2020:5.5E-4)0.732:5.5E-4,(((Wales/PHWC-2EAE0/2020:5.5E-4,(England/BRIS-12AA7A/2020:5.5E-4,Scotland/CVR3251/2020:5.5E-4)0.648:5.5E-4)0.740:5.5E-4,((((((Scotland/CVR1476/2020:5.5E-4,(England/BRIS-12621C/2020:5.5E-4,England/BRIS-126C3C/2020:5.5E-4)0.741:5.5E-4)0.658:5.5E-4,Scotland/CVR3805/2020:5.5E-4)0.473:5.5E-4,Scotland/CVR3151/2020:5.5E-4)0.741:5.5E-4,(England/BRIS-12E047/2020:5.5E-4,England/LIVE-99A95/2020:5.5E-4)0.738:5.5E-4)0.000:5.5E-4,((England/BRIS-122C8B/2020:5.5E-4,(Scotland/GCVR-170FD0/2020:5.5E-4,(Scotland/CVR1926/2020:5.5E-4,Scotland/GCVR-171018/2020:5.5E-4)0.000:5.5E-4)0.757:5.5E-4)0.919:5.5E-4,(England/NORT-281B13/2020:5.5E-4,(England/NORT-28371D/2020:5.5E-4,Scotland/CVR3367/2020:5.5E-4)0.000:5.5E-4)0.925:5.5E-4)0.000:5.5E-4)1.000:5.5E-4,(((Wales/PHWC-2811E/2020:5.5E-4,((((England/NORT-298760/2020:5.5E-4,(England/NORT-28C7E7/2020:5.5E-4,(England/NORT-28C7D8/2020:5.5E-4,England/NORT-28C978/2020:5.5E-4)1.000:5.5E-4)1.000:5.5E-4)1.000:5.5E-4,England/NORT-28C86C/2020:5.5E-4)1.000:5.5E-4,((England/NORT-28C389/2020:5.5E-4,((England/NORT-28C064/2020:5.5E-4,England/NORT-28CB54/2020:5.5E-4)0.000:5.5E-4,England/NORT-28C9B4/2020:5.5E-4)0.772:5.5E-4)1.000:5.5E-4,England/NORT-298751/2020:5.5E-4)0.000:5.5E-4)0.000:5.5E-4,((England/NORT-29879D/2020:5.5E-4,England/NORT-29878E/2020:5.5E-4)0.000:5.5E-4,(England/NORT-28CA2A/2020:5.5E-4,(England/NORT-28C5DE/2020:5.5E-4,(England/NORT-28C9A5/2020:0.0,England/NORT-28CB81/2020:0.0):5.5E-4)0.000:5.5E-4)0.000:5.5E-4)0.000:5.5E-4)0.902:5.5E-4)0.741:5.5E-4,Wales/PHWC-2607D/2020:5.5E-4)0.459:5.5E-4,NorthernIreland/NIRE-FC553/2020:5.5E-4)0.742:5.5E-4)0.996:5.5E-4)1.000:5.5E-4,((England/BRIS-12D822/2020:5.5E-4,(Scotland/CVR2739/2020:5.5E-4,(England/LIVE-99CEA/2020:5.5E-4,(England/20184046404/2020:5.5E-4,(England/LIVE-9F67D/2020:5.5E-4,(England/20184028804/2020:5.5E-4,England/20176045804/2020:5.5E-4)1.000:5.5E-4)0.986:5.5E-4)0.905:5.5E-4)0.478:5.5E-4)0.477:5.5E-4)0.477:5.5E-4,Scotland/CVR3494/2020:5.5E-4)0.860:5.5E-4)0.961:5.5E-4)0.413:5.5E-4,((((((England/BRIS-12BD9E/2020:5.5E-4,(((England/BRIS-12DA4A/2020:5.5E-4,England/CAMB-74D1F/2020:5.5E-4)0.735:5.5E-4,(Scotland/CVR3808/2020:5.5E-4,(((((England/BRIS-12BA79/2020:5.5E-4,England/BRIS-12DA68/2020:5.5E-4)0.750:5.5E-4,England/NORT-2892E9/2020:5.5E-4)0.000:5.5E-4,England/BRIS-12BD07/2020:5.5E-4)0.000:5.5E-4,(England/BRIS-12BA88/2020:5.5E-4,Scotland/CVR3824/2020:5.5E-4)0.000:5.5E-4)0.000:5.5E-4,(((England/BRIS-123C3F/2020:5.5E-4,England/BRIS-12DF96/2020:5.5E-4)0.873:5.5E-4,((((England/BRIS-12D628/2020:5.5E-4,(England/BRIS-12D637/2020:5.5E-4,(England/BRIS-12D576/2020:5.5E-4,England/BRIS-12D619/2020:5.5E-4)1.000:5.5E-4)1.000:5.5E-4)0.718:5.5E-4,((Scotland/CVR2363/2020:0.0,Scotland/CVR2561/2020:0.0,England/BRIS-12BB1C/2020:0.0,England/BRIS-12BC37/2020:0.0,England/BRIS-12BD8F/2020:0.0,England/BRIS-12BE04/2020:0.0,England/BRIS-12C1BF/2020:0.0,England/BRIS-12C920/2020:0.0,England/BRIS-12CD51/2020:0.0,England/BRIS-12CD7F/2020:0.0,England/BRIS-12D761/2020:0.0,England/BRIS-12D7AD/2020:0.0,England/BRIS-12D804/2020:0.0):5.5E-4,(England/BRIS-12BA97/2020:5.5E-4,England/BRIS-12C37D/2020:5.5E-4)0.000:5.5E-4)0.000:5.5E-4)0.000:5.5E-4,(England/BRIS-12C331/2020:5.5E-4,England/BRIS-12DA1D/2020:5.5E-4)0.718:5.5E-4)0.000:5.5E-4,((((Scotland/CVR3167/2020:0.0,Scotland/CVR3492/2020:0.0):5.5E-4,England/BRIS-12D43D/2020:5.5E-4)0.000:5.5E-4,(England/BRIS-122C5E/2020:5.5E-4,(England/BRIS-12DA59/2020:5.5E-4,((((England/BRIS-12BDBC/2020:0.0,England/BRIS-12C03A/2020:0.0,England/BRIS-12C058/2020:0.0):5.5E-4,England/BRIS-12C049/2020:5.5E-4)0.000:5.5E-4,England/BRIS-12C3C8/2020:5.5E-4)0.891:5.5E-4,England/BRIS-12C067/2020:5.5E-4)0.915:5.5E-4)0.998:5.5E-4)0.000:5.5E-4)1.000:5.5E-4,NorthernIreland/NIRE-101736/2020:5.5E-4)0.000:5.5E-4)0.000:5.5E-4)1.000:5.5E-4,Scotland/CVR3813/2020:5.5E-4)0.000:5.5E-4)1.000:5.5E-4)0.446:5.5E-4)0.999:5.5E-4,England/BRIS-1227F3/2020:5.5E-4)0.000:5.5E-4)0.998:5.5E-4,Scotland/CVR3841/2020:5.5E-4)0.000:5.5E-4,England/BRIS-12BC0A/2020:5.5E-4)1.000:5.5E-4,Wales/PHWC-2AF9A/2020:5.5E-4)0.945:5.5E-4,(((England/BRIS-127EDB/2020:5.5E-4,(Wales/PHWC-28D29/2020:5.5E-4,England/BIRM-5E9EA/2020:5.5E-4)0.773:5.5E-4)0.730:5.5E-4,(((England/BRIS-12BAA6/2020:0.0,England/BRIS-12D813/2020:0.0):5.5E-4,(((((Scotland/CVR2468/2020:5.5E-4,Scotland/CVR2764/2020:5.5E-4)1.000:5.5E-4,(((England/BRIS-128793/2020:0.0,England/BRIS-1288DC/2020:0.0):5.5E-4,England/BRIS-12906A/2020:5.5E-4)0.679:5.5E-4,(((England/BRIS-123A17/2020:5.5E-4,England/BRIS-1249FB/2020:5.5E-4)0.000:5.5E-4,((England/BRIS-124F44/2020:5.5E-4,(((England/BRIS-123A26/2020:5.5E-4,(England/BRIS-125A33/2020:5.5E-4,(England/BRIS-122C6D/2020:5.5E-4,England/BRIS-122C12/2020:5.5E-4)0.361:5.5E-4)0.999:5.5E-4)0.000:5.5E-4,((((Scotland/CVR3816/2020:5.5E-4,Scotland/CVR3819/2020:5.5E-4)0.721:5.5E-4,Scotland/CVR152/2020:5.5E-4)0.504:5.5E-4,England/BRIS-125A42/2020:5.5E-4)0.507:5.5E-4,England/BRIS-128FE6/2020:5.5E-4)0.000:5.5E-4)0.512:5.5E-4,(NorthernIreland/NIRE-FB85B/2020:0.0,NorthernIreland/NIRE-FB897/2020:0.0,Scotland/GCVR-1712B8/2020:0.0,England/BRIS-1229DF/2020:0.0,England/BRIS-126003/2020:0.0,England/BRIS-128F5F/2020:0.0,England/BRIS-12903D/2020:0.0,England/BRIS-12AA3E/2020:0.0,England/BRIS-12AE7E/2020:0.0,England/BRIS-12AEBA/2020:0.0):5.5E-4)0.508:5.5E-4)0.520:5.5E-4,England/BRIS-1269DB/2020:5.5E-4)0.000:5.5E-4)0.507:5.5E-4,(England/BRIS-1255D8/2020:0.0,England/BRIS-12AAE3/2020:0.0):5.5E-4)0.000:5.5E-4)0.895:5.5E-4)1.000:5.5E-4,England/BRIS-12DAE0/2020:5.5E-4)0.000:5.5E-4,((England/BRIS-12D8C8/2020:5.5E-4,((England/BRIS-12CD15/2020:5.5E-4,England/BRIS-12D831/2020:5.5E-4)0.000:5.5E-4,England/BRIS-12C86F/2020:5.5E-4)1.000:5.5E-4)0.000:5.5E-4,(((England/BRIS-12C832/2020:5.5E-4,((England/BRIS-12DA77/2020:5.5E-4,England/BRIS-12D8E6/2020:5.5E-4)0.473:5.5E-4,England/BRIS-12C216/2020:5.5E-4)0.452:5.5E-4)0.448:5.5E-4,England/BRIS-12CD42/2020:5.5E-4)0.719:5.5E-4,(England/BRIS-1273FA/2020:5.5E-4,England/BRIS-128933/2020:5.5E-4)0.744:5.5E-4)0.000:5.5E-4)0.000:5.5E-4)0.000:5.5E-4,(Scotland/GCVR-172C9B/2020:5.5E-4,England/BRIS-1289BB/2020:5.5E-4)0.746:5.5E-4)0.000:5.5E-4)0.989:5.5E-4,England/BRIS-12CD06/2020:5.5E-4)1.000:5.5E-4)0.739:5.5E-4,(England/BRIS-12D057/2020:5.5E-4,(Wales/PHWC-32D86/2020:5.5E-4,Wales/PHWC-32E0B/2020:5.5E-4)0.775:5.5E-4)0.731:5.5E-4)0.743:5.5E-4)0.968:5.5E-4,(Wales/PHWC-2B02D/2020:5.5E-4,Wales/PHWC-2880A/2020:5.5E-4)0.974:5.5E-4)0.378:5.5E-4)0.913:5.5E-4)0.755:5.5E-4)0.471:5.5E-4,Scotland/CVR2492/2020:5.5E-4)0.467:5.5E-4)0.735:5.5E-4)0.333:5.5E-4,((Switzerland/100062/2020:5.5E-4,((Russia/Moscow-77610/2020:0.0,Russia/Moscow-77620/2020:0.0,Russia/Yakutia-73709/2020:0.0):5.5E-4,Russia/Yakutia-83301/2020:5.5E-4)0.676:5.5E-4)0.720:5.5E-4,(((Switzerland/110455/2020:5.5E-4,Switzerland/110487/2020:5.5E-4)0.000:5.5E-4,(((England/CAMB-7D96D/2020:5.5E-4,England/CAMB-7DCCE/2020:5.5E-4)1.000:5.5E-4,Germany/BAV-MVP0072/2020:5.5E-4)0.888:5.5E-4,Germany/BAV-MVP0090/2020:5.5E-4)1.000:5.5E-4)0.000:5.5E-4,(Switzerland/100141/2020:5.5E-4,(Switzerland/101183/2020:5.5E-4,Switzerland/110426/2020:5.5E-4)0.928:5.5E-4)0.000:5.5E-4)1.000:5.5E-4)0.742:5.5E-4)0.949:5.5E-4,(((England/SHEF-CA0B7/2020:5.5E-4,(((England/OXON-AD4DC/2020:5.5E-4,(((England/BRIS-12CE4F/2020:5.5E-4,(England/LOND-D4D0E/2020:5.5E-4,((((Scotland/EDB1150/2020:5.5E-4,(Scotland/CVR3809/2020:5.5E-4,England/NORT-295EB9/2020:5.5E-4)1.000:5.5E-4)0.000:5.5E-4,((England/NORT-2923EA/2020:5.5E-4,(England/NORT-2911C3/2020:5.5E-4,England/NORT-29239F/2020:5.5E-4)0.924:5.5E-4)0.912:5.5E-4,Scotland/CVR2969/2020:5.5E-4)0.000:5.5E-4)0.000:5.5E-4,(((((England/NORT-292924/2020:5.5E-4,((England/NORT-2929BB/2020:5.5E-4,(England/NORT-292BD3/2020:5.5E-4,England/NORT-292ECB/2020:5.5E-4)0.000:5.5E-4)1.000:5.5E-4,(England/NORT-292D55/2020:5.5E-4,England/NORT-292E25/2020:5.5E-4)1.000:5.5E-4)1.000:5.5E-4)0.793:5.5E-4,(England/NORT-292678/2020:5.5E-4,(England/NORT-292CD0/2020:5.5E-4,England/NORT-292A8B/2020:5.5E-4)0.000:5.5E-4)0.737:5.5E-4)0.790:5.5E-4,England/NORT-290ECD/2020:5.5E-4)0.736:5.5E-4,England/NORT-291169/2020:5.5E-4)1.000:5.5E-4,((England/NORT-290E72/2020:5.5E-4,(England/NORT-291AD7/2020:5.5E-4,England/NORT-292AD6/2020:5.5E-4)0.729:5.5E-4)0.884:5.5E-4,(England/NORT-291873/2020:6.7E-4,England/NORT-2893C8/2020:5.5E-4)1.000:5.5E-4)0.739:5.5E-4)0.000:5.5E-4)0.000:5.5E-4,((Scotland/EDB6568/2020:0.0,Scotland/EDB6569/2020:0.0,Scotland/EDB6582/2020:0.0):5.5E-4,(Scotland/EDB6585/2020:5.5E-4,(Scotland/EDB5167/2020:5.5E-4,Scotland/EDB6583/2020:5.5E-4)1.000:5.5E-4)0.000:5.5E-4)0.981:5.5E-4)0.758:5.5E-4)0.000:5.5E-4)0.951:5.5E-4,England/BRIS-127248/2020:5.5E-4)1.000:5.5E-4,(((((England/LIVE-9F789/2020:5.5E-4,England/LIVE-9F77A/2020:5.5E-4)0.000:5.5E-4,England/LIVE-9F6F5/2020:5.5E-4)0.782:5.5E-4,(England/LIVE-9F6E6/2020:5.5E-4,(England/LIVE-9F701/2020:5.5E-4,(England/LIVE-9F73E/2020:5.5E-4,England/LIVE-9F6D7/2020:5.5E-4)0.000:5.5E-4)0.921:5.5E-4)0.241:5.5E-4)0.441:5.5E-4,Wales/PHWC-246D7/2020:5.5E-4)0.393:5.5E-4,(England/20178052504/2020:5.5E-4,(((England/BIRM-5F846/2020:5.5E-4,(England/BIRM-5F8A0/2020:5.5E-4,(England/BIRM-5FF8D/2020:5.5E-4,England/BIRM-5FF50/2020:5.5E-4)0.734:5.5E-4)0.984:5.5E-4)0.000:5.5E-4,((England/BIRM-5F970/2020:5.5E-4,England/BIRM-5F794/2020:5.5E-4)0.000:5.5E-4,(((England/BIRM-5FAD7/2020:5.5E-4,(England/BIRM-5FAC8/2020:5.5E-4,England/BIRM-5FAE6/2020:5.5E-4)0.000:5.5E-4)0.985:5.5E-4,England/BIRM-5F8EC/2020:5.5E-4)0.918:5.5E-4,England/BIRM-5FAF5/2020:5.5E-4)0.718:5.5E-4)0.000:5.5E-4)0.897:5.5E-4,(England/BIRM-5F837/2020:5.5E-4,England/BIRM-61076/2020:6.8E-4)0.000:5.5E-4)0.922:5.5E-4)0.799:5.5E-4)0.000:5.5E-4)1.000:5.5E-4)0.999:5.5E-4,((((((((England/LIVE-9ABEC/2020:5.5E-4,England/LIVE-9BDC7/2020:5.5E-4)0.920:5.5E-4,((England/SHEF-C7E92/2020:5.5E-4,England/SHEF-CD0E1/2020:5.5E-4)0.783:5.5E-4,(England/CAMB-1B187E/2020:5.5E-4,England/CAMB-7A450/2020:5.5E-4)0.000:5.5E-4)0.998:5.5E-4)0.978:5.5E-4,(((Wales/PHWC-2A0B5/2020:5.5E-4,(Wales/PHWC-2A914/2020:5.5E-4,Wales/PHWC-2ADDC/2020:5.5E-4)1.000:5.5E-4)0.960:5.5E-4,(Wales/PHWC-27346/2020:5.5E-4,Wales/PHWC-2A756/2020:5.5E-4)0.975:5.5E-4)0.112:5.5E-4,(Wales/PHWC-2AF03/2020:5.5E-4,(Wales/PHWC-2B4A9/2020:5.5E-4,Wales/PHWC-2A03D/2020:5.5E-4)0.999:5.5E-4)0.899:5.5E-4)0.886:5.5E-4)0.894:5.5E-4,(England/OXON-AD1B7/2020:5.5E-4,(England/BRIS-12D233/2020:5.5E-4,(Wales/PHWC-15FF7D/2020:5.5E-4,(Wales/PHWC-16542A/2020:5.5E-4,Wales/PHWC-1602DA/2020:5.5E-4)0.000:5.5E-4)0.908:5.5E-4)0.883:5.5E-4)0.931:5.5E-4)0.739:5.5E-4,((((((England/BIRM-5E2EF/2020:5.5E-4,England/LCST-24D685C/2020:5.5E-4)0.848:5.5E-4,(((England/BRIS-125F52/2020:5.5E-4,(England/BRIS-12D066/2020:5.5E-4,(((((England/BRIS-125A7F/2020:0.0,England/BRIS-12622B/2020:0.0):5.5E-4,(England/BRIS-12948C/2020:5.5E-4,England/BRIS-127099/2020:5.5E-4)0.000:5.5E-4)1.000:5.5E-4,(England/BRIS-12DF78/2020:5.5E-4,(England/BRIS-12946E/2020:5.5E-4,England/BRIS-12949B/2020:5.5E-4)1.000:5.5E-4)0.749:5.5E-4)1.000:5.5E-4,England/BRIS-126F42/2020:5.5E-4)0.000:5.5E-4,(((England/BRIS-12CFD3/2020:5.5E-4,England/BRIS-12D1CD/2020:5.5E-4)0.879:5.5E-4,England/BRIS-12945F/2020:5.5E-4)0.000:5.5E-4,England/BRIS-12749D/2020:5.5E-4)0.000:5.5E-4)0.923:5.5E-4)0.791:5.5E-4)0.988:5.5E-4,England/SHEF-CCA6C/2020:5.5E-4)0.000:5.5E-4,((((England/CAMB-7DDE9/2020:5.5E-4,((England/BRIS-12369B/2020:0.0,England/BRIS-1236C8/2020:0.0,England/BRIS-12374D/2020:0.0,England/BRIS-1252E0/2020:0.0,England/CAMB-72D5D/2020:0.0,England/CAMB-7DC64/2020:0.0,England/CAMB-80B25/2020:0.0):5.5E-4,(England/NORT-28A27F/2020:5.5E-4,(England/BRIS-1235E9/2020:5.5E-4,(England/CAMB-1AA395/2020:5.5E-4,(England/CAMB-7EBEE/2020:5.5E-4,England/CAMB-1AA3D1/2020:5.5E-4)0.000:5.5E-4)1.000:5.5E-4)1.000:5.5E-4)1.000:5.5E-4)1.000:5.5E-4)1.000:5.5E-4,England/SHEF-CA65B/2020:5.5E-4)0.000:5.5E-4,((((England/SHEF-CE693/2020:5.5E-4,England/SHEF-C4B8F/2020:5.5E-4)0.000:5.5E-4,(((England/SHEF-C69DE/2020:0.0,England/SHEF-CADED/2020:0.0):5.5E-4,England/SHEF-C5FDD/2020:5.5E-4)0.000:5.5E-4,(England/BIRM-613E6/2020:5.5E-4,England/SHEF-C16AF/2020:5.5E-4)0.000:5.5E-4)0.420:5.5E-4)0.643:5.5E-4,((England/SHEF-C3FDF/2020:5.5E-4,((England/BIRM-5ECE1/2020:5.5E-4,(England/BIRM-6061B/2020:5.5E-4,(England/BIRM-60499/2020:5.5E-4,England/BIRM-5FBD4/2020:5.5E-4)0.441:5.5E-4)0.863:5.5E-4)0.838:5.5E-4,England/SHEF-C47F4/2020:5.5E-4)0.471:5.5E-4)0.166:5.5E-4,(England/SHEF-C5289/2020:5.5E-4,England/SHEF-D0054/2020:5.5E-4)0.000:5.5E-4)0.000:5.5E-4)0.430:5.5E-4,(England/SHEF-CB854/2020:5.5E-4,England/SHEF-D043A/2020:5.5E-4)0.797:5.5E-4)0.729:5.5E-4)0.000:5.5E-4,(England/SHEF-10B25FC/2020:5.5E-4,(England/CAMB-776D5/2020:5.5E-4,England/CAMB-79275/2020:5.5E-4)0.936:5.5E-4)0.749:5.5E-4)0.000:5.5E-4)0.000:5.5E-4)1.000:5.5E-4,(Wales/PHWC-36353/2020:5.5E-4,(Wales/PHWC-15C82A/2020:5.5E-4,(England/BRIS-121D6B/2020:5.5E-4,((((NorthernIreland/NIRE-FA69E/2020:0.0,England/BRIS-124B22/2020:0.0,England/BRIS-12558D/2020:0.0,England/BRIS-125620/2020:0.0,England/BRIS-125B12/2020:0.0,England/BRIS-126838/2020:0.0,England/BRIS-126BC6/2020:0.0,England/CAMB-1AA3B3/2020:0.0,England/CAMB-1AA83C/2020:0.0,England/NORT-289586/2020:0.0):5.5E-4,((England/CAMB-77B6D/2020:5.5E-4,England/CAMB-75868/2020:5.5E-4)0.000:5.5E-4,England/CAMB-8318A/2020:5.5E-4)1.000:5.5E-4)0.000:5.5E-4,((((England/BRIS-122C03/2020:5.5E-4,(England/BRIS-121FCF/2020:5.5E-4,England/CAMB-7BA7B/2020:5.5E-4)0.000:5.5E-4)0.000:5.5E-4,(England/BRIS-122641/2020:5.5E-4,England/CAMB-832E1/2020:5.5E-4)0.000:5.5E-4)0.961:5.5E-4,England/CAMB-72E87/2020:5.5E-4)0.997:5.5E-4,England/BRIS-123446/2020:5.5E-4)0.000:5.5E-4)0.993:5.5E-4,England/BRIS-122CC7/2020:5.5E-4)1.000:5.5E-4)0.992:5.5E-4)0.999:5.5E-4)1.000:5.5E-4)0.825:5.5E-4,(England/SHEF-C9F51/2020:5.5E-4,(England/SHEF-CBB88/2020:5.5E-4,((England/NORT-2987AC/2020:5.5E-4,(England/20188160304/2020:5.5E-4,England/NOTT-111E98/2020:5.5E-4)0.744:5.5E-4)0.916:5.5E-4,Scotland/CVR3516/2020:5.5E-4)0.435:5.5E-4)0.438:5.5E-4)0.783:5.5E-4)0.724:5.5E-4,((((((((England/CAMB-1B4F49/2020:5.5E-4,(England/CAMB-1B4B45/2020:5.5E-4,England/CAMB-1B4F3A/2020:5.5E-4)0.730:5.5E-4)0.807:5.5E-4,((((England/CAMB-1B4B63/2020:5.5E-4,England/CAMB-1B4FA3/2020:5.5E-4)0.000:5.5E-4,((England/CAMB-1B4F76/2020:5.5E-4,England/CAMB-1B4F1C/2020:5.5E-4)0.000:5.5E-4,England/CAMB-1B4B36/2020:5.5E-4)0.744:5.5E-4)0.000:5.5E-4,((England/CAMB-1B4FC1/2020:5.5E-4,England/CAMB-1B4C9D/2020:5.5E-4)0.723:5.5E-4,(England/CAMB-1B4F94/2020:5.5E-4,England/CAMB-1B4B09/2020:5.5E-4)0.237:5.5E-4)0.000:5.5E-4)1.000:5.5E-4,England/CAMB-1B4AFD/2020:5.5E-4)0.000:5.5E-4)0.000:5.5E-4,(England/CAMB-1B4F67/2020:5.5E-4,England/CAMB-1B4ADF/2020:5.5E-4)0.870:5.5E-4)0.730:5.5E-4,England/CAMB-1B4B18/2020:5.5E-4)0.978:5.5E-4,((((((England/SHEF-CF595/2020:5.5E-4,((England/SHEF-C7B6E/2020:5.5E-4,England/SHEF-CB3DB/2020:5.5E-4)0.000:5.5E-4,(England/SHEF-D02F4/2020:5.5E-4,England/SHEF-C69FC/2020:5.5E-4)0.000:5.5E-4)1.000:5.5E-4)0.723:5.5E-4,(England/SHEF-D0D7B/2020:5.5E-4,(England/SHEF-D2FFB/2020:5.5E-4,England/SHEF-C541A/2020:5.5E-4)0.998:5.5E-4)0.754:5.5E-4)0.000:5.5E-4,((England/SHEF-CAFC9/2020:5.5E-4,((England/SHEF-CDC92/2020:5.5E-4,England/SHEF-CF53B/2020:5.5E-4)0.741:5.5E-4,England/SHEF-CB60F/2020:5.5E-4)0.935:5.5E-4)0.000:5.5E-4,(England/SHEF-C68A4/2020:5.5E-4,(England/SHEF-CFCFA/2020:5.5E-4,England/SHEF-CB238/2020:5.5E-4)1.000:5.5E-4)0.000:5.5E-4)0.000:5.5E-4)0.722:5.5E-4,(England/SHEF-CF085/2020:5.5E-4,England/SHEF-C2671/2020:5.5E-4)0.000:5.5E-4)0.761:5.5E-4,(England/CAMB-1B0086/2020:5.5E-4,England/CAMB-1B3A49/2020:5.5E-4)0.856:5.5E-4)0.000:5.5E-4,((((England/BRIS-129BE1/2020:5.5E-4,England/BRIS-12AFB7/2020:5.5E-4)0.746:5.5E-4,(((((England/NORT-2896A1/2020:5.5E-4,((England/CAMB-1AAACD/2020:5.5E-4,(England/BRIS-12566C/2020:5.5E-4,England/BRIS-1234CE/2020:5.5E-4)1.000:5.5E-4)1.000:5.5E-4,England/NOTT-10FCA2/2020:5.5E-4)1.000:5.5E-4)1.000:5.5E-4,England/BRIS-125286/2020:5.5E-4)1.000:5.5E-4,(England/BRIS-12284B/2020:5.5E-4,Scotland/GCVR-1715FB/2020:5.5E-4)0.000:5.5E-4)0.994:5.5E-4,England/CAMB-7317E/2020:5.5E-4)0.775:5.5E-4,England/BRIS-129167/2020:5.5E-4)1.000:5.5E-4)1.000:5.5E-4,England/NOTT-10F12B/2020:5.5E-4)0.916:5.5E-4,England/BRIS-121F74/2020:5.5E-4)0.000:5.5E-4)0.866:5.5E-4)1.000:5.5E-4,(England/20169008204/2020:5.5E-4,(England/BRIS-12704E/2020:5.5E-4,England/BRIS-12AF8A/2020:5.5E-4)0.714:5.5E-4)0.714:5.5E-4)0.999:5.5E-4,(England/SHEF-10B25ED/2020:5.5E-4,(England/OXON-B051F/2020:5.5E-4,England/20156048404/2020:5.5E-4)0.648:5.5E-4)0.737:5.5E-4)0.945:5.5E-4,(Iceland/11/2020:5.5E-4,(England/LIVE-9C564/2020:5.5E-4,(England/SHEF-C293C/2020:5.5E-4,((Scotland/CVR2759/2020:0.0,Scotland/CVR3773/2020:0.0):5.5E-4,((((England/SHEF-CA04E/2020:5.5E-4,(England/BRIS-127952/2020:5.5E-4,(England/LCST-24D7053/2020:5.1E-4,England/NOTT-10ED82/2020:5.5E-4)0.948:5.5E-4)0.463:5.5E-4)0.469:5.5E-4,England/SHEF-C823B/2020:5.5E-4)0.465:5.5E-4,England/SHEF-CA6E2/2020:5.5E-4)0.000:5.5E-4,((England/SHEF-C14C3/2020:0.0,England/SHEF-C19F1/2020:0.0,England/SHEF-C3F66/2020:0.0,England/SHEF-D0528/2020:0.0):5.5E-4,((((England/SHEF-C9BA8/2020:5.5E-4,((((England/BRIS-12508C/2020:5.5E-4,(England/NOTT-10ED0A/2020:5.5E-4,England/BRIS-129950/2020:5.5E-4)0.561:5.5E-4)0.000:5.5E-4,England/NORT-28120F/2020:5.5E-4)0.487:5.5E-4,England/BRIS-12514D/2020:5.5E-4)0.642:5.5E-4,Scotland/CVR2717/2020:5.5E-4)0.642:5.5E-4)0.000:5.5E-4,England/BIRM-5E346/2020:5.5E-4)0.482:5.5E-4,England/SHEF-D1F1A/2020:5.5E-4)0.487:5.5E-4,England/NORT-2844E8/2020:5.5E-4)0.484:5.5E-4)0.270:5.5E-4)0.000:5.5E-4)0.456:5.5E-4)0.626:5.5E-4)0.897:5.5E-4)0.743:5.5E-4)0.998:5.5E-4)0.992:5.5E-4,(((England/20130054802/2020:5.5E-4,(England/20129059304/2020:5.5E-4,England/20146069704/2020:5.5E-4)0.998:5.5E-4)1.000:5.5E-4,(England/20142060904/2020:5.5E-4,((England/20146069604/2020:5.5E-4,((England/BRIS-124A25/2020:5.5E-4,England/CAMB-7E03A/2020:5.5E-4)1.000:5.5E-4,(England/BRIS-125B03/2020:5.5E-4,England/CAMB-8322D/2020:5.5E-4)0.000:5.5E-4)1.000:5.5E-4)0.970:5.5E-4,England/SHEF-C5D6A/2020:5.5E-4)0.858:5.5E-4)0.947:5.5E-4)0.529:5.5E-4,((England/NOTT-10ED91/2020:5.5E-4,(Wales/PHWC-15E873/2020:5.5E-4,((Wales/PHWC-164A92/2020:5.5E-4,(Wales/PHWC-1653B4/2020:5.5E-4,Wales/PHWC-1625C0/2020:5.5E-4)0.736:5.5E-4)1.000:5.5E-4,(England/BIRM-5E777/2020:5.5E-4,((Wales/PHWC-16519C/2020:5.5E-4,((((Wales/PHWC-164A38/2020:5.5E-4,Wales/PHWC-1654EE/2020:5.5E-4)1.000:5.5E-4,(Wales/PHWC-164F2A/2020:5.5E-4,Wales/PHWC-164BF9/2020:5.5E-4)0.000:5.5E-4)1.000:5.5E-4,Wales/PHWC-165211/2020:5.5E-4)1.000:5.5E-4,Wales/PHWC-164C6F/2020:5.5E-4)0.993:5.5E-4)0.895:5.5E-4,((Wales/PHWC-162CE9/2020:5.5E-4,Wales/PHWC-162A67/2020:5.5E-4)1.000:5.5E-4,Wales/PHWC-165581/2020:5.5E-4)0.664:5.5E-4)0.752:5.5E-4)0.748:5.5E-4)1.000:5.5E-4)0.772:5.5E-4)0.772:5.5E-4,((England/BRIS-126EDC/2020:5.5E-4,((England/BIRM-5E8CF/2020:5.5E-4,England/BIRM-5E364/2020:5.5E-4)0.918:5.5E-4,England/SHEF-D16E8/2020:5.5E-4)0.785:5.5E-4)1.000:5.5E-4,(Wales/PHWC-31A62/2020:5.5E-4,Wales/PHWC-33EDD/2020:5.5E-4)0.907:5.5E-4)0.980:5.5E-4)0.890:5.5E-4)0.657:5.5E-4)0.964:5.5E-4)0.888:5.5E-4,(England/SHEF-C62B5/2020:5.5E-4,(England/OXON-B1806/2020:5.5E-4,(England/OXON-B1305/2020:5.5E-4,England/OXON-B260B/2020:5.5E-4)0.449:5.5E-4)0.740:5.5E-4)0.780:5.5E-4)0.825:5.5E-4,(((England/OXON-B0218/2020:5.5E-4,England/BRIS-12A913/2020:5.5E-4)0.000:5.5E-4,(England/PORT-2D0D88/2020:5.5E-4,England/PORT-2D1349/2020:5.5E-4)1.000:5.5E-4)0.000:5.5E-4,England/OXON-B203A/2020:5.5E-4)0.755:5.5E-4)0.000:5.5E-4,(((((((Australia/VIC1020/2020:5.5E-4,England/BRIS-1256C6/2020:5.5E-4)0.749:5.5E-4,(England/CAMB-1AF961/2020:5.5E-4,(England/CAMB-83BE6/2020:5.5E-4,(England/CAMB-1AC2A5/2020:5.5E-4,England/CAMB-82A80/2020:5.5E-4)0.912:5.5E-4)0.000:5.5E-4)0.898:5.5E-4)1.000:5.5E-4,(Wales/PHWC-1648C5/2020:5.5E-4,Wales/PHWC-36CEF/2020:5.5E-4)0.938:5.5E-4)1.000:5.5E-4,(England/20199008604/2020:5.5E-4,England/20169037504/2020:5.5E-4)0.732:5.5E-4)0.990:5.5E-4,(((England/20168035204/2020:5.5E-4,(England/20142078104/2020:5.5E-4,England/20154013604/2020:5.5E-4)0.736:5.5E-4)0.987:5.5E-4,((England/20129059204/2020:5.5E-4,((England/201360127/2020:5.5E-4,((England/BIRM-5F934/2020:5.5E-4,(England/BIRM-5FB3E/2020:5.9E-4,(England/BIRM-5F916/2020:5.5E-4,England/BIRM-6036F/2020:5.5E-4)0.731:5.5E-4)0.000:5.5E-4)0.875:5.5E-4,((((Scotland/EDB4511/2020:5.5E-4,(Scotland/EDB2047/2020:5.5E-4,(Scotland/EDB3856/2020:5.5E-4,Scotland/EDB2676/2020:5.5E-4)0.000:5.5E-4)1.000:5.5E-4)1.000:5.5E-4,Scotland/EDB2317/2020:5.5E-4)0.000:5.5E-4,(Scotland/EDB2141/2020:5.5E-4,(((Scotland/EDB4621/2020:5.5E-4,(Scotland/EDB3977/2020:5.5E-4,Scotland/EDB3725/2020:5.5E-4)0.740:5.5E-4)0.908:5.5E-4,Scotland/EDB4546/2020:5.5E-4)0.000:5.5E-4,((Scotland/EDB1106/2020:0.0,Scotland/EDB1519/2020:0.0,Scotland/EDB2416/2020:0.0):5.5E-4,Scotland/EDB3862/2020:5.5E-4)0.000:5.5E-4)0.755:5.5E-4)0.000:5.5E-4)0.915:5.5E-4,(England/CAMB-8406E/2020:5.5E-4,(England/CAMB-1ADF16/2020:5.5E-4,England/CAMB-1ADFBC/2020:5.5E-4)0.000:5.5E-4)0.894:5.5E-4)0.000:5.5E-4)1.000:5.5E-4)0.934:5.5E-4,England/20134018902/2020:5.5E-4)0.927:5.5E-4)0.980:5.5E-4,((((Wales/PHWC-2BDDB/2020:5.5E-4,Wales/PHWC-2BDEA/2020:5.5E-4)0.913:5.5E-4,(((Wales/PHWC-16377E/2020:5.5E-4,(Wales/PHWC-317E3/2020:5.5E-4,(Wales/PHWC-164FA2/2020:5.5E-4,Wales/PHWC-15C12F/2020:5.5E-4)1.000:5.5E-4)1.000:5.5E-4)0.000:5.5E-4,(Wales/PHWC-15D4AD/2020:5.5E-4,Wales/PHWC-33D0D/2020:5.5E-4)0.913:5.5E-4)0.000:5.5E-4,(Wales/PHWC-31561/2020:5.5E-4,(Wales/PHWC-35DDE/2020:5.5E-4,(Wales/PHWC-33004/2020:5.5E-4,(Wales/PHWC-316AA/2020:5.5E-4,Wales/PHWC-317B6/2020:5.5E-4)0.000:5.5E-4)0.897:5.5E-4)0.790:5.5E-4)1.000:5.5E-4)0.997:5.5E-4)0.000:5.5E-4,(Wales/PHWC-329FB/2020:5.5E-4,Wales/PHWC-31BAB/2020:5.5E-4)0.000:5.5E-4)0.958:5.5E-4,(England/20126096602/2020:5.5E-4,(((England/20149005504/2020:5.5E-4,(England/CAMB-7229A/2020:5.5E-4,England/CAMB-7B96F/2020:5.5E-4)1.000:5.5E-4)0.750:5.5E-4,((England/BRIS-1279BC/2020:5.5E-4,(England/BRIS-1275D6/2020:5.5E-4,(England/BRIS-123AEA/2020:5.5E-4,England/BRIS-126A8D/2020:5.5E-4)0.000:5.5E-4)0.923:5.5E-4)0.000:5.5E-4,((England/CAMB-1AA6C9/2020:5.5E-4,(England/NOTT-10EA9A/2020:5.5E-4,England/NOTT-10FC39/2020:5.5E-4)0.447:5.5E-4)0.000:5.5E-4,((England/SHEF-CCDCD/2020:5.5E-4,(England/SHEF-CFEF4/2020:5.5E-4,England/SHEF-D223E/2020:5.5E-4)0.000:5.5E-4)0.940:5.5E-4,(England/NORT-282B7C/2020:5.5E-4,England/NORT-284A31/2020:5.5E-4)0.743:5.5E-4)0.000:5.5E-4)0.000:5.5E-4)1.000:5.5E-4)0.510:5.5E-4,Wales/PHWC-16436A/2020:5.5E-4)0.599:5.5E-4)0.871:5.5E-4)0.621:5.5E-4)0.544:5.5E-4)0.949:5.5E-4,England/OXON-AF407/2020:5.5E-4)0.746:5.5E-4)0.000:5.5E-4,(((((England/OXON-B25C2/2020:5.5E-4,((England/OXON-AF4CB/2020:5.5E-4,England/OXON-B18CA/2020:5.5E-4)0.744:5.5E-4,(England/OXON-B26B0/2020:5.5E-4,(England/OXON-B2313/2020:5.5E-4,England/OXON-ACCB7/2020:5.5E-4)0.870:5.5E-4)1.000:5.5E-4)0.918:5.5E-4)0.747:5.5E-4,((England/BRIS-1297B0/2020:5.5E-4,Scotland/CVR2154/2020:5.5E-4)0.732:5.5E-4,England/LIVE-9C5A0/2020:5.5E-4)0.000:5.5E-4)0.736:5.5E-4,((((England/20174036804/2020:5.5E-4,(England/20174036404/2020:5.5E-4,England/20188160604/2020:5.5E-4)1.000:5.5E-4)0.765:5.5E-4,(England/20188153704/2020:5.5E-4,(((England/BRIS-12375C/2020:5.5E-4,(England/SHEF-CD254/2020:5.5E-4,England/NOTT-110AA4/2020:5.5E-4)0.745:5.5E-4)0.532:5.5E-4,Wales/PHWC-262B3/2020:5.5E-4)0.849:5.5E-4,((((((England/20172042904/2020:5.5E-4,(((England/20129158804/2020:5.5E-4,(((((England/BRIS-123A9F/2020:5.5E-4,(England/BRIS-126DEE/2020:5.5E-4,(England/BRIS-12872A/2020:5.5E-4,(England/BRIS-125B21/2020:5.5E-4,((England/BRIS-12A852/2020:5.5E-4,((((((England/BRIS-12C726/2020:5.5E-4,(((((England/BRIS-12DE02/2020:5.5E-4,England/BRIS-12C6DE/2020:5.5E-4)0.911:5.5E-4,England/BRIS-12C340/2020:5.5E-4)0.000:5.5E-4,(((((England/BRIS-12B208/2020:0.0,England/BRIS-12B9A9/2020:0.0,England/BRIS-12B9C7/2020:0.0,England/BRIS-12BA6A/2020:0.0,England/BRIS-12BB3A/2020:0.0,England/BRIS-12C137/2020:0.0,England/BRIS-12C38C/2020:0.0,England/BRIS-12C53B/2020:0.0,England/BRIS-12C5D1/2020:0.0,England/BRIS-12C60B/2020:0.0,England/BRIS-12DE5D/2020:0.0):5.5E-4,England/BRIS-12DDF6/2020:5.5E-4)0.000:5.5E-4,((England/BRIS-12B192/2020:5.5E-4,England/BRIS-12B1DE/2020:5.5E-4)0.626:5.5E-4,(England/BRIS-13131B/2020:5.5E-4,(England/BRIS-131339/2020:5.5E-4,(England/BRIS-13123C/2020:5.5E-4,(England/BRIS-13130C/2020:5.5E-4,England/BRIS-12B271/2020:5.5E-4)0.626:5.5E-4)0.000:5.5E-4)0.458:5.5E-4)0.000:5.5E-4)0.915:5.5E-4)1.000:5.5E-4,England/BRIS-12BBEF/2020:5.5E-4)1.000:5.5E-4,England/BRIS-1311B7/2020:5.5E-4)0.000:5.5E-4)0.000:5.5E-4,(England/BRIS-12BAD3/2020:5.5E-4,(England/BRIS-12DBB0/2020:5.5E-4,England/BRIS-12B29F/2020:5.5E-4)1.000:5.5E-4)0.000:5.5E-4)1.000:5.5E-4,England/BRIS-1311C6/2020:5.5E-4)0.000:5.5E-4)0.498:5.5E-4,((England/BRIS-131393/2020:5.5E-4,England/BRIS-131357/2020:5.5E-4)0.000:5.5E-4,(England/BRIS-13113F/2020:5.5E-4,(England/BRIS-12BA5B/2020:5.5E-4,(((England/BRIS-12DDE7/2020:5.5E-4,England/BRIS-12BA4C/2020:5.5E-4)0.062:5.5E-4,((England/BRIS-131269/2020:5.5E-4,(England/BRIS-131278/2020:5.5E-4,(England/BRIS-1312F0/2020:5.5E-4,England/BRIS-13120F/2020:5.5E-4)0.000:5.5E-4)1.000:5.5E-4)1.000:5.5E-4,(England/BRIS-12DDC9/2020:5.5E-4,(England/BRIS-12DD9C/2020:5.5E-4,England/BRIS-12DDD8/2020:5.5E-4)0.751:5.5E-4)0.000:5.5E-4)0.000:5.5E-4)0.918:5.5E-4,England/BRIS-12BBD0/2020:5.5E-4)0.642:5.5E-4)0.493:5.5E-4)0.918:5.5E-4)0.000:5.5E-4)0.914:5.5E-4,((((England/BRIS-12BB94/2020:5.5E-4,England/BRIS-12DB0B/2020:5.5E-4)0.000:5.5E-4,(((England/BRIS-12B262/2020:0.0,England/BRIS-12BBA3/2020:0.0,England/BRIS-12BBC1/2020:0.0,England/BRIS-12C647/2020:0.0):5.5E-4,(England/BRIS-12B244/2020:5.5E-4,England/BRIS-12B235/2020:5.5E-4)1.000:5.5E-4)0.000:5.5E-4,England/BRIS-12C586/2020:5.5E-4)0.000:5.5E-4)0.734:5.5E-4,((England/CAMB-79BA7/2020:5.5E-4,England/BRIS-13125A/2020:5.5E-4)0.643:5.5E-4,(England/BRIS-12B280/2020:5.5E-4,England/BRIS-12B01D/2020:5.5E-4)0.788:5.5E-4)0.733:5.5E-4)0.000:5.5E-4,((England/BRIS-12B8D9/2020:0.0,England/BRIS-12B8E8/2020:0.0,England/BRIS-12BF10/2020:0.0,England/BRIS-12BFE3/2020:0.0,England/BRIS-12C3AA/2020:0.0,England/BRIS-12C4C5/2020:0.0,England/BRIS-12C4E3/2020:0.0,England/BRIS-12C568/2020:0.0,England/BRIS-12C5E0/2020:0.0,England/BRIS-12C6FC/2020:0.0,England/BRIS-12C753/2020:0.0,England/BRIS-12C7BD/2020:0.0,England/BRIS-12D682/2020:0.0,England/BRIS-12DD50/2020:0.0):5.5E-4,England/BRIS-12C3B9/2020:5.5E-4)0.000:5.5E-4)0.000:5.5E-4)0.000:5.5E-4,((England/BRIS-12B9D6/2020:5.5E-4,(England/BRIS-12BF2F/2020:5.5E-4,England/BRIS-131384/2020:5.5E-4)0.736:5.5E-4)0.913:5.5E-4,((England/BRIS-12C128/2020:5.5E-4,England/BRIS-12C5FF/2020:5.5E-4)0.970:5.5E-4,(England/BRIS-12BF01/2020:5.5E-4,(England/BRIS-12B147/2020:5.5E-4,England/BRIS-12B1A1/2020:5.5E-4)1.000:5.5E-4)0.000:5.5E-4)0.000:5.5E-4)0.000:5.5E-4)0.930:5.5E-4,(England/BRIS-12C9B7/2020:5.5E-4,((England/BRIS-12C173/2020:5.5E-4,((((England/BRIS-12C656/2020:5.5E-4,(((England/BRIS-12B1B0/2020:5.5E-4,England/BRIS-1311E4/2020:5.5E-4)1.000:5.5E-4,(England/BRIS-13121E/2020:5.5E-4,England/BRIS-12B1FC/2020:5.5E-4)1.000:5.5E-4)1.000:5.5E-4,(England/BRIS-13118A/2020:5.5E-4,England/BRIS-13122D/2020:5.5E-4)1.000:5.5E-4)0.000:5.5E-4)0.996:5.5E-4,England/BRIS-12BB58/2020:5.5E-4)0.000:5.5E-4,(England/BRIS-12DB74/2020:5.5E-4,England/BRIS-12DB1A/2020:5.5E-4)0.777:5.5E-4)0.917:5.5E-4,England/BRIS-13116C/2020:5.5E-4)0.000:5.5E-4)0.675:5.5E-4,(England/BRIS-12C638/2020:5.5E-4,(England/BRIS-12C87E/2020:5.5E-4,(England/BRIS-12BC28/2020:0.0,England/BRIS-12C5B3/2020:0.0):5.5E-4)0.747:5.5E-4)0.747:5.5E-4)1.000:5.5E-4)0.000:5.5E-4)0.775:5.5E-4,England/BRIS-126D75/2020:5.5E-4)0.473:5.5E-4)0.474:5.5E-4,(England/BRIS-125B30/2020:0.0,England/BRIS-12870C/2020:0.0,England/BRIS-12A04B/2020:0.0):5.5E-4)0.475:5.5E-4)0.481:5.5E-4)0.479:5.5E-4)0.471:5.5E-4)0.775:5.5E-4,((England/BRIS-12D039/2020:5.5E-4,England/BRIS-1270B7/2020:5.5E-4)1.000:5.5E-4,England/BRIS-127F9C/2020:5.5E-4)1.000:5.5E-4)0.000:5.5E-4,((Scotland/CVR1901/2020:5.5E-4,England/BRIS-127FD8/2020:5.5E-4)0.000:5.5E-4,England/BRIS-12B88E/2020:5.5E-4)0.374:5.5E-4)0.821:5.5E-4,(((((England/SHEF-C8444/2020:5.9E-4,((England/LCST-24D682F/2020:5.5E-4,(England/LCST-24D6B26/2020:5.5E-4,((England/LCST-24D68C5/2020:5.5E-4,England/LCST-24D69C2/2020:5.5E-4)0.790:5.5E-4,((England/LCST-24D68B6/2020:5.5E-4,England/LCST-24D6B44/2020:5.5E-4)0.756:5.5E-4,England/LCST-24D68E3/2020:5.5E-4)0.000:5.5E-4)0.936:5.5E-4)0.000:5.5E-4)0.913:5.5E-4,Canada/ON-UHTC_0018/2020:5.5E-4)0.731:5.5E-4)0.000:5.5E-4,(((England/BRIS-12B912/2020:5.5E-4,England/SHEF-C8778/2020:5.5E-4)0.465:5.5E-4,England/NORT-295D70/2020:5.5E-4)0.163:5.5E-4,England/20180011204/2020:5.5E-4)0.312:5.5E-4)0.000:5.5E-4,(England/BIRM-5F503/2020:5.5E-4,England/BIRM-61234/2020:5.5E-4)0.854:5.5E-4)0.000:5.5E-4,((((England/CAMB-1AA32C/2020:5.5E-4,(England/CAMB-1AC07E/2020:5.5E-4,(England/CAMB-1AF12D/2020:5.5E-4,England/CAMB-1AE55F/2020:5.5E-4)0.965:5.5E-4)0.892:5.5E-4)0.907:5.5E-4,(England/CAMB-7FC26/2020:5.5E-4,England/CAMB-1AA483/2020:5.5E-4)0.000:5.5E-4)0.734:5.5E-4,((Scotland/EDB365/2020:5.5E-4,(England/CAMB-73C6E/2020:5.5E-4,(England/NORT-28121E/2020:5.5E-4,England/NORT-281E92/2020:5.5E-4)0.863:5.5E-4)0.000:5.5E-4)0.272:5.5E-4,England/SHEF-CA7B2/2020:5.5E-4)0.716:5.5E-4)0.000:5.5E-4,((England/BRIS-129774/2020:5.5E-4,England/CAMB-7EC27/2020:5.5E-4)0.760:5.5E-4,(England/SHEF-C769A/2020:5.5E-4,(England/BIRM-5F6C4/2020:5.5E-4,(England/BIRM-5FBE3/2020:5.5E-4,(England/BIRM-61322/2020:5.5E-4,England/BIRM-61191/2020:5.5E-4)0.538:5.5E-4)0.874:5.5E-4)0.872:5.5E-4)0.732:5.5E-4)0.000:5.5E-4)0.497:5.5E-4)0.000:5.5E-4,((England/BIRM-5E9DB/2020:6.6E-4,Scotland/CVR3611/2020:5.5E-4)1.000:5.5E-4,(((England/SHEF-C930A/2020:5.5E-4,(England/LCST-24D717E/2020:5.5E-4,England/NOTT-111672/2020:5.5E-4)0.764:5.5E-4)0.746:5.5E-4,(Scotland/CVR3159/2020:5.5E-4,Scotland/GCVR-172396/2020:5.5E-4)0.752:5.5E-4)0.527:5.5E-4,(England/CAMB-1AB83B/2020:5.5E-4,(Scotland/CVR1631/2020:5.5E-4,England/CAMB-1AB76B/2020:5.5E-4)0.000:5.5E-4)1.000:5.5E-4)0.000:5.5E-4)0.497:5.5E-4)0.000:5.5E-4)0.000:5.5E-4,(England/NORT-292B97/2020:5.5E-4,(England/BIRM-61489/2020:5.5E-4,(England/BIRM-610B2/2020:5.5E-4,England/BIRM-5F6B5/2020:5.5E-4)0.569:5.5E-4)0.000:5.5E-4)0.821:5.5E-4)0.000:5.5E-4)0.551:5.5E-4,England/20129163604/2020:5.5E-4)0.071:5.5E-4,(England/20149005104/2020:5.5E-4,(Uganda/UG007/2020:5.5E-4,England/20164070704/2020:5.5E-4)0.618:5.5E-4)0.765:5.5E-4)0.551:5.5E-4)0.540:5.5E-4,Iceland/257/2020:5.5E-4)0.473:5.5E-4,Iceland/123/2020:5.5E-4)0.596:5.5E-4,England/20148035404/2020:5.5E-4)0.591:5.5E-4,England/20170033804/2020:5.5E-4)0.531:5.5E-4,England/20172048304/2020:5.5E-4)0.642:5.5E-4)0.438:5.5E-4)0.919:5.5E-4)0.934:5.5E-4,((England/OXON-AD4BE/2020:5.5E-4,(Scotland/EDB4249/2020:5.5E-4,England/OXON-B2401/2020:5.5E-4)0.940:5.5E-4)0.000:5.5E-4,England/OXON-AF14C/2020:5.5E-4)0.851:5.5E-4)1.000:5.5E-4,England/OXON-B147B/2020:5.5E-4)0.904:5.5E-4)0.881:5.5E-4,(England/OXON-AC4BF/2020:5.5E-4,(England/OXON-B0B95/2020:5.5E-4,(England/OXON-ACC5D/2020:5.5E-4,England/OXON-AC552/2020:5.5E-4)0.985:5.5E-4)0.826:5.5E-4)0.771:5.5E-4)0.995:5.5E-4,England/OXON-ACE75/2020:5.5E-4)0.000:5.5E-4)0.000:5.5E-4,(((England/BRIS-12BFF2/2020:5.5E-4,(England/OXON-B1BD0/2020:5.5E-4,((England/OXON-AC428/2020:0.0,England/OXON-AC4A0/2020:0.0,England/OXON-B0CFC/2020:0.0):5.5E-4,(England/OXON-ACBBA/2020:5.5E-4,(England/OXON-B0F7B/2020:5.5E-4,(England/OXON-AC4CE/2020:5.5E-4,(England/BRIS-127EEA/2020:5.5E-4,England/BRIS-126BE4/2020:5.5E-4)0.991:5.5E-4)0.985:5.5E-4)1.000:5.5E-4)0.990:5.5E-4)0.814:5.5E-4)0.414:5.5E-4)0.934:5.5E-4,(((((((((England/NOTT-10EE07/2020:5.5E-4,(England/CAMB-76919/2020:5.5E-4,(England/BIRM-5E917/2020:5.5E-4,England/NOTT-11037C/2020:5.5E-4)0.776:5.5E-4)0.460:5.5E-4)0.449:5.5E-4,(((England/BIRM-5FC0E/2020:5.5E-4,(((((England/BIRM-6047B/2020:5.5E-4,(England/BIRM-6046C/2020:5.5E-4,England/BIRM-6053C/2020:5.5E-4)0.805:5.5E-4)0.981:5.5E-4,England/BIRM-61173/2020:5.5E-4)1.000:5.5E-4,England/BIRM-60596/2020:5.5E-4)0.000:5.5E-4,(((England/BIRM-5FBC5/2020:5.5E-4,England/BIRM-61058/2020:5.5E-4)0.896:5.5E-4,(England/BIRM-6045D/2020:5.5E-4,(England/BIRM-5F54F/2020:5.5E-4,(England/BIRM-5F512/2020:5.5E-4,England/BIRM-5F58B/2020:5.5E-4)1.000:5.5E-4)0.000:5.5E-4)0.739:5.5E-4)0.000:5.5E-4,(England/BIRM-5FBF2/2020:5.5E-4,(England/BIRM-612E9/2020:5.5E-4,England/BIRM-61331/2020:5.5E-4)0.898:5.5E-4)0.000:5.5E-4)0.000:5.5E-4)1.000:5.5E-4,England/BIRM-612AD/2020:5.5E-4)0.922:5.5E-4)0.771:5.5E-4,(England/BIRM-5F4D9/2020:5.5E-4,(((England/BIRM-60675/2020:5.5E-4,England/BIRM-603AB/2020:5.5E-4)0.000:5.5E-4,England/BIRM-604B7/2020:5.5E-4)0.000:5.5E-4,(England/BIRM-605B4/2020:5.5E-4,England/BIRM-6062A/2020:5.5E-4)0.134:5.5E-4)1.000:5.5E-4)1.000:5.5E-4)0.878:5.5E-4,Scotland/CVR3100/2020:5.5E-4)0.749:5.5E-4)0.995:5.5E-4,(England/BRIS-128696/2020:5.5E-4,(Wales/PHWC-25B7D/2020:5.5E-4,England/NORT-2910B7/2020:5.5E-4)0.343:5.5E-4)0.000:5.5E-4)0.901:5.5E-4,(Scotland/CVR3158/2020:5.5E-4,England/20172048804/2020:5.5E-4)0.730:5.5E-4)0.000:5.5E-4,(((England/BRIS-126601/2020:5.5E-4,(England/LIVE-9952B/2020:5.5E-4,(Wales/PHWC-35855/2020:5.5E-4,Wales/PHWC-36872/2020:5.5E-4)0.742:5.5E-4)0.616:5.5E-4)0.914:5.5E-4,(England/BRIS-1257C3/2020:5.5E-4,England/CAMB-7DE5F/2020:5.5E-4)0.996:5.5E-4)0.977:5.5E-4,((((England/NOTT-10F255/2020:5.5E-4,((England/BIRM-5EC3C/2020:5.0E-4,England/BRIS-1225BD/2020:5.5E-4)0.590:5.5E-4,England/BRIS-124919/2020:5.5E-4)0.000:5.5E-4)0.446:5.5E-4,((England/CAMB-1B3399/2020:5.5E-4,((England/CAMB-1B0B3A/2020:0.0,England/CAMB-1B1920/2020:0.0,England/CAMB-1B194E/2020:0.0):5.5E-4,(England/CAMB-1B195D/2020:5.5E-4,((England/CAMB-1B0B1C/2020:0.0,England/CAMB-1B3A94/2020:0.0):5.5E-4,England/CAMB-1B0648/2020:5.5E-4)0.000:5.5E-4)0.924:5.5E-4)1.000:5.5E-4)1.000:5.5E-4,England/CAMB-1B2A1D/2020:5.5E-4)0.000:5.5E-4)0.456:5.5E-4,England/NORT-281E47/2020:5.5E-4)0.627:5.5E-4,Wales/PHWC-160762/2020:5.5E-4)0.739:5.5E-4)0.995:5.5E-4)1.000:5.5E-4,((England/CAMB-7C218/2020:5.5E-4,(England/BRIS-1239B0/2020:5.5E-4,England/LIVE-9C546/2020:5.5E-4)0.509:5.5E-4)0.739:5.5E-4,(England/BRIS-121E2C/2020:5.5E-4,(England/SHEF-CDDF9/2020:5.5E-4,(England/NOTT-10F729/2020:5.5E-4,(England/SHEF-CA099/2020:5.5E-4,England/SHEF-CA460/2020:5.5E-4)0.881:5.5E-4)0.000:5.5E-4)0.747:5.5E-4)1.000:5.5E-4)0.729:5.5E-4)0.674:5.5E-4,((Wales/PHWC-36809/2020:5.5E-4,(Wales/PHWC-165563/2020:5.5E-4,((England/CAMB-1AB710/2020:5.5E-4,(England/BRIS-12224D/2020:5.5E-4,(England/BIRM-5FCE0/2020:5.5E-4,(England/BIRM-5F873/2020:5.5E-4,(England/BIRM-61216/2020:5.5E-4,(England/BIRM-5F8FB/2020:5.5E-4,England/BIRM-611BF/2020:5.5E-4)0.795:5.5E-4)0.745:5.5E-4)0.444:5.5E-4)0.483:5.5E-4)0.459:5.5E-4)0.000:5.5E-4,((Wales/PHWC-163091/2020:5.5E-4,England/BIRM-5FB2F/2020:6.6E-4)0.889:5.5E-4,(England/BIRM-5F767/2020:5.5E-4,England/BIRM-60FD4/2020:5.5E-4)1.000:5.5E-4)0.000:5.5E-4)0.510:5.5E-4)0.636:5.5E-4)0.639:5.5E-4,Wales/PHWC-15CCD3/2020:5.5E-4)0.860:5.5E-4)0.000:5.5E-4,((Wales/PHWC-16442B/2020:5.5E-4,(Wales/PHWC-163680/2020:5.5E-4,(Wales/PHWC-163F85/2020:5.5E-4,(Wales/PHWC-340E5/2020:5.5E-4,Wales/PHWC-35970/2020:5.5E-4)1.000:5.5E-4)1.000:5.5E-4)0.693:5.5E-4)0.902:5.5E-4,(Wales/PHWC-26453/2020:5.5E-4,England/LIVE-9F76B/2020:5.5E-4)0.854:5.5E-4)0.000:5.5E-4)0.917:5.5E-4,((England/20150033004/2020:5.5E-4,(Wales/PHWC-2A8CC/2020:5.5E-4,(Wales/PHWC-27B99/2020:5.5E-4,Wales/PHWC-2F144/2020:5.5E-4)1.000:5.5E-4)0.737:5.5E-4)0.846:5.5E-4,(England/SHEF-C7AE9/2020:6.8E-4,(England/20168005004/2020:5.5E-4,England/20169018304/2020:5.5E-4)0.744:5.5E-4)0.884:5.5E-4)0.000:5.5E-4)0.888:5.5E-4)0.866:5.5E-4,(England/OXON-B07CE/2020:5.5E-4,(England/OXON-B0184/2020:5.5E-4,(England/OXON-B2692/2020:5.5E-4,England/OXON-B10B3/2020:5.5E-4)0.997:5.5E-4)0.976:5.5E-4)0.927:5.5E-4)0.000:5.5E-4)0.000:5.5E-4)0.000:5.5E-4)0.974:5.5E-4,((((Singapore/376/2020:5.5E-4,(England/SHEF-C522F/2020:5.5E-4,Wales/PHWC-163301/2020:5.5E-4)0.597:5.5E-4)0.799:5.5E-4,((Scotland/CVR32/2020:0.0,Canada/BC_11186723/2020:0.0,England/BRIS-12759A/2020:0.0,England/BRIS-127891/2020:0.0,England/BRIS-127BB6/2020:0.0,England/BRIS-127C2C/2020:0.0,England/BRIS-12804D/2020:0.0,England/BRIS-1298CC/2020:0.0,England/NORT-28B223/2020:0.0):5.5E-4,((England/BIRM-5FEEA/2020:5.5E-4,(England/BIRM-5FF41/2020:5.5E-4,(England/BIRM-5F99E/2020:5.5E-4,((England/BIRM-5F7B2/2020:0.0,England/BIRM-5F9E9/2020:0.0,England/BIRM-5FBB6/2020:0.0):5.5E-4,(England/BIRM-5F4E8/2020:5.5E-4,England/BIRM-5FF7E/2020:5.5E-4)1.000:5.5E-4)0.000:5.5E-4)0.979:5.5E-4)0.000:5.5E-4)0.814:5.5E-4,(England/20174037704/2020:5.5E-4,(England/20174038204/2020:5.5E-4,England/20176039504/2020:5.5E-4)0.629:5.5E-4)0.826:5.5E-4)0.468:5.5E-4)0.579:5.5E-4)0.458:5.5E-4,(England/SHEF-C440C/2020:5.5E-4,(((((England/SHEF-10B2538/2020:5.5E-4,England/SHEF-CF93F/2020:5.5E-4)0.715:5.5E-4,(England/SHEF-C3E78/2020:5.5E-4,(England/NORT-282BF4/2020:5.5E-4,England/SHEF-C0057/2020:5.5E-4)1.000:5.5E-4)1.000:5.5E-4)0.000:5.5E-4,(((England/SHEF-CAA9B/2020:5.5E-4,England/SHEF-C7296/2020:5.5E-4)0.715:5.5E-4,(England/SHEF-10B2529/2020:5.5E-4,England/SHEF-C2DE5/2020:5.5E-4)0.150:5.5E-4)0.000:5.5E-4,(((England/SHEF-C0567/2020:5.5E-4,England/SHEF-CDA3E/2020:5.5E-4)0.000:5.5E-4,((((England/SHEF-C958C/2020:5.5E-4,England/SHEF-C668C/2020:5.5E-4)1.000:5.5E-4,(England/SHEF-CFA4B/2020:5.5E-4,((England/SHEF-CC422/2020:5.5E-4,(((England/SHEF-C09F2/2020:0.0,England/SHEF-C6B23/2020:0.0,England/SHEF-CCC39/2020:0.0,England/SHEF-CECFB/2020:0.0,England/SHEF-CF322/2020:0.0,England/SHEF-D21AA/2020:0.0):5.5E-4,(((((England/SHEF-BFF30/2020:5.5E-4,England/SHEF-C8EBF/2020:5.5E-4)0.000:5.5E-4,(England/SHEF-C5984/2020:5.5E-4,England/SHEF-C0A4A/2020:5.5E-4)0.000:5.5E-4)1.000:5.5E-4,England/SHEF-C4CF5/2020:5.5E-4)1.000:5.5E-4,(England/SHEF-CA749/2020:5.5E-4,England/SHEF-C8392/2020:5.5E-4)1.000:5.5E-4)0.584:5.5E-4,England/SHEF-CE860/2020:5.5E-4)1.000:5.5E-4)0.000:5.5E-4,((England/SHEF-C3546/2020:5.5E-4,England/SHEF-CE4C6/2020:5.5E-4)0.900:5.5E-4,((((England/SHEF-C7788/2020:5.5E-4,(((England/SHEF-CAE53/2020:5.5E-4,((England/SHEF-CAE9F/2020:5.5E-4,England/SHEF-C9F33/2020:5.5E-4)1.000:5.5E-4,(England/SHEF-C7F17/2020:5.5E-4,England/SHEF-C4123/2020:5.5E-4)0.000:5.5E-4)1.000:5.5E-4)0.000:5.5E-4,England/SHEF-C5DB5/2020:5.5E-4)0.000:5.5E-4,((England/SHEF-C001B/2020:0.0,England/SHEF-C2B36/2020:0.0,England/SHEF-C32A9/2020:0.0,England/SHEF-C608E/2020:0.0,England/SHEF-CE9A9/2020:0.0):5.5E-4,England/SHEF-CE648/2020:5.5E-4)0.000:5.5E-4)1.000:5.5E-4)1.000:5.5E-4,England/SHEF-CAECC/2020:5.5E-4)1.000:5.5E-4,England/SHEF-BFFF4/2020:5.5E-4)1.000:5.5E-4,England/SHEF-D2993/2020:5.5E-4)0.915:5.5E-4)0.000:5.5E-4)0.999:5.5E-4)0.000:5.5E-4,(England/SHEF-C80D7/2020:5.5E-4,(England/SHEF-C0BB0/2020:5.5E-4,England/SHEF-C6DE1/2020:5.5E-4)1.000:5.5E-4)0.000:5.5E-4)1.000:5.5E-4)0.000:5.5E-4)0.000:5.5E-4,(England/SHEF-C759D/2020:5.5E-4,England/SHEF-C368F/2020:5.5E-4)0.000:5.5E-4)1.000:5.5E-4,(England/SHEF-C0084/2020:0.0,England/SHEF-C0321/2020:0.0,England/SHEF-C05B2/2020:0.0,England/SHEF-C0646/2020:0.0,England/SHEF-C06FB/2020:0.0,England/SHEF-C0725/2020:0.0,England/SHEF-C0813/2020:0.0,England/SHEF-C3C7E/2020:0.0,England/SHEF-C56AB/2020:0.0,England/SHEF-C65DA/2020:0.0):5.5E-4)0.000:5.5E-4)0.000:5.5E-4,((((((((England/SHEF-C0EB7/2020:5.5E-4,England/SHEF-C3C14/2020:5.5E-4)1.000:5.5E-4,((England/SHEF-CEC73/2020:5.5E-4,England/SHEF-D1FA1/2020:5.5E-4)0.875:5.5E-4,England/SHEF-C11AE/2020:5.5E-4)0.000:5.5E-4)0.992:5.5E-4,England/SHEF-C7436/2020:5.5E-4)1.000:5.5E-4,England/SHEF-C0A68/2020:5.5E-4)0.000:5.5E-4,(England/SHEF-C6BE7/2020:5.5E-4,England/SHEF-C21CB/2020:5.5E-4)0.000:5.5E-4)0.718:5.5E-4,(NorthernIreland/NIRE-FA889/2020:6.3E-4,England/SHEF-CD3CA/2020:5.5E-4)0.776:5.5E-4)0.000:5.5E-4,(((England/SHEF-C00DF/2020:5.5E-4,(England/SHEF-D19B2/2020:5.5E-4,England/SHEF-CB159/2020:5.5E-4)0.984:5.5E-4)0.643:5.5E-4,((((England/SHEF-C0215/2020:0.0,England/SHEF-C6543/2020:0.0):5.5E-4,England/SHEF-C277E/2020:5.5E-4)0.000:5.5E-4,(England/SHEF-C6640/2020:5.5E-4,England/SHEF-CA6A6/2020:5.5E-4)0.892:5.5E-4)0.757:5.5E-4,(((England/SHEF-C027F/2020:0.0,England/SHEF-C0ED5/2020:0.0,England/SHEF-C2134/2020:0.0,England/SHEF-C2AFD/2020:0.0,England/SHEF-C576C/2020:0.0,England/SHEF-C5C5E/2020:0.0,England/SHEF-C6D4B/2020:0.0,England/SHEF-C7B40/2020:0.0,England/SHEF-CAEAE/2020:0.0,England/SHEF-CB1B3/2020:0.0,England/SHEF-CB441/2020:0.0,England/SHEF-CD02D/2020:0.0,England/SHEF-CDDBD/2020:0.0,England/SHEF-CDFB7/2020:0.0,England/SHEF-CF7EA/2020:0.0,England/SHEF-D193A/2020:0.0,England/SHEF-D1A55/2020:0.0,England/SHEF-D1E59/2020:0.0):5.5E-4,(((((England/SHEF-CC361/2020:5.5E-4,England/SHEF-CEBFE/2020:5.5E-4)0.000:5.5E-4,(((England/SHEF-C631C/2020:0.0,England/SHEF-CE9C7/2020:0.0,England/SHEF-CF7DB/2020:0.0):5.5E-4,England/SHEF-CF10A/2020:5.5E-4)0.000:5.5E-4,(((England/SHEF-CEE31/2020:5.5E-4,(England/SHEF-C81E3/2020:5.5E-4,(England/SHEF-CFE12/2020:5.5E-4,(England/SHEF-CB9AC/2020:5.5E-4,((England/SHEF-C235C/2020:0.0,England/SHEF-D09A4/2020:0.0):5.5E-4,England/SHEF-C5483/2020:5.5E-4)0.370:5.5E-4)0.996:5.5E-4)0.983:5.5E-4)0.327:5.5E-4)0.000:5.5E-4,(England/SHEF-C38B6/2020:5.5E-4,((England/SHEF-CF9D5/2020:5.5E-4,England/SHEF-C77B5/2020:5.5E-4)1.000:5.5E-4,England/SHEF-CFCBE/2020:5.5E-4)0.984:5.5E-4)0.236:5.5E-4)0.000:5.5E-4,(((England/SHEF-C2398/2020:0.0,England/SHEF-C2617/2020:0.0,England/SHEF-D29DF/2020:0.0,England/SHEF-D340A/2020:0.0):5.5E-4,England/SHEF-D1202/2020:5.5E-4)0.000:5.5E-4,((England/SHEF-C1C07/2020:5.5E-4,((((England/SHEF-C00FD/2020:0.0,England/SHEF-C0BA1/2020:0.0):5.5E-4,England/SHEF-C00A2/2020:5.5E-4)0.000:5.5E-4,(England/SHEF-C9030/2020:5.5E-4,England/SHEF-C241D/2020:5.5E-4)0.000:5.5E-4)1.000:5.5E-4,England/SHEF-C3DF3/2020:5.5E-4)1.000:5.5E-4)0.000:5.5E-4,((England/NOTT-10F510/2020:5.5E-4,(England/SHEF-C1E4D/2020:5.5E-4,(England/SHEF-C6367/2020:0.0,England/SHEF-C7515/2020:0.0,England/SHEF-CA21B/2020:0.0,England/SHEF-CC5A7/2020:0.0,England/SHEF-CDCB0/2020:0.0):5.5E-4)1.000:5.5E-4)0.000:5.5E-4,((England/SHEF-C9E54/2020:5.5E-4,England/SHEF-D1E86/2020:5.5E-4)0.000:5.5E-4,(((England/SHEF-CDD44/2020:5.5E-4,England/NOTT-10F64A/2020:5.5E-4)0.000:5.5E-4,England/SHEF-C84DB/2020:5.5E-4)0.000:5.5E-4,(England/SHEF-C721E/2020:5.5E-4,England/SHEF-C34EF/2020:5.5E-4)0.739:5.5E-4)0.000:5.5E-4)0.456:5.5E-4)0.456:5.5E-4)0.456:5.5E-4)0.456:5.5E-4)0.456:5.5E-4)0.456:5.5E-4)0.468:5.5E-4,England/SHEF-CD53D/2020:5.5E-4)0.000:5.5E-4,England/SHEF-C7FBD/2020:5.5E-4)0.000:5.5E-4,(England/SHEF-C47B8/2020:5.5E-4,(((England/SHEF-CDE7E/2020:5.5E-4,England/SHEF-CDF8A/2020:5.5E-4)0.000:5.5E-4,(England/SHEF-D2368/2020:5.5E-4,(England/SHEF-C7A52/2020:5.5E-4,England/SHEF-C14F0/2020:5.5E-4)0.000:5.5E-4)0.928:5.5E-4)0.000:5.5E-4,(England/SHEF-D075F/2020:5.5E-4,England/SHEF-CCDBE/2020:5.5E-4)0.726:5.5E-4)0.000:5.5E-4)0.783:5.5E-4)0.000:5.5E-4)0.000:5.5E-4,((England/SHEF-D01CA/2020:5.5E-4,(England/SHEF-D219B/2020:5.5E-4,((England/SHEF-C690B/2020:0.0,England/SHEF-C8CB5/2020:0.0,England/SHEF-D132D/2020:0.0):5.5E-4,(England/SHEF-CA07B/2020:5.5E-4,(England/SHEF-C5711/2020:5.5E-4,(England/SHEF-C904F/2020:5.5E-4,England/SHEF-C1EA7/2020:5.5E-4)0.000:5.5E-4)1.000:5.5E-4)1.000:5.5E-4)0.000:5.5E-4)1.000:5.5E-4)0.737:5.5E-4,England/SHEF-C8329/2020:5.5E-4)0.790:5.5E-4)0.718:5.5E-4)0.849:5.5E-4)0.000:5.5E-4,(((England/SHEF-CC1C1/2020:0.0,England/SHEF-CCCEE/2020:0.0):5.5E-4,England/SHEF-D1EE0/2020:5.5E-4)0.136:5.5E-4,(England/SHEF-C335B/2020:5.5E-4,(England/SHEF-C6886/2020:0.0,England/SHEF-D0959/2020:0.0):5.5E-4)0.000:5.5E-4)0.893:5.5E-4)0.000:5.5E-4)0.000:5.5E-4,(((England/SHEF-CFF3D/2020:5.5E-4,(England/SHEF-D2DC4/2020:5.5E-4,((England/SHEF-D2386/2020:5.5E-4,((England/SHEF-C0E11/2020:5.5E-4,(England/SHEF-CF35F/2020:5.5E-4,(England/SHEF-C7014/2020:5.5E-4,England/SHEF-D0BF9/2020:5.5E-4)0.000:5.5E-4)1.000:5.5E-4)1.000:5.5E-4,England/SHEF-CFEB8/2020:5.5E-4)1.000:5.5E-4)1.000:5.5E-4,(England/SHEF-C0A59/2020:5.5E-4,England/SHEF-C1F86/2020:5.9E-4)0.000:5.5E-4)1.000:5.5E-4)0.715:5.5E-4)0.742:5.5E-4,(((England/SHEF-C6E48/2020:0.0,England/SHEF-C84CC/2020:0.0,England/SHEF-C85F6/2020:0.0,England/SHEF-D1C31/2020:0.0):5.5E-4,England/SHEF-C7418/2020:5.5E-4)1.000:5.5E-4,(England/SHEF-BFE8E/2020:5.5E-4,((England/SHEF-CD54C/2020:0.0,England/SHEF-CEC0A/2020:0.0):5.5E-4,(England/SHEF-CEDE9/2020:5.5E-4,England/SHEF-CC99C/2020:5.5E-4)0.000:5.5E-4)0.000:5.5E-4)0.729:5.5E-4)0.000:5.5E-4)0.991:5.5E-4,England/SHEF-D3042/2020:5.5E-4)0.000:5.5E-4)0.000:5.5E-4)0.000:5.5E-4)0.000:5.5E-4)1.000:5.5E-4,((England/SHEF-C6974/2020:5.5E-4,England/SHEF-CA9BC/2020:5.5E-4)1.000:5.5E-4,(Wales/PHWC-2EF5A/2020:5.5E-4,England/LIVE-99989/2020:5.5E-4)0.997:5.5E-4)1.000:5.5E-4)0.926:5.5E-4,(England/OXON-AEF52/2020:6.2E-4,England/SHEF-D06DA/2020:5.5E-4)0.792:5.5E-4)0.738:5.5E-4)0.787:5.5E-4)0.916:5.5E-4,(((((England/BRIS-1286A5/2020:5.5E-4,(England/BRIS-12A03C/2020:5.5E-4,England/BRIS-129361/2020:5.5E-4)0.789:5.5E-4)1.000:5.5E-4,England/BRIS-127CB3/2020:5.5E-4)1.000:5.5E-4,(((((England/BRIS-127257/2020:5.5E-4,England/BRIS-12E19F/2020:5.5E-4)1.000:5.5E-4,England/SHEF-C7C98/2020:5.5E-4)0.000:5.5E-4,(((England/BRIS-126E36/2020:5.5E-4,(England/BRIS-12952F/2020:5.5E-4,England/BRIS-1293E9/2020:5.5E-4)0.000:5.5E-4)1.000:5.5E-4,(England/SHEF-CAC2C/2020:5.5E-4,England/SHEF-CC8AE/2020:5.5E-4)1.000:5.5E-4)0.000:5.5E-4,England/BRIS-12E092/2020:5.5E-4)0.000:5.5E-4)0.000:5.5E-4,((England/BRIS-12707B/2020:5.5E-4,England/BRIS-12A421/2020:5.5E-4)0.000:5.5E-4,(((England/BRIS-127D56/2020:5.5E-4,England/BRIS-12B068/2020:5.5E-4)0.000:5.5E-4,((England/BRIS-12AB2C/2020:5.5E-4,(England/BRIS-12ABE0/2020:5.5E-4,(England/BRIS-128EBC/2020:0.0,England/BRIS-129325/2020:0.0,England/BRIS-12A4C7/2020:0.0,England/BRIS-12AAB6/2020:0.0):5.5E-4)0.995:5.5E-4)1.000:5.5E-4,England/BRIS-127BE3/2020:5.5E-4)0.000:5.5E-4)1.000:5.5E-4,(England/BRIS-12706C/2020:0.0,England/BRIS-127F8D/2020:0.0,England/BRIS-12B96D/2020:0.0,England/BRIS-12C43E/2020:0.0,England/BRIS-12D567/2020:0.0):5.5E-4)0.000:5.5E-4)0.000:5.5E-4)1.000:5.5E-4,England/BRIS-128B1F/2020:5.5E-4)0.000:5.5E-4)1.000:5.5E-4,Wales/PHWC-1639D2/2020:5.5E-4)0.732:5.5E-4,(Australia/VIC931/2020:5.5E-4,(Uganda/UG008/2020:5.5E-4,(((((((((((England/NOTT-110C35/2020:5.5E-4,England/NOTT-110E99/2020:5.5E-4)0.853:5.5E-4,((England/NOTT-10E4BA/2020:0.0,England/NOTT-10E827/2020:0.0):5.5E-4,(England/NOTT-10ECC1/2020:5.5E-4,(England/NOTT-10EEE9/2020:5.5E-4,England/NOTT-10E818/2020:5.5E-4)1.000:5.5E-4)0.000:5.5E-4)1.000:5.5E-4)0.000:5.5E-4,(England/NOTT-10E70C/2020:5.5E-4,England/NOTT-11126F/2020:5.5E-4)0.000:5.5E-4)1.000:5.5E-4,(England/NOTT-10F39E/2020:5.5E-4,England/NOTT-10FA6C/2020:5.5E-4)1.000:5.5E-4)0.000:5.5E-4,(((England/NOTT-10FB69/2020:0.0,England/NOTT-10FC84/2020:0.0):5.5E-4,England/NOTT-110A0E/2020:5.5E-4)0.334:5.5E-4,England/NOTT-112091/2020:5.5E-4)0.525:5.5E-4)0.916:5.5E-4,Uganda/UG004/2020:5.5E-4)0.000:5.5E-4,((((Uganda/UG010/2020:5.5E-4,((England/CAMB-78980/2020:0.0,England/SHEF-C0233/2020:0.0,England/SHEF-C04D3/2020:0.0):5.5E-4,((England/BIRM-5F7C1/2020:5.5E-4,(((((((((((England/BIRM-5F5B8/2020:5.5E-4,England/BIRM-5FB4D/2020:5.5E-4)0.765:5.5E-4,(England/BIRM-5EBE4/2020:5.5E-4,England/BIRM-5EC2D/2020:5.5E-4)0.000:5.5E-4)0.942:5.5E-4,(((England/SHEF-D31E5/2020:5.5E-4,((((England/SHEF-C7D77/2020:5.5E-4,England/SHEF-D0EB4/2020:5.5E-4)0.743:5.5E-4,(England/20166064004/2020:5.5E-4,(Wales/PHWC-164027/2020:5.5E-4,(England/BRIS-12CFC4/2020:5.5E-4,(England/BRIS-128274/2020:5.5E-4,(England/BRIS-12C45C/2020:5.5E-4,(((England/BRIS-12C44D/2020:5.5E-4,England/BRIS-12AB4A/2020:5.5E-4)0.000:5.5E-4,(England/BRIS-12AAA7/2020:5.5E-4,England/BRIS-12A719/2020:5.5E-4)0.000:5.5E-4)0.000:5.5E-4,(England/BRIS-127372/2020:0.0,England/BRIS-12D9D4/2020:0.0):5.5E-4)0.000:5.5E-4)0.940:5.5E-4)0.000:5.5E-4)0.756:5.5E-4)0.000:5.5E-4)0.400:5.5E-4)0.459:5.5E-4,England/CAMB-1ABF63/2020:5.5E-4)0.000:5.5E-4,(England/SHEF-CC440/2020:5.5E-4,England/SHEF-CEE7D/2020:5.5E-4)0.732:5.5E-4)0.458:5.5E-4)0.458:5.5E-4,(England/CAMB-7716B/2020:0.0,England/CAMB-7EC45/2020:0.0):5.5E-4)0.000:5.5E-4,(England/BRIS-12E214/2020:5.5E-4,(((England/BRIS-1290C4/2020:5.5E-4,England/BRIS-1290B5/2020:5.5E-4)0.746:5.5E-4,(England/BRIS-123859/2020:5.5E-4,England/BRIS-1290A6/2020:5.5E-4)0.000:5.5E-4)1.000:5.5E-4,England/BRIS-1278CE/2020:5.5E-4)0.000:5.5E-4)0.731:5.5E-4)0.000:5.5E-4)0.459:5.5E-4,Scotland/CVR213/2020:5.5E-4)0.000:5.5E-4,Scotland/CVR326/2020:5.5E-4)0.000:5.5E-4,(England/BIRM-5E2B2/2020:5.5E-4,(((England/BIRM-6050F/2020:5.5E-4,England/BIRM-5FC68/2020:5.5E-4)1.000:5.5E-4,(England/BIRM-5F7A3/2020:5.5E-4,(England/BIRM-5F64C/2020:5.5E-4,England/BIRM-5F98F/2020:5.5E-4)0.000:5.5E-4)0.731:5.5E-4)0.000:5.5E-4,England/BIRM-5E2C1/2020:5.5E-4)0.919:5.5E-4)0.744:5.5E-4)0.000:5.5E-4,(England/BIRM-60332/2020:5.9E-4,((England/BIRM-605E1/2020:5.5E-4,(England/BIRM-605C3/2020:5.5E-4,England/BIRM-605D2/2020:5.5E-4)1.000:5.5E-4)0.721:5.5E-4,((England/BIRM-6037E/2020:5.5E-4,England/BIRM-60684/2020:5.5E-4)0.000:5.5E-4,England/BIRM-5F56D/2020:5.5E-4)1.000:5.5E-4)0.918:5.5E-4)0.952:5.5E-4)0.000:5.5E-4,England/BIRM-5E3BF/2020:5.5E-4)0.457:5.5E-4,England/NOTT-10E669/2020:5.5E-4)0.000:5.5E-4,(Scotland/CVR1806/2020:0.0,Scotland/EDB5469/2020:0.0):5.5E-4)0.462:5.5E-4,England/CAMB-82BAB/2020:5.5E-4)0.461:5.5E-4)0.460:5.5E-4,(England/BIRM-5F2EE/2020:0.0,England/SHEF-C7E1A/2020:0.0,England/SHEF-CA187/2020:0.0):5.5E-4)0.460:5.5E-4)0.455:5.5E-4)0.454:5.5E-4,England/SHEF-CD89E/2020:5.5E-4)0.460:5.5E-4,England/SHEF-D0CBA/2020:5.5E-4)0.460:5.5E-4,England/SHEF-CA1D2/2020:5.5E-4)0.000:5.5E-4)0.453:5.5E-4,England/BRIS-127C68/2020:5.5E-4)0.459:5.5E-4,England/HECH-259A02E/2020:5.5E-4)0.000:5.5E-4,((((England/SHEF-D174F/2020:5.5E-4,((England/SHEF-C8408/2020:5.5E-4,(England/SHEF-CB04D/2020:5.5E-4,England/SHEF-CE88E/2020:5.5E-4)0.000:5.5E-4)0.000:5.5E-4,((((England/SHEF-C5E1C/2020:5.5E-4,(((England/SHEF-C96F2/2020:5.5E-4,(((England/SHEF-D0A65/2020:5.5E-4,England/SHEF-CE806/2020:5.5E-4)1.000:5.5E-4,England/SHEF-CE3D8/2020:5.5E-4)0.000:5.5E-4,(((England/SHEF-C1C25/2020:0.0,England/SHEF-C2046/2020:0.0,England/SHEF-C517D/2020:0.0,England/SHEF-C62E2/2020:0.0,England/SHEF-D2ED0/2020:0.0):5.5E-4,England/SHEF-CAF41/2020:5.5E-4)0.000:5.5E-4,(((England/SHEF-C7560/2020:0.0,England/SHEF-D1FB0/2020:0.0):5.5E-4,England/SHEF-CD63A/2020:5.5E-4)0.000:5.5E-4,((England/SHEF-CE36F/2020:5.5E-4,(England/SHEF-CDCDE/2020:5.5E-4,England/SHEF-C85AB/2020:5.5E-4)0.000:5.5E-4)0.747:5.5E-4,(England/SHEF-C3D7B/2020:5.5E-4,England/SHEF-CB6E1/2020:5.5E-4)1.000:5.5E-4)0.000:5.5E-4)0.000:5.5E-4)0.000:5.5E-4)1.000:5.5E-4)0.976:5.5E-4,England/SHEF-D068F/2020:5.5E-4)0.000:5.5E-4,(England/SHEF-C783A/2020:5.5E-4,(England/SHEF-CE235/2020:5.5E-4,(England/SHEF-D0EE1/2020:5.5E-4,(England/SHEF-D1BAD/2020:5.5E-4,England/SHEF-C3B80/2020:5.5E-4)1.000:5.5E-4)0.000:5.5E-4)0.976:5.5E-4)1.000:5.5E-4)1.000:5.5E-4)0.000:5.5E-4,(((England/SHEF-C6491/2020:0.0,England/SHEF-C6D78/2020:0.0):5.5E-4,(England/SHEF-CF96C/2020:5.5E-4,(England/SHEF-C26AE/2020:5.5E-4,England/SHEF-CACD1/2020:5.5E-4)0.000:5.5E-4)0.000:5.5E-4)0.757:5.5E-4,(England/SHEF-C0A86/2020:0.0,England/SHEF-C4554/2020:0.0,England/SHEF-D3464/2020:0.0):5.5E-4)0.731:5.5E-4)1.000:5.5E-4,England/SHEF-D2A36/2020:5.5E-4)0.389:5.5E-4,(England/SHEF-C5FFB/2020:5.5E-4,England/SHEF-D1D6B/2020:5.5E-4)1.000:5.5E-4)0.000:5.5E-4)0.922:5.5E-4)0.736:5.5E-4,((((((((((((England/SHEF-D08D4/2020:5.5E-4,England/SHEF-CCFA9/2020:5.5E-4)0.000:5.5E-4,((England/SHEF-C5C30/2020:5.5E-4,England/SHEF-C9F15/2020:5.5E-4)0.000:5.5E-4,((England/SHEF-C2064/2020:0.0,England/SHEF-C35FB/2020:0.0):5.5E-4,(England/SHEF-C288A/2020:0.0,England/SHEF-C7A9E/2020:0.0,England/SHEF-CD227/2020:0.0):5.5E-4)0.000:5.5E-4)0.000:5.5E-4)0.000:5.5E-4,(England/SHEF-CCF8B/2020:5.5E-4,(England/SHEF-D0151/2020:5.5E-4,England/SHEF-C6DC3/2020:5.5E-4)0.726:5.5E-4)1.000:5.5E-4)1.000:5.5E-4,England/SHEF-C8A33/2020:5.5E-4)0.000:5.5E-4,((England/SHEF-CB933/2020:5.5E-4,(England/SHEF-D1606/2020:5.5E-4,(England/SHEF-C9267/2020:5.5E-4,England/SHEF-C590C/2020:5.5E-4)0.000:5.5E-4)0.768:5.5E-4)0.000:5.5E-4,((England/SHEF-C35DD/2020:0.0,England/SHEF-C7454/2020:0.0):5.5E-4,England/SHEF-CAC77/2020:5.5E-4)0.000:5.5E-4)0.000:5.5E-4)0.000:5.5E-4,(England/SHEF-D2A09/2020:5.5E-4,(England/SHEF-C2C7F/2020:5.5E-4,(England/SHEF-C9540/2020:5.5E-4,England/SHEF-CC4C8/2020:5.5E-4)0.000:5.5E-4)0.721:5.5E-4)0.000:5.5E-4)0.000:5.5E-4,((England/SHEF-CC8DB/2020:5.5E-4,England/SHEF-CBB6A/2020:5.5E-4)0.000:5.5E-4,((England/SHEF-CCEF7/2020:5.5E-4,England/SHEF-C4AEC/2020:5.5E-4)0.000:5.5E-4,England/SHEF-C474F/2020:5.5E-4)1.000:5.5E-4)0.711:5.5E-4)0.981:5.5E-4,England/SHEF-D03B5/2020:5.5E-4)0.735:5.5E-4,((England/SHEF-CCA99/2020:5.5E-4,(England/SHEF-CABC5/2020:6.1E-4,England/SHEF-CB186/2020:5.5E-4)0.648:5.5E-4)0.735:5.5E-4,(England/SHEF-C5BF7/2020:5.5E-4,(England/SHEF-C12E7/2020:0.0,England/SHEF-C79A0/2020:0.0,England/SHEF-CCBD2/2020:0.0):5.5E-4)0.000:5.5E-4)1.000:5.5E-4)0.000:5.5E-4,((England/SHEF-10B26AE/2020:5.5E-4,England/SHEF-C6042/2020:5.5E-4)0.705:5.5E-4,England/SHEF-CD0C3/2020:5.5E-4)0.000:5.5E-4)0.000:5.5E-4,(England/SHEF-C948F/2020:5.5E-4,(England/SHEF-D2A81/2020:5.5E-4,(England/SHEF-C7F26/2020:5.5E-4,((England/SHEF-C2477/2020:5.5E-4,(England/SHEF-C9A05/2020:5.5E-4,((((England/SHEF-D1062/2020:5.5E-4,((((England/SHEF-C86F3/2020:5.5E-4,England/SHEF-CE709/2020:5.5E-4)1.000:5.5E-4,England/SHEF-C3740/2020:5.5E-4)0.997:5.5E-4,(England/SHEF-CB10E/2020:0.0,England/SHEF-CBC94/2020:0.0):5.5E-4)0.000:5.5E-4,England/SHEF-C95C8/2020:5.5E-4)0.000:5.5E-4)1.000:5.5E-4,England/SHEF-CB6B4/2020:5.5E-4)0.000:5.5E-4,(England/SHEF-C20FB/2020:5.5E-4,England/SHEF-C82C2/2020:5.5E-4)0.000:5.5E-4)1.000:5.5E-4,(England/SHEF-C630D/2020:5.5E-4,England/SHEF-CAC4A/2020:5.5E-4)0.000:5.5E-4)0.997:5.5E-4)1.000:5.5E-4)1.000:5.5E-4,(England/SHEF-C31CA/2020:0.0,England/SHEF-CCD54/2020:0.0,England/SHEF-CF39B/2020:0.0):5.5E-4)0.929:5.5E-4)0.710:5.5E-4)0.947:5.5E-4)0.208:5.5E-4)0.774:5.5E-4,(England/SHEF-C119F/2020:5.5E-4,(England/SHEF-CD6B2/2020:5.5E-4,England/SHEF-C5A36/2020:5.5E-4)0.000:5.5E-4)0.000:5.5E-4)0.748:5.5E-4)0.000:5.5E-4,(England/SHEF-C11BD/2020:5.5E-4,(England/SHEF-C243B/2020:5.5E-4,(England/SHEF-C493A/2020:5.5E-4,(England/SHEF-C1047/2020:5.5E-4,(England/SHEF-CDB2C/2020:5.5E-4,England/SHEF-C2E5B/2020:5.5E-4)0.000:5.5E-4)1.000:5.5E-4)1.000:5.5E-4)0.000:5.5E-4)0.000:5.5E-4)0.931:5.5E-4,England/SHEF-C3B17/2020:5.5E-4)0.747:5.5E-4)0.000:5.5E-4,England/NORT-292238/2020:5.5E-4)0.000:5.5E-4)0.556:5.5E-4)0.945:5.5E-4)0.455:5.5E-4)0.989:5.5E-4)0.740:5.5E-4)0.449:5.5E-4,England/SHEF-C41F6/2020:5.5E-4)0.736:5.5E-4,(England/LIVE-9FB9C/2020:5.5E-4,((((England/LIVE-9B2B9/2020:5.5E-4,Scotland/CVR2401/2020:5.5E-4)0.916:5.5E-4,(((England/LIVE-9A7E8/2020:5.5E-4,((England/LIVE-9C75F/2020:5.5E-4,England/LIVE-9E7C6/2020:5.5E-4)0.903:5.5E-4,England/LIVE-9E6C9/2020:5.5E-4)1.000:5.5E-4)0.000:5.5E-4,(England/LOND-D509B/2020:5.5E-4,England/LIVE-9C221/2020:5.5E-4)0.000:5.5E-4)0.784:5.5E-4,(((England/LIVE-9B4E0/2020:5.5E-4,England/LIVE-9FCB7/2020:5.8E-4)0.000:5.5E-4,(((England/NORT-28A558/2020:5.5E-4,(England/NORT-284372/2020:5.5E-4,England/NORT-282BD6/2020:5.5E-4)0.000:5.5E-4)1.000:5.5E-4,England/NORT-284248/2020:5.5E-4)0.557:5.5E-4,((England/NORT-28462E/2020:5.5E-4,(((England/NORT-2825E7/2020:5.5E-4,(England/NORT-281B04/2020:5.5E-4,England/NORT-282D1C/2020:5.5E-4)0.000:5.5E-4)0.916:5.5E-4,(England/NORT-28216B/2020:5.5E-4,(England/NORT-2840B7/2020:5.5E-4,(England/NORT-281C5C/2020:5.5E-4,(England/NORT-281D0E/2020:5.5E-4,England/NORT-29589D/2020:5.5E-4)0.362:5.5E-4)1.000:5.5E-4)1.000:5.5E-4)1.000:5.5E-4)1.000:5.5E-4,England/NORT-295C37/2020:5.5E-4)0.000:5.5E-4)1.000:5.5E-4,(England/NORT-281A52/2020:5.5E-4,England/NORT-284D92/2020:5.5E-4)0.728:5.5E-4)0.000:5.5E-4)0.914:5.5E-4)0.778:5.5E-4,((England/LIVE-9F798/2020:5.5E-4,((England/LIVE-A0C95/2020:5.5E-4,England/LIVE-A0758/2020:5.5E-4)0.000:5.5E-4,(England/LIVE-A0020/2020:5.5E-4,England/LIVE-9FADB/2020:5.5E-4)0.000:5.5E-4)0.991:5.5E-4)0.753:5.5E-4,((England/LIVE-9ECC7/2020:5.5E-4,(Scotland/CVR3255/2020:5.5E-4,(England/LIVE-9EE1C/2020:5.5E-4,(England/LIVE-9E8B4/2020:5.5E-4,England/LIVE-9EBAC/2020:5.5E-4)1.000:5.5E-4)0.623:5.5E-4)0.187:5.5E-4)0.823:5.5E-4,((England/LIVE-9EC4F/2020:5.5E-4,(England/LIVE-9EB9D/2020:5.5E-4,(England/LIVE-9C810/2020:5.5E-4,England/LIVE-9D91C/2020:5.5E-4)0.249:5.5E-4)0.640:5.5E-4)0.455:5.5E-4,((((England/SHEF-CAD56/2020:5.5E-4,(England/LIVE-9E984/2020:5.5E-4,England/LIVE-9E9C0/2020:5.5E-4)0.301:5.5E-4)0.761:5.5E-4,Wales/PHWC-2B218/2020:5.5E-4)0.253:5.5E-4,(England/LIVE-9ED79/2020:5.5E-4,(England/LIVE-99576/2020:5.5E-4,England/LIVE-9EC9A/2020:5.5E-4)0.631:5.5E-4)0.743:5.5E-4)0.429:5.5E-4,England/LIVE-9E571/2020:5.5E-4)0.727:5.5E-4)0.446:5.5E-4)0.454:5.5E-4)0.454:5.5E-4)0.453:5.5E-4)0.454:5.5E-4)0.615:5.5E-4,(England/BRIS-128E25/2020:5.5E-4,(England/20144050404/2020:5.5E-4,(England/20134078904/2020:5.5E-4,England/20138063204/2020:5.5E-4)0.000:5.5E-4)0.887:5.5E-4)0.764:5.5E-4)0.916:5.5E-4,((((England/LIVE-9B87B/2020:5.5E-4,(Wales/PHWC-36933/2020:5.5E-4,((Wales/PHWC-163CCA/2020:5.5E-4,Wales/PHWC-164203/2020:5.5E-4)0.947:5.5E-4,Wales/PHWC-164221/2020:5.5E-4)0.000:5.5E-4)0.750:5.5E-4)0.775:5.5E-4,Wales/PHWC-15C57E/2020:5.5E-4)0.985:5.5E-4,((England/20129006802/2020:5.5E-4,England/LIVE-996BF/2020:5.5E-4)0.753:5.5E-4,((((England/LIVE-9E465/2020:5.5E-4,England/LIVE-9B88A/2020:5.5E-4)0.717:5.5E-4,(Scotland/CVR2036/2020:5.5E-4,(Scotland/CVR2968/2020:5.5E-4,((((NorthernIreland/NIRE-105310/2020:5.5E-4,England/LIVE-9979E/2020:5.5E-4)0.755:5.5E-4,((England/NORT-28C5ED/2020:5.5E-4,(England/BRIS-12291B/2020:5.5E-4,((England/NORT-28C1DA/2020:5.5E-4,England/NORT-28C116/2020:5.5E-4)0.000:5.5E-4,((England/NORT-28C899/2020:5.5E-4,England/NORT-28C26E/2020:5.5E-4)0.000:5.5E-4,(Scotland/CVR215/2020:5.5E-4,((((((Scotland/CVR1081/2020:5.5E-4,Scotland/GCVR-17128B/2020:5.5E-4)0.729:5.5E-4,Wales/PHWC-35A5F/2020:5.5E-4)0.000:5.5E-4,(((England/LIVE-9F525/2020:5.5E-4,((Scotland/GCVR-171573/2020:5.5E-4,((England/NORT-28A4B5/2020:5.5E-4,(England/LIVE-99260/2020:5.5E-4,((Scotland/CVR3641/2020:5.5E-4,(Scotland/CVR3593/2020:5.5E-4,(Scotland/CVR2396/2020:5.5E-4,(Scotland/CVR1968/2020:5.5E-4,Scotland/CVR2026/2020:5.5E-4)0.611:5.5E-4)0.000:5.5E-4)0.471:5.5E-4)0.000:5.5E-4,(Scotland/CVR2550/2020:5.5E-4,Scotland/CVR3537/2020:5.5E-4)0.000:5.5E-4)0.869:5.5E-4)0.785:5.5E-4)0.000:5.5E-4,(England/SHEF-D0BBD/2020:5.5E-4,(((((NorthernIreland/NIRE-10235F/2020:5.5E-4,(Scotland/CVR2735/2020:0.0,Scotland/CVR405/2020:0.0,Scotland/GCVR-1720DB/2020:0.0,England/NORT-28936E/2020:0.0):5.5E-4)0.454:5.5E-4,England/LIVE-9F1F4/2020:6.0E-4)0.000:5.5E-4,England/LIVE-9929D/2020:5.5E-4)0.458:5.5E-4,Scotland/CVR3610/2020:5.5E-4)0.461:5.5E-4,England/SHEF-CEA1F/2020:5.5E-4)0.000:5.5E-4)0.457:5.5E-4)0.458:5.5E-4)0.456:5.5E-4,Scotland/CVR1422/2020:5.5E-4)0.448:5.5E-4)0.460:5.5E-4,Scotland/GCVR-17126D/2020:5.5E-4)0.462:5.5E-4,(Scotland/GCVR-1702C8/2020:0.0,Scotland/GCVR-170617/2020:0.0,Scotland/GCVR-171054/2020:0.0,Scotland/GCVR-171090/2020:0.0,Scotland/GCVR-17125E/2020:0.0):5.5E-4)0.000:5.5E-4)0.456:5.5E-4,Scotland/CVR2106/2020:5.5E-4)0.458:5.5E-4,England/CAMB-73202/2020:5.5E-4)0.449:5.5E-4,(Canada/NB-209/2020:0.0,Canada/NB-233/2020:0.0,Canada/NB_247/2020:0.0):5.5E-4)0.450:5.5E-4)0.455:5.5E-4)0.147:5.5E-4)0.463:5.5E-4)0.459:5.5E-4)0.460:5.5E-4,Scotland/CVR1005/2020:5.5E-4)0.155:5.5E-4)0.458:5.5E-4,England/CAMB-72151/2020:5.5E-4)0.000:5.5E-4,((England/SHEF-D3024/2020:5.5E-4,England/SHEF-C6F72/2020:5.5E-4)0.000:5.5E-4,((England/SHEF-D0B62/2020:5.5E-4,(England/SHEF-CC0B5/2020:5.5E-4,England/SHEF-C19E2/2020:5.5E-4)1.000:5.5E-4)0.000:5.5E-4,England/SHEF-CF216/2020:5.5E-4)0.859:5.5E-4)0.752:5.5E-4)0.447:5.5E-4)0.462:5.5E-4)0.988:5.5E-4)0.438:5.5E-4,(((England/LIVE-9E070/2020:5.5E-4,England/NORT-28C7C9/2020:5.5E-4)1.000:5.5E-4,England/LIVE-9C537/2020:5.5E-4)1.000:5.5E-4,(England/LIVE-9EDE2/2020:5.5E-4,(England/LIVE-9B477/2020:5.5E-4,England/LIVE-9EACD/2020:5.5E-4)0.999:5.5E-4)0.724:5.5E-4)1.000:5.5E-4)0.595:5.5E-4,((((((England/LIVE-9EB06/2020:5.5E-4,England/LIVE-9DF74/2020:5.5E-4)1.000:5.5E-4,(England/LIVE-998E6/2020:5.5E-4,(England/LIVE-9E59F/2020:5.5E-4,England/LIVE-9A4D2/2020:5.5E-4)0.914:5.5E-4)0.740:5.5E-4)1.000:5.5E-4,((England/LIVE-9902A/2020:5.5E-4,(England/LIVE-9A3E4/2020:5.5E-4,England/LIVE-9F570/2020:5.5E-4)0.000:5.5E-4)1.000:5.5E-4,England/LIVE-9B662/2020:5.5E-4)0.986:5.5E-4)0.890:5.5E-4,((Wales/PHWC-34777/2020:5.5E-4,Wales/PHWC-163459/2020:5.5E-4)0.880:5.5E-4,(Wales/PHWC-34382/2020:5.5E-4,Wales/PHWC-33B03/2020:5.5E-4)1.000:5.5E-4)0.719:5.5E-4)0.000:5.5E-4,(((England/LIVE-9D6CA/2020:5.5E-4,(England/LIVE-997DA/2020:5.5E-4,England/LIVE-9F446/2020:5.5E-4)0.771:5.5E-4)0.778:5.5E-4,(England/LIVE-9A2C9/2020:5.5E-4,(England/LIVE-9F507/2020:5.5E-4,England/LIVE-99AE0/2020:5.5E-4)0.000:5.5E-4)0.909:5.5E-4)0.910:5.5E-4,((England/LIVE-99707/2020:5.5E-4,(England/LIVE-9EFCE/2020:5.5E-4,England/LIVE-99BB0/2020:5.5E-4)0.000:5.5E-4)0.747:5.5E-4,((England/LIVE-9C84D/2020:5.5E-4,((((England/LIVE-9ECB8/2020:5.5E-4,England/LIVE-9E24D/2020:5.5E-4)1.000:5.5E-4,(England/LIVE-9C31F/2020:5.5E-4,England/LIVE-9AA0D/2020:5.5E-4)1.000:5.5E-4)0.000:5.5E-4,England/LIVE-9B19E/2020:5.5E-4)0.000:5.5E-4,England/LIVE-9C8E3/2020:5.5E-4)1.000:5.5E-4)1.000:5.5E-4,(England/LIVE-9A1BD/2020:5.5E-4,England/LIVE-99321/2020:5.5E-4)1.000:5.5E-4)1.000:5.5E-4)1.000:5.5E-4)0.000:5.5E-4)0.909:5.5E-4,Iceland/104/2020:5.5E-4)0.000:5.5E-4)0.752:5.5E-4)0.221:5.5E-4)0.967:5.5E-4,(England/OXON-AD894/2020:5.5E-4,England/OXON-AD9DD/2020:5.5E-4)0.907:5.5E-4)0.000:5.5E-4)0.729:5.5E-4)0.720:5.5E-4)0.556:5.5E-4)0.482:5.5E-4,(Wales/PHWC-2ADEB/2020:5.5E-4,((((((((((((((England/SHEF-C31D9/2020:0.0,England/SHEF-D1563/2020:0.0):5.5E-4,(England/SHEF-D0CE7/2020:5.5E-4,England/SHEF-C0F3C/2020:5.5E-4)0.362:5.5E-4)1.000:5.5E-4,England/SHEF-CD9E6/2020:5.5E-4)0.000:5.5E-4,(England/SHEF-C1FFF/2020:5.5E-4,(England/SHEF-C1399/2020:0.0,England/SHEF-C8FCB/2020:0.0,England/SHEF-C9BD5/2020:0.0,England/SHEF-CA4CA/2020:0.0):5.5E-4)0.000:5.5E-4)0.000:5.5E-4,(England/SHEF-CCD18/2020:5.5E-4,England/SHEF-C27E7/2020:5.5E-4)0.000:5.5E-4)0.000:5.5E-4,(England/SHEF-CE8D9/2020:5.5E-4,England/SHEF-D30AC/2020:5.5E-4)0.000:5.5E-4)0.737:5.5E-4,(((Italy/IZSPB_4162/2020:5.5E-4,(England/SHEF-C3B71/2020:5.5E-4,(England/SHEF-D0FDF/2020:5.5E-4,(England/SHEF-D32D3/2020:5.5E-4,England/SHEF-CC097/2020:5.5E-4)0.000:5.5E-4)1.000:5.5E-4)0.730:5.5E-4)0.475:5.5E-4,(England/SHEF-C87A5/2020:0.0,England/SHEF-CD500/2020:0.0):5.5E-4)0.284:5.5E-4,(England/SHEF-C93EC/2020:0.0,England/SHEF-D0BDB/2020:0.0):5.5E-4)0.203:5.5E-4)0.273:5.5E-4,(England/SHEF-CB4C9/2020:5.5E-4,(England/SHEF-D17F4/2020:5.5E-4,(England/SHEF-C286C/2020:5.5E-4,England/SHEF-CE323/2020:5.5E-4)0.749:5.5E-4)0.000:5.5E-4)0.724:5.5E-4)0.473:5.5E-4,England/SHEF-C37B9/2020:5.5E-4)0.431:5.5E-4,England/SHEF-C9DB1/2020:5.5E-4)0.902:5.5E-4,England/20110023706/2020:5.5E-4)0.460:5.5E-4,England/20118087504/2020:5.5E-4)0.997:5.5E-4,(((USA/NY-NYUMC171/2020:5.5E-4,((Belgium/20A47/2020:5.5E-4,((((((England/CAMB-1B2D32/2020:5.5E-4,England/NORW-EC7E7/2020:5.5E-4)0.755:5.5E-4,((((((((England/CAMB-1B0CEC/2020:5.5E-4,England/CAMB-1B3575/2020:5.5E-4)0.735:5.5E-4,(England/CAMB-1B3B28/2020:5.1E-4,England/CAMB-1B3E10/2020:5.5E-4)0.940:5.5E-4)0.000:5.5E-4,((England/CAMB-1AD06E/2020:0.0,England/CAMB-1B003B/2020:0.0,England/CAMB-1B04D5/2020:0.0,England/CAMB-1B0B76/2020:0.0):5.5E-4,England/CAMB-1B25FE/2020:5.5E-4)0.000:5.5E-4)0.000:5.5E-4,(England/CAMB-1B2F96/2020:5.5E-4,(England/CAMB-1B2655/2020:5.5E-4,England/CAMB-1AED1B/2020:5.5E-4)1.000:5.5E-4)0.000:5.5E-4)1.000:5.5E-4,England/CAMB-1B0CDD/2020:5.5E-4)0.000:5.5E-4,England/CAMB-1B2EE4/2020:5.5E-4)0.996:5.5E-4,England/CAMB-1B19D5/2020:5.5E-4)0.000:5.5E-4,((England/CAMB-1B40CE/2020:5.5E-4,England/CAMB-1B1780/2020:5.5E-4)1.000:5.5E-4,(England/CAMB-1B1058/2020:5.5E-4,England/CAMB-1B4FB2/2020:5.5E-4)0.136:5.5E-4)0.000:5.5E-4)1.000:5.5E-4)0.733:5.5E-4,(England/CAMB-1AC0AB/2020:5.5E-4,(England/CAMB-1B494B/2020:5.5E-4,England/CAMB-1AD918/2020:5.5E-4)0.000:5.5E-4)1.000:5.5E-4)0.743:5.5E-4,(England/CAMB-83EED/2020:5.5E-4,(England/CAMB-1AAD3D/2020:5.5E-4,England/CAMB-84408/2020:5.5E-4)1.000:5.5E-4)0.000:5.5E-4)0.801:5.5E-4,(((Denmark/SSI-05/2020:5.5E-4,(Belgium/20A42/2020:5.5E-4,(((England/20129163104/2020:5.5E-4,England/NOTT-10F6C2/2020:5.5E-4)0.726:5.5E-4,(NorthernIreland/NIRE-1023F5/2020:5.5E-4,(((((Belgium/VLS-0507418/2020:5.5E-4,(Australia/VIC1383/2020:5.5E-4,Australia/VIC1965/2020:5.1E-4)0.449:5.5E-4)0.731:5.5E-4,(((England/CAMB-7FE7B/2020:5.5E-4,(England/CAMB-1AC0E7/2020:5.5E-4,(England/CAMB-1AD1F2/2020:5.5E-4,England/CAMB-1AD81B/2020:5.5E-4)0.000:5.5E-4)0.000:5.5E-4)0.935:5.5E-4,((England/CAMB-1B21EB/2020:5.5E-4,(England/CAMB-1B2E8A/2020:5.5E-4,(England/CAMB-1B17BD/2020:5.5E-4,(England/CAMB-1B2558/2020:5.5E-4,(England/CAMB-1B24B5/2020:5.5E-4,England/CAMB-1B24F1/2020:5.5E-4)1.000:5.5E-4)0.000:5.5E-4)0.976:5.5E-4)0.769:5.5E-4)0.515:5.5E-4,(England/CAMB-1AC014/2020:5.5E-4,England/CAMB-1AC041/2020:5.5E-4)0.892:5.5E-4)0.724:5.5E-4)0.863:5.5E-4,(England/CAMB-80F65/2020:5.5E-4,((England/LCST-24D6FDF/2020:5.5E-4,(England/LCST-24D7141/2020:5.5E-4,(England/LCST-24D6E0F/2020:5.5E-4,(England/LCST-24D6FA2/2020:5.5E-4,England/LCST-24D7008/2020:5.5E-4)1.000:5.5E-4)0.000:5.5E-4)0.000:5.5E-4)0.939:5.5E-4,(England/LCST-24D684D/2020:5.5E-4,England/LCST-24D69E0/2020:5.5E-4)0.743:5.5E-4)0.957:5.5E-4)0.886:5.5E-4)0.996:5.5E-4)0.303:5.5E-4,(DRC/215/2020:5.5E-4,(Belgium/Rega-0328208/2020:5.5E-4,Belgium/ULG-10173/2020:5.5E-4)0.000:5.5E-4)0.835:5.5E-4)0.000:5.5E-4,((Belgium/rega-0427424/2020:5.5E-4,(Australia/VIC1895/2020:5.5E-4,Australia/VIC1956/2020:5.5E-4)0.809:5.5E-4)0.737:5.5E-4,(DRC/1397/2020:5.5E-4,(DRC/1376/2020:5.5E-4,(DRC/1375/2020:5.5E-4,DRC/1382/2020:5.5E-4)1.000:5.5E-4)0.930:5.5E-4)0.924:5.5E-4)0.000:5.5E-4)0.564:5.5E-4,((Australia/VIC2108/2020:5.5E-4,((((((England/CAMB-1B0095/2020:5.5E-4,(Portugal/PT0447/2020:5.5E-4,Denmark/ALAB-HH15/2020:5.5E-4)0.744:5.5E-4)0.000:5.5E-4,((((England/CAMB-8182D/2020:5.5E-4,(Poland/Pom4/2020:0.0,Poland/Pom7/2020:0.0):5.5E-4)0.000:5.5E-4,((Belgium/GJJ-0325145/2020:5.5E-4,(((Belgium/BS-0331359/2020:0.0,Belgium/GSS-0407272/2020:0.0,Belgium/Rega-0330252/2020:0.0,Belgium/SG-0507420/2020:0.0,Belgium/VT-0325143/2020:0.0,Belgium/VWJM-0324136/2020:0.0,Belgium/rega-0408286/2020:0.0,Belgium/rega-0411445/2020:0.0,Belgium/rega-0411448/2020:0.0,Belgium/rega-0418422/2020:0.0,England/CAMB-1AA368/2020:0.0,England/CAMB-1ADE82/2020:0.0):5.5E-4,((England/NOTT-111074/2020:5.5E-4,England/CAMB-1B0AA6/2020:5.5E-4)0.308:5.5E-4,(England/CAMB-1B3232/2020:5.5E-4,England/CAMB-1B3E3E/2020:5.5E-4)0.000:5.5E-4)0.957:5.5E-4)0.000:5.5E-4,((Belgium/Rega-0327210/2020:5.5E-4,Belgium/rega-0409437/2020:5.5E-4)0.000:5.5E-4,England/CAMB-81070/2020:5.5E-4)0.000:5.5E-4)1.000:5.5E-4)1.000:5.5E-4,Poland/Pom3/2020:5.5E-4)0.000:5.5E-4)0.000:5.5E-4,((England/CAMB-1B4037/2020:5.5E-4,(England/CAMB-1B5018/2020:5.5E-4,England/CAMB-1B5036/2020:5.5E-4)0.862:5.5E-4)0.822:5.5E-4,England/CAMB-1B4A66/2020:5.5E-4)0.732:5.5E-4)0.000:5.5E-4,((England/CAMB-1B19E4/2020:5.5E-4,(England/CAMB-1AF099/2020:5.5E-4,(England/CAMB-1ADBF4/2020:5.5E-4,England/CAMB-1B25C1/2020:5.5E-4)0.000:5.5E-4)0.787:5.5E-4)0.912:5.5E-4,Belgium/JFA-0407396/2020:5.5E-4)0.000:5.5E-4)0.000:5.5E-4)0.000:5.5E-4,(((Denmark/ALAB-SSI-248/2020:5.5E-4,England/CAMB-7624B/2020:5.5E-4)0.000:5.5E-4,(((Wales/PHW25/2020:5.5E-4,(Belgium/HCM-0324151/2020:5.5E-4,Wales/PHW18/2020:5.5E-4)0.439:5.5E-4)0.757:5.5E-4,((England/SHEF-CFBEE/2020:5.5E-4,((Belgium/VSL-0407279/2020:5.5E-4,Belgium/rega-0501480/2020:5.5E-4)0.883:5.5E-4,England/SHEF-C6F36/2020:5.5E-4)0.458:5.5E-4)0.293:5.5E-4,(England/SHEF-CFCAF/2020:5.5E-4,(England/CAMB-7A62D/2020:5.5E-4,((((England/CAMB-1AAAEB/2020:5.5E-4,(England/CAMB-8131D/2020:5.5E-4,(England/CAMB-7F93E/2020:5.5E-4,England/CAMB-7C5A6/2020:5.5E-4)0.000:5.5E-4)0.899:5.5E-4)0.000:5.5E-4,(England/CAMB-1AAA36/2020:5.5E-4,England/CAMB-1AB491/2020:5.5E-4)0.000:5.5E-4)0.738:5.5E-4,(((England/CAMB-8267D/2020:5.5E-4,(England/CAMB-81526/2020:5.5E-4,(England/CAMB-829CF/2020:5.5E-4,England/CAMB-1AA34A/2020:5.5E-4)1.000:5.5E-4)0.000:5.5E-4)0.977:5.5E-4,(England/CAMB-1AF521/2020:5.5E-4,England/CAMB-7676A/2020:5.5E-4)0.000:5.5E-4)1.000:5.5E-4,England/CAMB-83A61/2020:5.5E-4)0.000:5.5E-4)0.000:5.5E-4,(England/CAMB-7C245/2020:5.5E-4,England/CAMB-7FDE7/2020:5.5E-4)0.000:5.5E-4)0.746:5.5E-4)0.774:5.5E-4)0.703:5.5E-4)0.000:5.5E-4)0.742:5.5E-4,((((Kenya/S299/2020:5.5E-4,England/SHEF-C8A60/2020:5.5E-4)0.779:5.5E-4,(England/CAMB-757B6/2020:5.5E-4,(((England/SHEF-D2E67/2020:5.5E-4,(England/SHEF-CC5E3/2020:5.5E-4,England/SHEF-C5C21/2020:5.5E-4)0.000:5.5E-4)1.000:5.5E-4,England/SHEF-C1AEF/2020:5.5E-4)1.000:5.5E-4,((England/SHEF-C2468/2020:5.5E-4,(England/SHEF-C8259/2020:5.5E-4,(England/SHEF-C3A0B/2020:5.5E-4,England/SHEF-C95B9/2020:5.5E-4)0.442:5.5E-4)0.875:5.5E-4)0.910:5.5E-4,(((England/SHEF-CFCDC/2020:5.5E-4,((England/SHEF-C89CD/2020:5.5E-4,England/SHEF-D178B/2020:5.5E-4)0.924:5.5E-4,England/SHEF-CE226/2020:5.5E-4)0.428:5.5E-4)0.914:5.5E-4,England/SHEF-D093B/2020:5.5E-4)0.000:5.5E-4,(England/SHEF-C67C5/2020:5.5E-4,England/SHEF-D0DC6/2020:5.9E-4)0.000:5.5E-4)0.796:5.5E-4)0.000:5.5E-4)0.906:5.5E-4)0.541:5.5E-4)0.874:5.5E-4,(Wales/PHW07/2020:5.5E-4,(England/CAMB-1AC2F0/2020:5.5E-4,England/CAMB-757E3/2020:5.5E-4)0.638:5.5E-4)0.676:5.5E-4)0.744:5.5E-4,((England/CAMB-1AD778/2020:0.0,England/CAMB-83DE0/2020:0.0):5.5E-4,(Belgium/rega-0411468/2020:5.5E-4,(Norway/2485/2020:5.5E-4,(Norway/2596/2020:5.5E-4,Norway/2599/2020:5.5E-4)0.786:5.5E-4)0.937:5.5E-4)0.935:5.5E-4)0.935:5.5E-4)0.000:5.5E-4)0.000:5.5E-4)0.000:5.5E-4,((Denmark/ALAB-HH-163/2020:0.0,England/CAMB-78294/2020:0.0):5.5E-4,(England/CAMB-73888/2020:5.5E-4,England/CAMB-76418/2020:5.5E-4)0.706:5.5E-4)0.000:5.5E-4)0.000:5.5E-4)0.000:5.5E-4,(England/CAMB-77E46/2020:5.5E-4,England/CAMB-79D47/2020:5.5E-4)0.000:5.5E-4)0.996:5.5E-4,Belgium/Rega-0327215/2020:5.5E-4)0.000:5.5E-4,(Australia/NSW168/2020:5.5E-4,DRC/1378/2020:5.5E-4)0.913:5.5E-4)0.958:5.5E-4)0.000:5.5E-4,(England/NORT-281427/2020:5.5E-4,(USA/MI-MDHHS-SC20113/2020:5.5E-4,(USA/MI-MDHHS-SC20359/2020:5.5E-4,USA/MI-MDHHS-SC20438/2020:5.5E-4)0.000:5.5E-4)0.741:5.5E-4)0.919:5.5E-4)0.000:5.5E-4)0.825:5.5E-4)0.735:5.5E-4)0.971:5.5E-4,(England/BRIS-121AEC/2020:5.5E-4,Finland/13M3/2020:5.5E-4)0.786:5.5E-4)0.961:5.5E-4)0.969:5.5E-4)0.664:5.5E-4,((Switzerland/100801/2020:5.5E-4,((Australia/VIC1944/2020:5.5E-4,Australia/VIC2025/2020:5.5E-4)0.926:5.5E-4,(England/CAMB-1B43A7/2020:5.5E-4,Switzerland/120208/2020:5.5E-4)0.757:5.5E-4)1.000:5.5E-4)1.000:5.5E-4,Austria/CeMM0112/2020:5.5E-4)0.958:5.5E-4)0.555:5.5E-4,(((Australia/VIC1407/2020:5.5E-4,((((Brazil/PA0229/2020:5.5E-4,Australia/VIC1382/2020:5.5E-4)0.000:5.5E-4,Australia/VIC1437/2020:5.5E-4)0.565:5.5E-4,Uruguay/UY-NYUMC866/2020:5.5E-4)0.709:5.5E-4,(Uruguay/UY-NYUMC859/2020:5.5E-4,((Australia/VIC1955/2020:5.5E-4,Australia/VIC2139/2020:5.5E-4)0.801:5.5E-4,(Australia/VIC2117/2020:5.5E-4,Australia/VIC2138/2020:5.5E-4)0.780:5.5E-4)0.882:5.5E-4)0.876:5.5E-4)0.882:5.5E-4)0.634:5.5E-4,Russia/Moscow-67142/2020:5.5E-4)0.816:5.5E-4,(((((England/NOTT-1116DC/2020:5.5E-4,England/NOTT-1118B8/2020:5.5E-4)0.254:5.5E-4,((England/NOTT-110DC9/2020:0.0,England/NOTT-11133F/2020:0.0):5.5E-4,(England/NOTT-111A85/2020:5.5E-4,England/NOTT-111C52/2020:5.5E-4)1.000:5.5E-4)1.000:5.5E-4)0.734:5.5E-4,((England/NOTT-111092/2020:5.5E-4,England/NOTT-110DBA/2020:5.5E-4)0.889:5.5E-4,(England/NOTT-110549/2020:5.5E-4,(England/NOTT-1107E9/2020:5.5E-4,England/NOTT-110D32/2020:5.5E-4)0.000:5.5E-4)1.000:5.5E-4)0.997:5.5E-4)0.000:5.5E-4,((England/NOTT-11088C/2020:0.0,England/NOTT-110C80/2020:0.0,England/NOTT-110C9F/2020:0.0):5.5E-4,((England/NOTT-110CDB/2020:5.5E-4,(England/NOTT-110FD2/2020:5.5E-4,(England/NOTT-110AFF/2020:5.5E-4,(England/NOTT-1113F3/2020:5.5E-4,England/NOTT-1115C0/2020:5.5E-4)0.731:5.5E-4)0.000:5.5E-4)0.692:5.5E-4)0.912:5.5E-4,England/NOTT-111715/2020:5.5E-4)0.000:5.5E-4)0.716:5.5E-4)0.706:5.5E-4,((England/NOTT-111803/2020:5.5E-4,(England/NOTT-111A94/2020:5.5E-4,England/NOTT-1117D9/2020:5.5E-4)1.000:5.5E-4)0.754:5.5E-4,((((England/NOTT-1113B7/2020:5.5E-4,England/NOTT-1117F7/2020:5.5E-4)0.754:5.5E-4,England/NOTT-1115FD/2020:5.5E-4)0.000:5.5E-4,((England/NOTT-110FB4/2020:5.5E-4,England/NOTT-11097A/2020:5.5E-4)0.000:5.5E-4,England/NOTT-1117E8/2020:5.5E-4)0.000:5.5E-4)1.000:5.5E-4,(England/NOTT-1113C6/2020:0.0,England/NOTT-1119C4/2020:0.0):5.5E-4)0.676:5.5E-4)0.763:5.5E-4)0.441:5.5E-4)0.613:5.5E-4)0.180:5.5E-4)0.477:5.5E-4,England/20186084504/2020:5.5E-4)0.421:5.5E-4)0.785:5.5E-4,(((((((((Wales/PHWC-29001/2020:5.5E-4,(England/20138020804/2020:5.5E-4,((((Wales/PHWC-24F90/2020:5.5E-4,England/LOND-D373E/2020:5.5E-4)0.000:5.5E-4,((Wales/PHWC-28FC9/2020:5.5E-4,Wales/PHWC-35BE3/2020:5.5E-4)0.840:5.5E-4,((((England/NOTT-111083/2020:5.5E-4,(Wales/PHWC-23B7F/2020:5.5E-4,Wales/PHWC-23B24/2020:5.5E-4)0.627:5.5E-4)0.627:5.5E-4,(Wales/PHWC-2D726/2020:5.5E-4,Wales/PHWC-23BAC/2020:5.5E-4)0.000:5.5E-4)0.744:5.5E-4,((England/CAMB-7568C/2020:5.5E-4,((((((England/CAMB-7B659/2020:5.5E-4,(((England/LOND-D4A52/2020:0.0,England/LOND-D4A61/2020:0.0):6.4E-4,((England/NOTT-111CF8/2020:5.5E-4,England/NOTT-111E2F/2020:5.5E-4)0.936:5.5E-4,(England/NOTT-110FE1/2020:5.5E-4,(England/NOTT-110DF6/2020:5.5E-4,England/NOTT-1110FC/2020:5.5E-4)0.845:5.5E-4)0.087:5.5E-4)0.738:5.5E-4)0.809:5.5E-4,(England/NOTT-10F02E/2020:0.0,England/NOTT-110664/2020:0.0):5.5E-4)0.459:5.5E-4)0.762:5.5E-4,((((((Belgium/SP-0407397/2020:5.5E-4,(England/CAMB-1ABE66/2020:5.5E-4,(((((England/CAMB-1AFF50/2020:5.5E-4,England/CAMB-1ADE64/2020:5.5E-4)0.000:5.5E-4,England/CAMB-1AE64D/2020:5.5E-4)1.000:5.5E-4,(England/NORW-ED704/2020:5.5E-4,(England/NORW-ED69E/2020:5.5E-4,England/NORW-ED78C/2020:5.5E-4)1.000:5.5E-4)1.000:5.5E-4)0.734:5.5E-4,(England/CAMB-7C324/2020:5.5E-4,England/CAMB-810E9/2020:5.5E-4)1.000:5.5E-4)0.736:5.5E-4,(((Wales/PHWC-273A0/2020:5.5E-4,(((((((England/CAMB-81ACD/2020:5.5E-4,(((Wales/PHW2/2020:5.5E-4,((((England/CAMB-73F47/2020:5.5E-4,((DRC/1377/2020:5.5E-4,((((Wales/PHWC-254FA/2020:5.5E-4,(Wales/PHWC-28178/2020:5.5E-4,Belgium/rega-0414477/2020:5.5E-4)0.000:5.5E-4)0.912:5.5E-4,Wales/PHWC-25506/2020:5.5E-4)0.000:5.5E-4,((((Wales/PHWC-15CB4F/2020:5.5E-4,England/CAMB-1AE63E/2020:5.5E-4)0.000:5.5E-4,England/NORW-EAFA5/2020:5.5E-4)0.703:5.5E-4,(Wales/PHWC-23AEB/2020:5.5E-4,(Wales/PHWC-23ADC/2020:5.5E-4,(Wales/PHWC-23B51/2020:5.5E-4,England/LOND-D5435/2020:5.5E-4)0.000:5.5E-4)0.792:5.5E-4)0.504:5.5E-4)0.746:5.5E-4,(Wales/PHWC-3181D/2020:5.5E-4,((England/BRIS-122210/2020:5.5E-4,England/CAMB-8275C/2020:5.5E-4)0.630:5.5E-4,Wales/PHWC-31015/2020:5.5E-4)0.926:5.5E-4)1.000:5.5E-4)0.000:5.5E-4)0.979:5.5E-4,England/CAMB-776B7/2020:5.5E-4)0.446:5.5E-4)0.448:5.5E-4,England/20109052106/2020:5.5E-4)0.452:5.5E-4)0.449:5.5E-4,England/NOTT-110260/2020:5.5E-4)0.446:5.5E-4,England/CAMB-1AADA6/2020:5.5E-4)0.448:5.5E-4,(Netherlands/NA_138/2020:0.0,Netherlands/NoordBrabant_150/2020:0.0):5.5E-4)0.444:5.5E-4)0.443:5.5E-4,England/CAMB-84A60/2020:5.5E-4)0.443:5.5E-4,Wales/PHWC-23B60/2020:5.5E-4)0.444:5.5E-4)0.446:5.5E-4,England/CAMB-79855/2020:5.5E-4)0.447:5.5E-4,England/NOTT-10FFA9/2020:5.5E-4)0.446:5.5E-4,England/CAMB-7680D/2020:5.5E-4)0.446:5.5E-4,England/CAMB-82CE4/2020:5.5E-4)0.447:5.5E-4,England/CAMB-1AA90C/2020:5.5E-4)0.467:5.5E-4,Wales/PHWC-26B4F/2020:5.5E-4)0.000:5.5E-4)0.428:5.5E-4,Wales/PHWC-2667B/2020:5.5E-4)0.002:5.5E-4,((Wales/PHWC-160CBE/2020:5.5E-4,(((England/CAMB-1B286E/2020:5.5E-4,(England/CAMB-7B370/2020:5.5E-4,(((((England/SHEF-C5535/2020:5.5E-4,England/SHEF-C043D/2020:5.5E-4)0.892:5.5E-4,(((England/SHEF-C250B/2020:5.5E-4,England/SHEF-CAAC8/2020:5.5E-4)0.739:5.5E-4,(England/SHEF-C6525/2020:5.5E-4,England/SHEF-C8C79/2020:5.5E-4)1.000:5.5E-4)0.000:5.5E-4,England/SHEF-CC52F/2020:5.5E-4)1.000:5.5E-4)0.000:5.5E-4,((((England/SHEF-CA363/2020:0.0,England/SHEF-CD3E8/2020:0.0):5.5E-4,((England/SHEF-CA8A0/2020:5.5E-4,(England/SHEF-C093E/2020:5.5E-4,England/SHEF-CDE05/2020:5.5E-4)0.000:5.5E-4)1.000:5.5E-4,(England/SHEF-C3634/2020:5.5E-4,England/SHEF-C8884/2020:5.5E-4)1.000:5.5E-4)0.000:5.5E-4)1.000:5.5E-4,England/SHEF-C79CE/2020:5.5E-4)0.000:5.5E-4,(((((((England/SHEF-CA3EB/2020:5.5E-4,England/SHEF-C6C02/2020:5.5E-4)1.000:5.5E-4,England/SHEF-CDAD4/2020:5.5E-4)0.000:5.5E-4,(England/SHEF-C7BB9/2020:5.5E-4,England/SHEF-C29C3/2020:5.5E-4)0.000:5.5E-4)1.000:5.5E-4,England/SHEF-CBF31/2020:5.5E-4)1.000:5.5E-4,(England/SHEF-C3986/2020:5.5E-4,((England/SHEF-C096B/2020:5.5E-4,(England/SHEF-CA0F3/2020:5.5E-4,England/SHEF-C6ABD/2020:5.5E-4)0.000:5.5E-4)0.913:5.5E-4,England/SHEF-D087A/2020:5.5E-4)0.000:5.5E-4)0.917:5.5E-4)0.000:5.5E-4,England/SHEF-CB0F2/2020:5.5E-4)0.000:5.5E-4,((England/SHEF-CA14B/2020:5.5E-4,England/SHEF-C3C23/2020:5.5E-4)0.924:5.5E-4,England/SHEF-D1369/2020:5.8E-4)0.000:5.5E-4)0.000:5.5E-4)0.000:5.5E-4)0.000:5.5E-4,((England/LIVE-991AF/2020:5.5E-4,England/SHEF-C1ED4/2020:5.5E-4)0.731:5.5E-4,(England/SHEF-C5580/2020:5.5E-4,England/SHEF-C707E/2020:5.5E-4)1.000:5.5E-4)0.000:5.5E-4)1.000:5.5E-4,(((England/SHEF-C8C4C/2020:5.5E-4,(((Australia/VIC1468/2020:5.5E-4,England/SHEF-CCC75/2020:5.5E-4)0.745:5.5E-4,(England/SHEF-C394A/2020:0.0,England/SHEF-C72B4/2020:0.0):5.5E-4)0.000:5.5E-4,(((England/SHEF-C1135/2020:5.5E-4,England/SHEF-D34A0/2020:5.5E-4)1.000:5.5E-4,(England/SHEF-C2E4C/2020:5.5E-4,England/SHEF-CB46F/2020:5.5E-4)0.918:5.5E-4)0.000:5.5E-4,((England/SHEF-D1FED/2020:0.0,England/SHEF-D2429/2020:0.0):5.5E-4,England/SHEF-CEDCB/2020:5.5E-4)0.000:5.5E-4)1.000:5.5E-4)1.000:5.5E-4)1.000:5.5E-4,(England/SHEF-C50BC/2020:5.5E-4,(England/SHEF-C046A/2020:0.0,England/SHEF-C0752/2020:0.0,England/SHEF-CD2AF/2020:0.0):5.5E-4)1.000:5.5E-4)0.749:5.5E-4,(England/SHEF-C1108/2020:5.5E-4,England/BRIS-125990/2020:5.5E-4)0.000:5.5E-4)0.749:5.5E-4)0.725:5.5E-4)0.462:5.5E-4)0.726:5.5E-4,(((England/CAMB-7DA6A/2020:5.5E-4,England/NOTT-10F6B3/2020:5.5E-4)0.636:5.5E-4,England/NOTT-110673/2020:5.5E-4)0.628:5.5E-4,(England/NOTT-10FAC6/2020:5.5E-4,(England/CAMB-792FD/2020:5.5E-4,(Portugal/PT0328/2020:0.0,Portugal/PT0605/2020:0.0,Portugal/PT0608/2020:0.0):5.5E-4)0.000:5.5E-4)0.282:5.5E-4)0.918:5.5E-4)0.000:5.5E-4,((((England/NORT-282D2B/2020:6.9E-4,England/201360122/2020:5.5E-4)0.000:5.5E-4,England/CAMB-7E02B/2020:5.5E-4)0.487:5.5E-4,England/CAMB-80D01/2020:5.5E-4)0.776:5.5E-4,(((Wales/PHWC-2C11A/2020:5.5E-4,(England/CAMB-84A06/2020:5.5E-4,Wales/PHWC-15C374/2020:5.5E-4)0.000:5.5E-4)0.592:5.5E-4,Wales/PHWC-35F14/2020:5.5E-4)0.350:5.5E-4,(DRC/2047/2020:5.5E-4,(England/NOTT-1107AD/2020:5.5E-4,(Chile/Santiago_54/2020:5.5E-4,(Chile/Santiago_78/2020:5.5E-4,Chile/Santiago_77/2020:5.5E-4)0.499:5.5E-4)0.910:5.5E-4)0.432:5.5E-4)0.636:5.5E-4)0.000:5.5E-4)0.000:5.5E-4)0.484:5.5E-4)0.488:5.5E-4,England/CAMB-1ADDB2/2020:5.5E-4)0.000:5.5E-4)0.270:5.5E-4)0.497:5.5E-4)0.497:5.5E-4)0.497:5.5E-4,England/201161185/2020:5.5E-4)0.000:5.5E-4,(England/CAMB-7EF1F/2020:5.5E-4,(England/BIRM-5EE45/2020:5.5E-4,(England/BIRM-5F9CB/2020:5.5E-4,(England/BIRM-5F9DA/2020:5.5E-4,England/BIRM-5FB98/2020:5.7E-4)0.000:5.5E-4)0.748:5.5E-4)0.878:5.5E-4)0.765:5.5E-4)0.000:5.5E-4,(Belgium/rega-0411463/2020:5.5E-4,(DRC/1779/2020:5.5E-4,DRC/2813/2020:5.5E-4)0.869:5.5E-4)0.754:5.5E-4)0.000:5.5E-4,((((England/EXET-135C1C/2020:5.5E-4,((Argentina/PAIS_A020/2020:5.5E-4,(Argentina/PAIS_A021/2020:5.5E-4,England/CAMB-76CA7/2020:5.5E-4)0.775:5.5E-4)0.914:5.5E-4,England/CAMB-1ACFEA/2020:5.5E-4)0.473:5.5E-4)0.471:5.5E-4,Austria/CeMM0393/2020:5.5E-4)0.464:5.5E-4,England/CAMB-1AFEF9/2020:5.5E-4)0.479:5.5E-4,England/CAMB-7533A/2020:5.5E-4)0.666:5.5E-4)0.495:5.5E-4,England/CAMB-1B2CBD/2020:5.5E-4)0.000:5.5E-4)0.484:5.5E-4,(Brazil/L11_CD187/2020:5.5E-4,England/SHEF-CB65A/2020:5.5E-4)0.865:5.5E-4)0.000:5.5E-4,((England/CAMB-8126B/2020:5.5E-4,England/CAMB-84875/2020:5.5E-4)0.717:5.5E-4,((England/NOTT-110804/2020:5.5E-4,(Poland/Pom8/2020:5.5E-4,England/NOTT-1114C3/2020:5.5E-4)0.449:5.5E-4)0.931:5.5E-4,England/NORT-290DFD/2020:5.5E-4)0.747:5.5E-4)0.000:5.5E-4)0.495:5.5E-4,(England/CAMB-8108F/2020:0.0,England/NOTT-110AB3/2020:0.0):5.5E-4)0.000:5.5E-4,(England/LOND-D611F/2020:5.5E-4,(England/LOND-D5A15/2020:5.5E-4,(England/LOND-D5A06/2020:5.5E-4,England/LOND-D52C2/2020:5.5E-4)0.000:5.5E-4)1.000:5.5E-4)0.770:5.5E-4)0.497:5.5E-4)0.497:5.5E-4,(Wales/PHWC-23ACD/2020:5.5E-4,((Wales/PHWC-2431C/2020:5.5E-4,((England/NOTT-110A1D/2020:5.5E-4,England/NOTT-111302/2020:5.5E-4)0.000:5.5E-4,((England/NOTT-110E02/2020:5.5E-4,England/NOTT-110E20/2020:5.5E-4)1.000:5.5E-4,(Denmark/ALAB-SSI425/2020:5.5E-4,England/NOTT-1112E7/2020:5.5E-4)0.926:5.5E-4)0.000:5.5E-4)0.866:5.5E-4)0.520:5.5E-4,Wales/PHWC-23B06/2020:5.5E-4)0.455:5.5E-4)0.736:5.5E-4)0.491:5.5E-4)0.496:5.5E-4,Portugal/PT0607/2020:5.5E-4)0.000:5.5E-4)0.479:5.5E-4)0.489:5.5E-4,CostaRica/05/2020:5.5E-4)0.494:5.5E-4,DRC/523/2020:5.5E-4)0.978:5.5E-4)0.000:5.5E-4)0.000:5.1E-4,Wales/PHWC-2B7A0/2020:5.5E-4)0.000:5.0E-4,((England/CAMB-84945/2020:5.5E-4,Wales/PHWC-23DE2/2020:5.5E-4)1.000:5.5E-4,((Scotland/EDB6498/2020:5.9E-4,Australia/VIC2095/2020:7.5E-4)0.755:5.5E-4,(Australia/VIC1945/2020:5.5E-4,Australia/VIC2013/2020:5.5E-4)0.901:5.5E-4)0.708:5.5E-4)0.551:5.5E-4)0.000:5.5E-4,((England/20176047004/2020:5.5E-4,((England/NOTT-111575/2020:5.5E-4,(England/NOTT-110C08/2020:5.5E-4,England/NOTT-110831/2020:5.5E-4)0.643:5.5E-4)0.734:5.5E-4,(((England/NOTT-110C71/2020:5.5E-4,England/NOTT-110CF9/2020:5.5E-4)0.000:5.5E-4,((England/NOTT-110E5D/2020:5.5E-4,(England/NOTT-111047/2020:0.0,England/NOTT-111548/2020:0.0):5.5E-4)0.896:5.0E-4,England/NOTT-11085F/2020:5.5E-4)0.000:5.5E-4)0.000:5.5E-4,((England/NOTT-110A77/2020:0.0,England/NOTT-110AD1/2020:0.0,England/NOTT-1110CF/2020:0.0):5.5E-4,((((England/NOTT-1104A6/2020:0.0,England/NOTT-1105EF/2020:0.0):5.5E-4,((England/NOTT-110497/2020:0.0,England/NOTT-1104F1/2020:0.0):5.5E-4,England/NOTT-110479/2020:5.5E-4)0.000:5.5E-4)1.000:5.5E-4,England/NOTT-11043D/2020:5.5E-4)1.000:5.5E-4,(((England/NOTT-11140F/2020:5.5E-4,((England/NOTT-111557/2020:5.5E-4,England/NOTT-110FC3/2020:5.5E-4)0.000:5.5E-4,England/NOTT-111144/2020:5.5E-4)0.918:5.5E-4)0.000:5.5E-4,((England/NOTT-110EA8/2020:5.5E-4,England/NOTT-1113A8/2020:5.5E-4)0.347:5.5E-4,England/NOTT-11136C/2020:5.5E-4)0.000:5.5E-4)0.000:5.5E-4,(England/NOTT-111108/2020:5.5E-4,England/NOTT-110488/2020:5.5E-4)1.000:5.5E-4)1.000:5.5E-4)0.994:5.5E-4)0.000:5.5E-4)0.000:5.5E-4)1.000:5.5E-4)0.745:5.5E-4,(England/NOTT-11051C/2020:5.5E-4,DRC/4250/2020:5.5E-4)0.000:5.5E-4)0.810:5.5E-4)0.978:5.5E-4,(((((England/20109050406/2020:5.5E-4,(Poland/Pom5/2020:5.5E-4,(Poland/Pom6/2020:5.5E-4,(Poland/Pom13/2020:5.5E-4,Poland/Pom2/2020:5.5E-4)0.900:5.5E-4)0.771:5.5E-4)0.914:5.5E-4)0.000:5.5E-4,(England/20194157001/2020:5.5E-4,(Poland/1109171/2020:5.5E-4,Belgium/RJ-0507419/2020:5.5E-4)0.932:5.5E-4)0.000:5.5E-4)1.000:5.5E-4,((((Poland/Pom9/2020:5.5E-4,Spain/COV001418/2020:5.5E-4)0.739:5.5E-4,(England/SHEF-D23A4/2020:5.5E-4,(England/BRIS-122F73/2020:5.5E-4,England/EXET-136149/2020:5.5E-4)0.728:5.5E-4)0.785:5.5E-4)1.000:5.5E-4,(England/CAMB-82AEA/2020:5.5E-4,(Switzerland/100845/2020:5.5E-4,England/20129001404/2020:5.5E-4)0.447:5.5E-4)0.859:5.5E-4)0.158:5.5E-4,(((Argentina/PAIS_A022/2020:5.5E-4,(England/EXET-134F9C/2020:5.5E-4,(England/CAMB-791B4/2020:5.5E-4,England/LOND-D5909/2020:5.5E-4)0.000:5.5E-4)0.601:5.5E-4)0.630:5.5E-4,Australia/VIC693/2020:5.5E-4)0.921:5.5E-4,(((England/SHEF-CD412/2020:5.5E-4,(England/NORT-284257/2020:5.5E-4,Australia/VIC2012/2020:6.3E-4)0.000:5.5E-4)0.448:5.5E-4,England/20129001304/2020:5.5E-4)0.734:5.5E-4,(England/CAMB-7DD16/2020:5.5E-4,(SouthAfrica/Tygerberg_30/2020:5.5E-4,SouthAfrica/Tygerberg_32/2020:5.5E-4)0.728:5.5E-4)0.894:5.5E-4)0.000:5.5E-4)0.349:5.5E-4)0.571:5.5E-4)0.965:5.5E-4,((((England/CAMB-7537E/2020:0.0,England/CAMB-75507/2020:0.0):5.5E-4,(Austria/CeMM0046/2020:5.5E-4,(England/20146013904/2020:5.5E-4,(England/20134006604/2020:5.5E-4,(England/NOTT-10F404/2020:5.5E-4,England/20128094604/2020:5.5E-4)0.999:5.5E-4)0.448:5.5E-4)0.769:5.5E-4)0.000:5.5E-4)0.440:5.5E-4,England/20129111704/2020:5.5E-4)0.767:5.5E-4,((England/20139058104/2020:5.5E-4,England/20149002504/2020:5.5E-4)0.000:5.5E-4,(Scotland/CVR3685/2020:5.5E-4,England/CAMB-7809A/2020:5.5E-4)0.922:5.5E-4)0.000:5.5E-4)0.690:5.5E-4)0.937:5.5E-4,(Singapore/273/2020:5.5E-4,((England/20129017304/2020:5.5E-4,(Australia/VIC483/2020:5.5E-4,Wales/PHWC-25542/2020:5.5E-4)0.745:5.5E-4)0.435:5.5E-4,(England/CAMB-1ACFDB/2020:5.5E-4,(England/CAMB-8168D/2020:5.5E-4,(England/CAMB-1ABCD5/2020:5.5E-4,(England/CAMB-8175D/2020:5.5E-4,(England/CAMB-1AE65C/2020:5.5E-4,((England/CAMB-1AE698/2020:0.0,England/CAMB-1B12E9/2020:0.0):5.5E-4,(England/CAMB-1AE610/2020:5.5E-4,(England/CAMB-1AC25A/2020:5.5E-4,England/CAMB-1AE67A/2020:5.5E-4)0.000:5.5E-4)1.000:5.5E-4)1.000:5.5E-4)0.000:5.5E-4)1.000:5.5E-4)1.000:5.5E-4)0.999:5.5E-4)1.000:5.5E-4)0.724:5.5E-4)0.734:5.5E-4)0.698:5.5E-4)0.469:5.5E-4,(Netherlands/NoordBrabant_126/2020:5.5E-4,Sweden/20-08143/2020:5.5E-4)0.743:5.5E-4)0.000:5.5E-4,((((Russia/Khabarovsk-88201/2020:5.5E-4,(England/20118012304/2020:5.5E-4,(((Serbia/UE92/2020:5.5E-4,Argentina/PAIS_A018/2020:5.5E-4)0.000:5.5E-4,Argentina/PAIS_A017/2020:5.5E-4)1.000:5.5E-4,SouthAfrica/KRISP-045/2020:5.5E-4)0.000:5.5E-4)0.999:5.5E-4)0.863:5.5E-4,Russia/Moscow_PMVL-1/2020:5.5E-4)0.000:5.5E-4,((Australia/VIC1404/2020:5.5E-4,Australia/VIC1408/2020:5.5E-4)1.000:5.5E-4,(Uruguay/UY-NYUMC867/2020:5.5E-4,Uruguay/UY-NYUMC861/2020:5.5E-4)1.000:5.5E-4)1.000:5.5E-4)0.751:5.5E-4,(England/CAMB-1B1146/2020:5.5E-4,(((Egypt/CUNCI-HGC4I029/2020:5.5E-4,(((Egypt/CUNCI-HGC6I033/2020:5.5E-4,(((Egypt/CUNCI-HGC4I031/2020:6.5E-4,Egypt/CUNCI-HGC6I031/2020:5.5E-4)0.416:5.5E-4,Egypt/CUNCI-HGC6I026/2020:5.5E-4)0.403:5.5E-4,(Egypt/MASRI-9/2020:6.5E-4,Egypt/CUNCI-HGC6I032/2020:5.5E-4)0.919:5.5E-4)0.987:5.5E-4)0.959:5.5E-4,Egypt/CUNCI-HGC6I002/2020:5.5E-4)0.000:5.5E-4,Egypt/CUNCI-HGC6I009/2020:5.5E-4)0.774:5.5E-4)0.865:5.5E-4,((Australia/SAP226/2020:5.5E-4,(((((England/CAMB-1AEB4E/2020:5.5E-4,(England/CAMB-1AE9DB/2020:5.5E-4,England/CAMB-1B10EF/2020:5.5E-4)0.400:5.5E-4)0.000:5.5E-4,((England/CAMB-1B10C1/2020:5.5E-4,England/CAMB-1AE9F9/2020:5.5E-4)0.000:5.5E-4,England/CAMB-1AEC1E/2020:5.5E-4)0.000:5.5E-4)0.859:5.5E-4,England/CAMB-71A93/2020:5.5E-4)1.000:5.5E-4,England/CAMB-722C7/2020:5.5E-4)1.000:5.5E-4,(England/20134019402/2020:5.5E-4,(England/20134019304/2020:5.5E-4,England/201360067/2020:5.5E-4)0.996:5.5E-4)0.432:5.5E-4)1.000:5.5E-4)0.265:5.5E-4,Australia/SAP244/2020:5.5E-4)0.997:5.5E-4)0.714:5.5E-4,(Egypt/CUNCI-HGC6I007/2020:5.4E-4,NewZealand/20VR2562/2020:5.5E-4)0.000:5.5E-4)0.000:5.5E-4)0.424:5.5E-4)0.806:5.5E-4)0.000:5.5E-4,(England/CAMB-73FB0/2020:5.5E-4,England/OXON-B1F2F/2020:5.5E-4)0.496:5.5E-4)0.000:5.5E-4,(Sweden/20-08134/2020:0.0,Israel/CVL-n-5939/2020:0.0):5.5E-4)0.000:5.5E-4)0.629:5.5E-4)0.466:5.5E-4,((Netherlands/Utrecht_10044/2020:5.5E-4,(((((Australia/VIC354/2020:5.5E-4,Australia/VIC806/2020:5.5E-4)0.772:5.5E-4,((England/LOND-D3525/2020:5.5E-4,((England/BIRM-615A4/2020:5.5E-4,England/BIRM-61595/2020:5.5E-4)0.784:5.5E-4,(England/CAMB-73ABF/2020:5.5E-4,(England/CAMB-7BEF7/2020:5.5E-4,(England/20144000204/2020:5.5E-4,England/LOND-D62FE/2020:5.5E-4)0.000:5.5E-4)0.442:5.5E-4)0.427:5.5E-4)0.439:5.5E-4)0.510:5.5E-4,(((England/CAMB-1B15B3/2020:5.5E-4,England/CAMB-1B2E4E/2020:5.5E-4)0.764:5.5E-4,((England/CAMB-7DCBF/2020:5.5E-4,(England/CAMB-71EE2/2020:5.5E-4,(England/CAMB-7E823/2020:5.5E-4,(England/CAMB-8424A/2020:5.5E-4,(England/CAMB-75F63/2020:0.0,England/CAMB-78FF7/2020:0.0):5.5E-4)0.000:5.5E-4)1.000:5.5E-4)1.000:5.5E-4)0.000:5.5E-4,England/BRIS-124D2C/2020:5.5E-4)0.984:5.5E-4)1.000:5.5E-4,England/20169014804/2020:5.5E-4)0.740:5.5E-4)0.922:5.5E-4)0.845:5.5E-4,(((((England/201580203/2020:5.5E-4,(England/CAMB-810BC/2020:5.5E-4,(England/CAMB-737F4/2020:5.5E-4,England/CAMB-763FD/2020:5.5E-4)0.000:5.5E-4)1.000:5.5E-4)0.745:5.5E-4,England/CAMB-7A441/2020:5.5E-4)0.372:5.5E-4,England/CAMB-1ABD96/2020:5.5E-4)0.745:5.5E-4,(((England/NORW-EB7D9/2020:5.5E-4,England/NORW-EB706/2020:5.5E-4)0.882:5.5E-4,(England/CAMB-1AC15D/2020:5.5E-4,England/CAMB-81605/2020:5.5E-4)1.000:5.5E-4)0.752:5.5E-4,(((England/CAMB-73071/2020:5.5E-4,(England/CAMB-7A4C9/2020:5.5E-4,((((((England/CAMB-831A8/2020:5.5E-4,(England/CAMB-1ABA71/2020:5.5E-4,England/CAMB-71C7F/2020:5.5E-4)0.456:5.5E-4)0.744:5.5E-4,((England/CAMB-77B7C/2020:5.5E-4,((((England/CAMB-76551/2020:0.0,England/CAMB-7BFB8/2020:0.0):5.5E-4,England/CAMB-7F45B/2020:5.5E-4)0.000:5.5E-4,((England/CAMB-76436/2020:5.5E-4,England/CAMB-8371F/2020:5.5E-4)0.720:5.5E-4,(England/CAMB-1ABAAE/2020:0.0,England/CAMB-1ABD2D/2020:0.0,England/CAMB-1ABDA5/2020:0.0,England/CAMB-720BE/2020:0.0,England/CAMB-7B817/2020:0.0):5.5E-4)0.000:5.5E-4)0.991:5.5E-4,England/CAMB-82859/2020:5.5E-4)1.000:5.5E-4)0.000:5.5E-4,((((England/CAMB-7657F/2020:5.5E-4,(England/CAMB-804FD/2020:5.5E-4,((England/CAMB-7BA4E/2020:0.0,England/CAMB-7EB39/2020:0.0):5.5E-4,England/CAMB-83779/2020:5.5E-4)0.000:5.5E-4)1.000:5.5E-4)1.000:5.5E-4,England/CAMB-1AA948/2020:5.5E-4)1.000:5.5E-4,England/CAMB-1ABCF3/2020:5.5E-4)1.000:5.5E-4,England/CAMB-1AFB2F/2020:5.5E-4)0.000:5.5E-4)1.000:5.5E-4)1.000:5.5E-4,England/CAMB-80123/2020:5.5E-4)1.000:5.5E-4,(England/CAMB-77101/2020:5.5E-4,(England/CAMB-83797/2020:5.5E-4,(England/CAMB-1AD189/2020:5.5E-4,England/CAMB-1B0BA3/2020:5.5E-4)0.000:5.5E-4)0.877:5.5E-4)0.750:5.5E-4)0.000:5.5E-4,(England/CAMB-74508/2020:5.5E-4,(England/CAMB-8224C/2020:5.5E-4,England/CAMB-84277/2020:5.5E-4)0.999:5.5E-4)0.725:5.5E-4)0.000:5.5E-4,((England/CAMB-77DEF/2020:5.5E-4,(((England/CAMB-829B0/2020:5.5E-4,England/CAMB-82886/2020:5.5E-4)0.000:5.5E-4,England/CAMB-75ADB/2020:5.5E-4)1.000:5.5E-4,(England/CAMB-800CC/2020:5.5E-4,England/CAMB-1AA7B7/2020:5.5E-4)0.758:5.5E-4)1.000:5.5E-4)1.000:5.5E-4,(England/CAMB-1B4C24/2020:5.5E-4,England/CAMB-1AD848/2020:5.5E-4)0.914:5.5E-4)0.788:5.5E-4)1.000:5.5E-4)1.000:5.5E-4)0.336:5.5E-4,(England/CAMB-8468A/2020:5.5E-4,(England/CAMB-82015/2020:5.5E-4,(England/CAMB-1ABD69/2020:0.0,England/CAMB-1ABD87/2020:0.0,England/CAMB-1ABE2A/2020:0.0):5.5E-4)1.000:5.5E-4)0.715:5.5E-4)0.000:5.5E-4,((England/CAMB-1ABD0F/2020:5.5E-4,((England/CAMB-8465D/2020:5.5E-4,(England/CAMB-81623/2020:5.5E-4,England/CAMB-7D0B3/2020:5.5E-4)1.000:5.5E-4)0.000:5.5E-4,(England/CAMB-7A46F/2020:5.5E-4,England/CAMB-1AE522/2020:5.5E-4)0.000:5.5E-4)0.742:5.5E-4)0.753:5.5E-4,((England/CAMB-83E83/2020:5.5E-4,England/CAMB-76F9F/2020:5.5E-4)0.000:5.5E-4,England/CAMB-7AC49/2020:5.5E-4)0.377:5.5E-4)0.000:5.5E-4)1.000:5.5E-4)0.276:5.5E-4)0.880:5.5E-4,(((England/20186083304/2020:0.00104,England/20138019804/2020:5.5E-4)0.832:5.5E-4,(England/LOND-D3701/2020:5.5E-4,Vietnam/VNHN_0837/2020:5.5E-4)1.000:5.5E-4)0.973:5.5E-4,England/20144000104/2020:5.5E-4)0.919:5.5E-4)0.980:5.5E-4)0.864:5.5E-4,((Netherlands/NA_357/2020:0.0,Netherlands/ZuidHolland_116/2020:0.0):5.5E-4,(Netherlands/Utrecht_10038/2020:5.5E-4,(Netherlands/Zeeland_31/2020:5.5E-4,Netherlands/NA_213/2020:5.5E-4)1.000:5.5E-4)0.745:5.5E-4)0.429:5.5E-4)0.774:5.5E-4,((((((((England/CAMB-1ABA62/2020:5.5E-4,England/CAMB-7FA3B/2020:5.5E-4)0.887:5.5E-4,(England/CAMB-1ADE19/2020:5.5E-4,(((England/CAMB-1AACD6/2020:5.5E-4,(((England/CAMB-79424/2020:5.5E-4,(England/CAMB-75A71/2020:0.0,England/CAMB-7A5F3/2020:0.0):5.5E-4)0.000:5.5E-4,(England/CAMB-817A8/2020:5.5E-4,(England/CAMB-72B44/2020:5.5E-4,(England/CAMB-822D3/2020:5.5E-4,England/CAMB-83120/2020:5.5E-4)0.000:5.5E-4)0.782:5.5E-4)0.000:5.5E-4)1.000:5.5E-4,England/CAMB-1AF10F/2020:5.5E-4)1.000:5.5E-4)0.000:5.5E-4,(England/CAMB-84B6D/2020:5.5E-4,((((England/CAMB-8125C/2020:5.5E-4,England/CAMB-7D87F/2020:5.5E-4)0.000:5.5E-4,(England/CAMB-81993/2020:5.5E-4,(England/CAMB-827F2/2020:5.5E-4,(England/CAMB-82E0C/2020:5.5E-4,(Wales/PHW33/2020:0.0,England/CAMB-1AA76C/2020:0.0,England/CAMB-1ADE73/2020:0.0,England/CAMB-74F73/2020:0.0,England/CAMB-75929/2020:0.0,England/CAMB-7EAA5/2020:0.0):5.5E-4)0.000:5.5E-4)1.000:5.5E-4)0.000:5.5E-4)0.000:5.5E-4,((England/CAMB-7607E/2020:0.0,England/CAMB-7DA88/2020:0.0,England/CAMB-7EEE5/2020:0.0):5.5E-4,England/CAMB-7EEC7/2020:5.5E-4)0.000:5.5E-4)1.000:5.5E-4,England/CAMB-813D1/2020:5.5E-4)0.995:5.5E-4)0.000:5.5E-4)0.996:5.5E-4,England/CAMB-768EF/2020:5.5E-4)0.965:5.5E-4)0.919:5.5E-4)0.997:5.5E-4,England/CAMB-72519/2020:5.5E-4)1.000:5.5E-4,England/CAMB-7A0D4/2020:5.5E-4)1.000:5.5E-4,England/CAMB-7CC0B/2020:5.5E-4)0.000:5.5E-4,((England/CAMB-7D0FF/2020:5.5E-4,England/CAMB-80105/2020:5.5E-4)0.722:5.5E-4,England/CAMB-71C8E/2020:5.5E-4)0.000:5.5E-4)1.000:5.5E-4,England/CAMB-7BF7C/2020:5.5E-4)1.000:5.5E-4,Croatia/ZG-297-20/2020:5.5E-4)0.981:5.5E-4)0.999:5.5E-4)0.865:5.5E-4,((England/20202024904/2020:5.5E-4,England/NOTT-1115EE/2020:5.5E-4)0.729:5.5E-4,((((Greece/209_33926/2020:5.5E-4,(((((England/CAMB-1AEDDF/2020:5.5E-4,(((((England/CAMB-1B4FFE/2020:5.5E-4,(England/CAMB-1B4BBE/2020:5.5E-4,England/CAMB-1B44B3/2020:5.5E-4)0.000:5.5E-4)0.907:5.5E-4,England/CAMB-1B3047/2020:5.5E-4)0.000:5.5E-4,((England/CAMB-1B41CB/2020:5.5E-4,England/CAMB-1B3EF2/2020:5.5E-4)0.880:5.5E-4,England/CAMB-1B44E0/2020:5.5E-4)0.000:5.5E-4)0.000:5.5E-4,(((England/CAMB-1B48A8/2020:5.5E-4,England/CAMB-1B3627/2020:5.5E-4)0.000:5.5E-4,England/CAMB-1B3ED4/2020:5.5E-4)0.000:5.5E-4,(England/CAMB-1B3029/2020:5.5E-4,England/CAMB-1B4240/2020:5.5E-4)0.000:5.5E-4)0.000:5.5E-4)1.000:5.5E-4,England/CAMB-1B2716/2020:5.5E-4)0.859:5.5E-4)0.000:5.5E-4,England/CAMB-1B479C/2020:5.5E-4)0.894:5.5E-4,England/201090013/2020:5.5E-4)0.722:5.5E-4,(((England/BRIS-12663E/2020:5.5E-4,England/BRIS-126C5A/2020:5.5E-4)0.717:5.5E-4,(England/BRIS-122580/2020:5.5E-4,(England/BRIS-126D48/2020:5.5E-4,England/BRIS-122711/2020:5.5E-4)0.000:5.5E-4)1.000:5.5E-4)0.917:5.5E-4,DRC/1398/2020:5.5E-4)1.000:5.5E-4)0.544:5.5E-4,((England/20118087404/2020:5.5E-4,(England/CAMB-1AA2E3/2020:5.5E-4,England/CAMB-7C096/2020:5.5E-4)0.964:5.5E-4)0.000:5.5E-4,England/20129105304/2020:5.5E-4)0.739:5.5E-4)0.980:5.5E-4)0.994:5.5E-4,England/20129160704/2020:5.5E-4)0.558:5.5E-4,(England/20129114604/2020:5.5E-4,Belgium/RIM-0407393/2020:5.5E-4)0.762:5.5E-4)1.000:5.5E-4,(England/20129178204/2020:5.5E-4,((England/20129056404/2020:5.5E-4,((England/20129109104/2020:5.5E-4,((((((Netherlands/NoordBrabant_158/2020:0.0,Netherlands/NoordBrabant_164/2020:0.0,Netherlands/NoordBrabant_165/2020:0.0,Netherlands/NoordBrabant_167/2020:0.0):5.5E-4,(Netherlands/NoordBrabant_160/2020:0.0,Netherlands/NoordBrabant_163/2020:0.0):5.5E-4)0.737:5.5E-4,Hungary/SRC-00817/2020:5.5E-4)0.000:5.5E-4,((Iceland/314/2020:5.5E-4,Iceland/488/2020:5.5E-4)0.942:5.5E-4,(Iceland/313/2020:5.5E-4,Iceland/474/2020:5.5E-4)0.745:5.5E-4)0.988:5.5E-4)0.000:5.5E-4,(Austria/CeMM0067/2020:5.5E-4,(((Austria/CeMM0381/2020:5.5E-4,Austria/CeMM0635/2020:5.5E-4)0.000:5.5E-4,Austria/CeMM0384/2020:5.5E-4)1.000:5.5E-4,Austria/CeMM0382/2020:5.5E-4)0.990:5.5E-4)0.923:5.5E-4)0.000:5.5E-4,Iceland/253/2020:5.5E-4)0.796:5.5E-4)0.423:5.5E-4,England/20129109504/2020:5.5E-4)0.624:5.5E-4)0.608:5.5E-4,England/20129114704/2020:5.5E-4)0.567:5.5E-4)0.770:5.5E-4)0.000:5.5E-4)0.952:5.5E-4)0.588:5.5E-4)0.000:5.5E-4,((England/OXON-AE796/2020:5.5E-4,England/OXON-AF4DA/2020:5.5E-4)0.741:5.5E-4,((England/20174003904/2020:5.5E-4,England/20174003604/2020:5.5E-4)0.758:5.5E-4,((((Netherlands/ZuidHolland_69/2020:5.5E-4,((((England/CAMB-801AB/2020:5.5E-4,England/CAMB-73633/2020:5.5E-4)1.000:5.5E-4,England/CAMB-79451/2020:5.5E-4)1.000:5.5E-4,England/CAMB-7E085/2020:5.5E-4)0.000:5.5E-4,((England/CAMB-7AD82/2020:5.5E-4,England/CAMB-7AE25/2020:5.5E-4)0.000:5.5E-4,(England/20169004504/2020:5.5E-4,England/CAMB-78DA2/2020:5.5E-4)0.813:5.5E-4)0.154:5.5E-4)0.451:5.5E-4)0.451:5.5E-4,England/CAMB-7AD28/2020:5.5E-4)0.000:5.5E-4,(England/NORT-283F8E/2020:5.5E-4,England/NORT-28C69F/2020:5.5E-4)0.000:5.5E-4)0.000:5.5E-4,(England/LOND-D42D2/2020:5.5E-4,England/LOND-D35DA/2020:5.5E-4)0.791:5.5E-4)0.454:5.5E-4)0.934:5.5E-4)0.750:5.5E-4)0.583:5.5E-4)0.771:5.5E-4,((Australia/VIC1396/2020:5.1E-4,England/20129127704/2020:5.5E-4)0.806:5.5E-4,(Wales/PHWC-31C20/2020:5.5E-4,Belgium/rega-0414476/2020:5.5E-4)0.609:5.5E-4)0.453:5.5E-4)0.914:5.5E-4)0.866:5.5E-4)0.000:5.5E-4,(((((England/LIVE-9F72F/2020:5.5E-4,England/LIVE-9F7A7/2020:5.5E-4)0.919:5.5E-4,(England/BRIS-129835/2020:5.5E-4,(England/20142061304/2020:5.5E-4,England/20128090902/2020:5.5E-4)0.936:5.5E-4)0.898:5.5E-4)1.000:5.5E-4,(England/20144021904/2020:5.5E-4,(England/201380228/2020:5.5E-4,(England/201380229/2020:5.5E-4,(England/201380283/2020:5.5E-4,England/20149043104/2020:5.5E-4)0.995:5.5E-4)0.869:5.5E-4)0.000:5.5E-4)0.871:5.5E-4)0.000:5.5E-4,(((England/LIVE-99CF9/2020:5.5E-4,(England/LIVE-9C6AD/2020:5.5E-4,England/LIVE-9DEC2/2020:5.5E-4)0.000:5.5E-4)0.819:5.5E-4,(((((((England/LIVE-9E641/2020:5.5E-4,England/LIVE-9F015/2020:5.5E-4)1.000:5.5E-4,England/LIVE-997E9/2020:5.5E-4)0.782:5.5E-4,((England/LIVE-9FA35/2020:5.5E-4,(England/LIVE-9FA62/2020:5.5E-4,((England/LIVE-9FF27/2020:5.5E-4,((England/LIVE-9F90B/2020:5.5E-4,England/LIVE-A0785/2020:5.5E-4)0.765:5.5E-4,((England/LIVE-A0318/2020:0.0,England/LIVE-A03BE/2020:0.0):5.5E-4,(England/LIVE-9FFEB/2020:5.5E-4,(((England/LIVE-9FF81/2020:5.5E-4,(England/LIVE-9FBAB/2020:5.5E-4,England/LIVE-9F8FF/2020:5.5E-4)1.000:5.5E-4)0.000:5.5E-4,England/LIVE-9FBC9/2020:5.5E-4)0.125:5.5E-4,((England/LIVE-9FF54/2020:5.5E-4,England/LIVE-9FABD/2020:5.5E-4)1.000:5.5E-4,England/LIVE-9FB41/2020:5.5E-4)0.611:5.5E-4)0.857:5.5E-4)0.000:5.5E-4)0.759:5.5E-4)0.782:5.5E-4)0.760:5.5E-4,((England/LIVE-A01A5/2020:5.5E-4,(England/LIVE-9FF09/2020:5.5E-4,England/LIVE-9FC3F/2020:5.5E-4)0.000:5.5E-4)0.743:5.5E-4,(England/LIVE-A0776/2020:5.5E-4,(England/LIVE-A0521/2020:5.5E-4,(England/LIVE-9F473/2020:5.5E-4,(Wales/PHWC-15D0A9/2020:5.5E-4,England/LIVE-9DA55/2020:5.5E-4)0.429:5.5E-4)1.000:5.5E-4)0.000:5.5E-4)0.606:5.5E-4)0.472:5.5E-4)0.144:5.5E-4)0.750:5.5E-4)0.786:5.5E-4,(England/LIVE-A0248/2020:5.5E-4,England/LIVE-9BE97/2020:5.5E-4)0.733:5.5E-4)0.000:5.5E-4)0.795:5.5E-4,(England/LIVE-9A40F/2020:5.5E-4,(England/LIVE-9EB33/2020:5.5E-4,England/LIVE-9B398/2020:5.5E-4)1.000:5.5E-4)0.780:5.5E-4)0.340:5.5E-4,(England/NORT-289735/2020:5.5E-4,(England/NORT-28C705/2020:5.5E-4,England/NORT-28C84E/2020:5.5E-4)0.716:5.5E-4)0.784:5.5E-4)0.417:5.5E-4,England/BRIS-123A35/2020:5.5E-4)0.408:5.5E-4,England/LIVE-9BFA3/2020:5.5E-4)0.000:5.5E-4)0.418:5.5E-4,((((((England/LIVE-9C85C/2020:5.5E-4,England/LIVE-9E77B/2020:5.5E-4)1.000:5.5E-4,(England/LIVE-9A9A6/2020:5.5E-4,England/LIVE-9BEA6/2020:5.5E-4)1.000:5.5E-4)0.000:5.5E-4,(England/LIVE-9D83D/2020:5.5E-4,England/LIVE-9E368/2020:5.5E-4)0.931:5.5E-4)0.000:5.5E-4,((England/LIVE-9B547/2020:5.5E-4,(England/LIVE-9EA54/2020:5.5E-4,England/LIVE-9DE68/2020:5.5E-4)1.000:5.5E-4)0.997:5.5E-4,England/LIVE-9B486/2020:5.5E-4)1.000:5.5E-4)0.000:5.5E-4,((Wales/PHWC-26198/2020:5.5E-4,England/20144006704/2020:5.5E-4)0.630:5.5E-4,(England/LIVE-9BEE2/2020:5.5E-4,(England/LIVE-9D69D/2020:5.5E-4,(England/LIVE-9C5EC/2020:5.5E-4,(England/LIVE-9D3F0/2020:5.5E-4,(England/LIVE-9B310/2020:5.5E-4,England/LIVE-9A6AF/2020:5.5E-4)0.834:5.5E-4)0.732:5.5E-4)0.457:5.5E-4)0.625:5.5E-4)0.780:5.5E-4)0.000:5.5E-4)0.482:5.5E-4,England/LIVE-9DE95/2020:5.5E-4)0.591:5.5E-4)0.904:5.5E-4)0.983:5.5E-4,(((England/LIVE-99D6F/2020:5.5E-4,England/SHEF-C9698/2020:5.5E-4)0.411:5.5E-4,(Wales/PHWC-23AFA/2020:5.5E-4,England/NORT-295AD3/2020:5.5E-4)0.680:5.5E-4)1.000:5.5E-4,((Wales/PHWC-32A16/2020:5.5E-4,((England/OXON-AF346/2020:5.5E-4,((((Wales/PHWC-2C6C0/2020:5.5E-4,Wales/PHWC-27DA2/2020:5.5E-4)0.367:5.5E-4,(Wales/PHWC-2A923/2020:5.5E-4,((((Wales/PHWC-2A088/2020:5.5E-4,((((Wales/PHWC-2A941/2020:5.5E-4,(Wales/PHWC-15C101/2020:5.5E-4,Wales/PHWC-2B816/2020:5.5E-4)0.000:5.5E-4)0.884:5.5E-4,(Wales/PHWC-2A282/2020:5.5E-4,(((Wales/PHWC-32542/2020:5.5E-4,Wales/PHWC-2F1F9/2020:5.5E-4)0.999:5.5E-4,Wales/PHWC-341F1/2020:5.5E-4)0.982:5.5E-4,Wales/PHWC-163538/2020:5.5E-4)0.000:5.5E-4)0.616:5.5E-4)0.748:5.5E-4,((Wales/PHWC-320D8/2020:5.5E-4,Wales/PHWC-2C60C/2020:5.5E-4)0.000:5.5E-4,Wales/PHWC-308C3/2020:5.5E-4)1.000:5.5E-4)0.000:5.5E-4,Wales/PHWC-164045/2020:5.5E-4)0.000:5.5E-4)1.000:5.5E-4,(Wales/PHWC-2A932/2020:5.5E-4,(Wales/PHWC-2E075/2020:5.5E-4,(Wales/PHWC-3671B/2020:5.5E-4,(Wales/PHWC-35A8C/2020:5.5E-4,Wales/PHWC-3471D/2020:5.5E-4)1.000:5.5E-4)0.995:5.5E-4)1.000:5.5E-4)0.755:5.5E-4)0.000:5.5E-4,(((Wales/PHWC-15D22B/2020:5.5E-4,(((Wales/PHWC-33F43/2020:5.5E-4,(Wales/PHWC-33A24/2020:5.5E-4,Wales/PHWC-2F0B0/2020:5.5E-4)0.984:5.5E-4)0.989:5.5E-4,Wales/PHWC-2BFF3/2020:5.5E-4)0.708:5.5E-4,Wales/PHWC-360F2/2020:5.5E-4)1.000:5.5E-4)0.941:5.5E-4,Wales/PHWC-35C68/2020:5.5E-4)0.988:5.5E-4,(Wales/PHWC-2B306/2020:5.5E-4,((Wales/PHWC-2B922/2020:5.5E-4,Wales/PHWC-2ADFA/2020:5.5E-4)0.982:5.5E-4,(Wales/PHWC-2A2EC/2020:5.5E-4,Wales/PHWC-2B791/2020:5.5E-4)0.486:5.5E-4)0.834:5.5E-4)0.747:5.5E-4)0.000:5.5E-4)0.762:5.5E-4,Wales/PHWC-2A0A6/2020:5.5E-4)0.438:5.5E-4)0.372:5.5E-4)0.934:5.5E-4,(((((((((Scotland/EDB145/2020:5.5E-4,Scotland/EDB3978/2020:5.5E-4)1.000:5.5E-4,(Scotland/EDB098/2020:0.0,Scotland/EDB099/2020:0.0):5.5E-4)1.000:5.5E-4,Scotland/EDB120/2020:5.5E-4)0.000:5.5E-4,(Scotland/EDB155/2020:5.5E-4,(Scotland/EDB4794/2020:5.5E-4,Scotland/EDB056/2020:5.5E-4)0.908:5.5E-4)0.763:5.5E-4)0.000:5.5E-4,(Scotland/EDB119/2020:5.5E-4,Scotland/EDB146/2020:8.9E-4)0.716:5.5E-4)0.781:5.5E-4,England/CAMB-75B23/2020:5.5E-4)0.965:5.5E-4,England/20134078604/2020:5.5E-4)0.461:5.5E-4,(((Wales/PHWC-2B46D/2020:5.5E-4,Wales/PHWC-30FBF/2020:5.5E-4)0.741:5.5E-4,((Wales/PHWC-2B48B/2020:5.5E-4,(Wales/PHWC-2A422/2020:5.5E-4,Wales/PHWC-2B1C0/2020:5.5E-4)0.871:5.5E-4)0.767:5.5E-4,Wales/PHWC-31895/2020:5.5E-4)0.000:5.5E-4)0.000:5.5E-4,(Wales/PHWC-26408/2020:5.5E-4,(Wales/PHWC-32E47/2020:5.5E-4,Wales/PHWC-32ECF/2020:5.5E-4)0.989:5.5E-4)0.000:5.5E-4)0.938:5.7E-4)0.000:5.5E-4,((Wales/PHWC-2D4E3/2020:5.5E-4,England/201420835/2020:5.5E-4)1.000:5.5E-4,(Scotland/EDB4709/2020:5.5E-4,((Scotland/EDB5056/2020:0.0,Scotland/EDB5060/2020:0.0):5.5E-4,((Scotland/EDB5053/2020:5.5E-4,(Scotland/EDB4708/2020:5.5E-4,Scotland/EDB4712/2020:5.5E-4)0.000:5.5E-4)0.000:5.5E-4,(Scotland/EDB5480/2020:5.5E-4,(Scotland/EDB5466/2020:5.5E-4,Scotland/EDB4721/2020:5.5E-4)0.000:5.5E-4)1.000:5.5E-4)0.000:5.5E-4)0.000:5.5E-4)0.805:5.5E-4)0.000:5.5E-4)1.000:5.5E-4)0.997:5.5E-4,(((Wales/PHWC-3306E/2020:5.5E-4,Wales/PHWC-27B3F/2020:5.5E-4)0.998:5.5E-4,((((((Wales/PHWC-29B1F/2020:5.5E-4,((Wales/PHWC-35B4D/2020:5.5E-4,Wales/PHWC-33927/2020:5.5E-4)0.917:5.5E-4,(Wales/PHWC-322C3/2020:5.5E-4,Wales/PHWC-2617A/2020:5.5E-4)0.817:5.5E-4)0.760:5.5E-4)0.726:5.5E-4,(Wales/PHWC-326C7/2020:5.5E-4,Wales/PHWC-2EF4B/2020:5.5E-4)0.925:5.5E-4)0.000:5.5E-4,((England/NORT-290D39/2020:5.5E-4,(England/LIVE-9F68C/2020:0.0,England/LIVE-9F74D/2020:0.0,England/LIVE-9F75C/2020:0.0):5.5E-4)0.925:5.5E-4,Wales/PHWC-266B7/2020:5.5E-4)0.989:5.5E-4)0.999:5.5E-4,Wales/PHWC-2523C/2020:5.5E-4)0.632:5.5E-4,(((Wales/PHWC-36A6D/2020:5.5E-4,Wales/PHWC-36B5B/2020:5.5E-4)0.799:5.5E-4,Wales/PHWC-266C6/2020:5.5E-4)0.000:5.5E-4,Wales/PHWC-2954E/2020:5.5E-4)1.000:5.5E-4)0.039:5.5E-4,((Wales/PHWC-2559D/2020:5.5E-4,((Wales/PHWC-285D6/2020:5.5E-4,(Wales/PHWC-2B315/2020:5.5E-4,(England/BRIS-1226D8/2020:5.5E-4,England/BRIS-122B7F/2020:5.5E-4)0.902:5.5E-4)0.000:5.5E-4)0.637:5.5E-4,Wales/PHWC-27E18/2020:5.5E-4)0.637:5.5E-4)0.637:5.5E-4,Wales/PHWC-286C4/2020:5.5E-4)0.764:5.5E-4)0.000:5.5E-4)0.000:5.5E-4,(England/20156047404/2020:5.5E-4,Scotland/EDB188/2020:5.5E-4)0.915:5.5E-4)0.000:5.5E-4)0.907:5.5E-4)0.000:5.5E-4,England/OXON-AF179/2020:5.5E-4)0.947:5.5E-4)0.455:5.5E-4,Wales/PHWC-35CFF/2020:5.5E-4)0.876:5.5E-4)0.000:5.5E-4)0.475:5.5E-4)0.862:5.5E-4)0.756:5.5E-4,(England/NORT-28A5D0/2020:5.5E-4,(England/20199032404/2020:7.5E-4,England/CAMB-1AEB99/2020:5.5E-4)0.939:5.5E-4)0.801:5.5E-4)0.506:5.5E-4,England/CAMB-1B10FE/2020:5.5E-4)0.749:5.5E-4,(((England/20136088302/2020:5.5E-4,(Wales/PHWC-26C00/2020:5.5E-4,(England/201161147/2020:5.5E-4,England/CAMB-72C9C/2020:5.5E-4)0.623:5.5E-4)0.208:5.5E-4)0.807:5.5E-4,(((Russia/Moscow-62502/2020:0.0,Russia/Moscow-62508/2020:0.0):5.5E-4,England/OXON-AEC00/2020:5.5E-4)0.743:5.5E-4,((((England/CAMB-74113/2020:5.5E-4,((Morocco/6887/2020:5.5E-4,((England/NORT-283434/2020:5.5E-4,England/20128037406/2020:5.5E-4)0.834:5.5E-4,England/201380280/2020:5.5E-4)0.994:5.5E-4)0.691:5.5E-4,Australia/VIC957/2020:5.5E-4)0.000:5.5E-4)0.663:5.5E-4,Germany/BAV-MVP0061/2020:5.5E-4)0.759:5.5E-4,((England/20142023904/2020:5.5E-4,(England/20139009704/2020:5.5E-4,England/20146013704/2020:5.5E-4)1.000:5.5E-4)0.577:5.5E-4,((England/20099038206/2020:5.5E-4,((Wales/PHWC-338EE/2020:5.5E-4,(((Canada/QC-AL7/2020:5.5E-4,Canada/Qc-L00241192/2020:5.5E-4)0.875:5.5E-4,(Canada/QC-AL5/2020:5.5E-4,Canada/QC_AY8/2020:5.5E-4)0.905:5.5E-4)0.898:5.5E-4,((Wales/PHWC-26D49/2020:5.5E-4,(Wales/PHWC-31F81/2020:5.5E-4,(Wales/PHWC-311C7/2020:5.5E-4,(Wales/PHWC-30F0A/2020:5.5E-4,(Wales/PHWC-32FBD/2020:5.5E-4,((Ecuador/USFQ-112/2020:0.0,Ecuador/USFQ-707/2020:0.0):5.5E-4,Ecuador/USFQ-106/2020:5.5E-4)0.802:5.5E-4)0.999:5.5E-4)1.000:5.5E-4)0.894:5.5E-4)0.000:5.5E-4)0.868:5.5E-4,(Wales/PHWC-263A1/2020:5.5E-4,Wales/PHWC-2C824/2020:5.5E-4)0.000:5.5E-4)0.740:5.5E-4)0.791:5.5E-4)0.743:5.5E-4,(((Finland/29M36S1/2020:5.5E-4,Italy/IZSPB_694/2020:5.5E-4)0.795:5.5E-4,((NorthernIreland/NIRE-102058/2020:5.5E-4,Australia/VIC387/2020:5.5E-4)0.694:5.5E-4,(((((England/CAMB-72494/2020:5.5E-4,England/201361022/2020:5.5E-4)0.977:5.5E-4,Australia/SAP111/2020:5.5E-4)0.819:5.5E-4,Wales/PHWC-15CE37/2020:5.5E-4)0.523:5.5E-4,(((Australia/VIC156/2020:5.5E-4,(Australia/VIC45/2020:5.5E-4,((England/20148066504/2020:5.5E-4,Wales/PHWC-30A36/2020:5.5E-4)0.994:5.5E-4,NorthernIreland/NIRE-102094/2020:5.5E-4)0.966:5.5E-4)0.925:5.5E-4)0.937:5.5E-4,England/NORW-E888E/2020:5.5E-4)0.541:5.5E-4,(Australia/VIC109/2020:5.5E-4,((((NorthernIreland/NIRE-101ED7/2020:5.5E-4,((((Wales/PHWC-160683/2020:5.5E-4,(Wales/PHWC-15D294/2020:5.5E-4,Wales/PHWC-27698/2020:5.5E-4)0.000:5.5E-4)0.901:5.5E-4,Australia/SAP112/2020:5.5E-4)0.981:5.5E-4,England/NORW-EBA67/2020:5.5E-4)0.000:5.5E-4,(((((England/CAMB-77268/2020:5.5E-4,England/CAMB-77990/2020:5.5E-4)0.927:5.5E-4,(England/CAMB-84541/2020:5.5E-4,(England/CAMB-1AD82A/2020:5.5E-4,England/CAMB-840E6/2020:5.5E-4)0.586:5.5E-4)0.745:5.5E-4)1.000:5.5E-4,Wales/PHWC-2B1FD/2020:5.5E-4)0.989:5.5E-4,Wales/PHWC-29D55/2020:5.5E-4)1.000:5.5E-4,England/NORW-E79E6/2020:5.5E-4)0.741:5.5E-4)0.940:5.5E-4)0.929:5.5E-4,England/NORW-EBD7D/2020:5.5E-4)0.514:5.5E-4,(Russia/StPetersburg-RII5170S/2020:5.5E-4,(((((((((England/CAMB-7A881/2020:5.5E-4,Scotland/CVR882/2020:5.5E-4)1.000:5.5E-4,(Belgium/DJ-030452/2020:0.0,Belgium/QOJ-030751/2020:0.0):5.5E-4)0.996:5.5E-4,((Wales/PHWC-28BC5/2020:5.5E-4,((((England/BRIS-121B07/2020:5.5E-4,Wales/PHWC-2E233/2020:5.5E-4)0.501:5.5E-4,Wales/PHWC-324AF/2020:5.5E-4)0.988:5.5E-4,Wales/PHWC-34601/2020:5.5E-4)0.744:5.5E-4,Wales/PHWC-2DEA9/2020:5.5E-4)0.921:5.5E-4)0.924:5.5E-4,Wales/PHWC-15C541/2020:5.5E-4)0.000:5.5E-4)0.542:5.5E-4,((((((Wales/PHWC-32FDB/2020:5.5E-4,((((Portugal/PT0106/2020:5.5E-4,(Portugal/PT0104/2020:5.5E-4,Portugal/PT0107/2020:5.5E-4)0.000:5.5E-4)0.997:5.5E-4,(Portugal/PT0108/2020:5.5E-4,England/CAMB-79E71/2020:5.5E-4)0.676:5.5E-4)0.758:5.5E-4,(Switzerland/120179/2020:5.5E-4,Australia/NSW561/2020:5.5E-4)0.752:5.5E-4)0.913:5.5E-4,England/20142026704/2020:5.5E-4)0.352:5.5E-4)0.564:5.5E-4,England/20132048402/2020:5.5E-4)0.000:5.5E-4,((SouthAfrica/Tygerberg_41/2020:5.5E-4,England/201420017/2020:5.5E-4)0.839:5.5E-4,England/201380282/2020:5.5E-4)0.913:5.5E-4)0.747:5.5E-4,((((((England/20146063404/2020:5.5E-4,(England/CAMB-78971/2020:5.5E-4,Wales/PHWC-32D2C/2020:5.5E-4)0.545:5.5E-4)0.392:5.5E-4,England/20128034402/2020:5.5E-4)0.351:5.5E-4,(((((England/BRIS-128502/2020:5.5E-4,England/BRIS-12AF5D/2020:5.5E-4)0.000:5.5E-4,England/BRIS-127A40/2020:5.5E-4)0.000:5.5E-4,(England/BRIS-127D47/2020:5.5E-4,(England/BRIS-12A2EB/2020:5.5E-4,(England/BRIS-129DDC/2020:5.5E-4,(England/BRIS-127363/2020:5.5E-4,England/BRIS-1294D7/2020:5.5E-4)0.742:5.5E-4)1.000:5.5E-4)0.908:5.5E-4)0.000:5.5E-4)0.000:5.5E-4,(England/BRIS-128757/2020:5.5E-4,(England/BRIS-128EE9/2020:5.5E-4,(England/BRIS-129431/2020:5.5E-4,(((England/BRIS-1292BF/2020:5.5E-4,England/BRIS-1292FB/2020:5.5E-4)0.539:5.5E-4,England/BRIS-12A360/2020:5.5E-4)0.000:5.5E-4,(England/BRIS-1292DD/2020:0.0,England/BRIS-129589/2020:0.0):5.5E-4)1.000:5.5E-4)0.000:5.5E-4)0.949:5.5E-4)1.000:5.5E-4)0.805:5.5E-4,England/BRIS-12C7CC/2020:5.4E-4)0.807:5.5E-4)0.000:5.5E-4,Switzerland/101134/2020:5.5E-4)0.713:5.5E-4,(((Netherlands/Utrecht_32/2020:5.5E-4,SouthAfrica/Tygerberg_44/2020:5.5E-4)0.625:5.5E-4,Singapore/429/2020:5.5E-4)0.778:5.5E-4,(((England/20126026202/2020:5.5E-4,(((((((Germany/BAV-MVP0118/2020:5.5E-4,Germany/BAV-MVP0119/2020:5.5E-4)1.000:5.5E-4,Germany/BAV-MVP0220/2020:5.5E-4)1.000:5.5E-4,Germany/BAV-MVP0057/2020:5.5E-4)0.000:5.5E-4,((((Germany/BAV-V2012612/2020:5.5E-4,(Germany/BAV-V2012622/2020:5.5E-4,(England/CAMB-1AFAF5/2020:5.5E-4,Germany/BAV-MVP0283/2020:5.5E-4)0.862:5.5E-4)0.000:5.5E-4)0.483:5.5E-4,Germany/BAV-V2012620/2020:5.5E-4)0.596:5.5E-4,Germany/BAV-MVP0155/2020:5.5E-4)0.482:5.5E-4,Germany/BAV-MVP0073/2020:5.5E-4)0.724:5.5E-4)0.984:5.5E-4,(Germany/BAV-MVP0003/2020:0.0,Germany/BAV-MVP0005/2020:0.0):5.5E-4)0.991:5.5E-4,((Germany/BAV-MVP0086/2020:5.5E-4,(Germany/BAV-MVP0064/2020:5.5E-4,Germany/BAV-MVP0219/2020:5.5E-4)0.949:5.5E-4)0.740:5.5E-4,Germany/BAV-MVP0157/2020:5.5E-4)0.000:5.5E-4)0.612:5.5E-4,((Germany/BAV-MVP0071/2020:5.5E-4,Germany/BAV-MVP0040/2020:5.5E-4)0.818:5.5E-4,Taiwan/78/2020:5.5E-4)0.002:5.5E-4)0.920:5.5E-4)0.430:5.5E-4,England/20122069402/2020:5.5E-4)0.430:5.5E-4,(Singapore/424/2020:5.5E-4,(Wales/PHWC-1643B5/2020:5.5E-4,Spain/Donostia-San_Sebastian2114/2020:5.5E-4)0.597:5.5E-4)0.814:5.5E-4)0.000:5.5E-4)0.464:5.5E-4)0.527:5.5E-4,(((((England/CAMB-7DF3E/2020:5.5E-4,(England/CAMB-7C99B/2020:5.5E-4,(England/CAMB-7D8F7/2020:5.5E-4,(England/CAMB-7DE13/2020:5.5E-4,(England/CAMB-7D1A1/2020:5.5E-4,England/CAMB-7D1CF/2020:5.5E-4)0.771:5.5E-4)0.996:5.5E-4)1.000:5.5E-4)0.997:5.5E-4)1.000:5.5E-4,(England/CAMB-772B3/2020:5.5E-4,Belgium/RC-0324168/2020:5.5E-4)0.000:5.5E-4)0.000:5.5E-4,((England/CAMB-1B1559/2020:5.5E-4,England/CAMB-1B01CF/2020:5.5E-4)0.767:5.5E-4,((England/NORT-289805/2020:5.0E-4,England/CAMB-7A4D8/2020:5.5E-4)0.623:5.5E-4,(England/CAMB-1ADCF1/2020:5.5E-4,((England/CAMB-1AB446/2020:5.5E-4,(England/CAMB-8405F/2020:5.5E-4,England/CAMB-828C2/2020:5.5E-4)0.000:5.5E-4)0.000:5.5E-4,(England/CAMB-1B1B39/2020:5.5E-4,England/CAMB-1B0A4C/2020:5.5E-4)0.000:5.5E-4)0.923:5.5E-4)0.866:5.5E-4)0.000:5.5E-4)0.417:5.5E-4)0.938:5.5E-4,(England/NORT-28987E/2020:5.5E-4,Germany/BAV-MVP0037/2020:5.5E-4)0.736:5.5E-4)0.999:5.5E-4,(((England/CAMB-1AA605/2020:5.5E-4,Wales/PHWC-32C89/2020:5.5E-4)0.638:5.5E-4,Wales/PHWC-15D4DA/2020:5.5E-4)0.234:5.5E-4,((((England/201400702/2020:5.5E-4,((England/CAMB-7B01F/2020:5.5E-4,(England/CAMB-7FE8A/2020:5.5E-4,England/CAMB-82A17/2020:5.5E-4)0.000:5.5E-4)0.000:5.5E-4,England/CAMB-81E3A/2020:5.5E-4)0.923:5.5E-4)0.612:5.5E-4,England/20124009704/2020:5.5E-4)0.741:5.5E-4,(England/CAMB-7A8FA/2020:5.5E-4,(England/CAMB-74702/2020:0.0,England/CAMB-7475D/2020:0.0,England/CAMB-78504/2020:0.0,England/CAMB-7AF13/2020:0.0,England/CAMB-7B0C4/2020:0.0):5.5E-4)0.996:5.5E-4)0.000:5.5E-4,England/NORW-E8183/2020:5.5E-4)0.740:5.5E-4)0.936:5.5E-4)0.000:5.5E-4)0.000:5.5E-4)0.000:5.5E-4,((Israel/130710159/2020:5.5E-4,((Belgium/PA-030680/2020:5.5E-4,((Belgium/ULG-2971/2020:5.5E-4,(Belgium/ULG-10068/2020:5.5E-4,Belgium/ULG-3843/2020:5.5E-4)0.738:5.5E-4)0.000:5.5E-4,((Belgium/GJ-030458/2020:0.0,Belgium/MJP-030684/2020:0.0,Belgium/RYR-030649/2020:0.0):5.5E-4,Belgium/RS-030677/2020:5.5E-4)0.000:5.5E-4)0.913:5.5E-4)0.701:5.5E-4,((((((England/SHEF-D0898/2020:5.5E-4,(England/SHEF-D3297/2020:5.5E-4,England/SHEF-C8F07/2020:5.5E-4)0.000:5.5E-4)0.928:5.5E-4,((England/SHEF-C8EEC/2020:5.5E-4,(England/SHEF-C0F96/2020:5.5E-4,England/SHEF-C2028/2020:5.5E-4)0.000:5.5E-4)0.860:5.5E-4,(England/SHEF-C2CE8/2020:5.5E-4,England/SHEF-CBBB5/2020:5.5E-4)1.000:5.5E-4)0.877:5.5E-4)0.000:5.5E-4,England/SHEF-CB61E/2020:5.5E-4)0.000:5.5E-4,((England/SHEF-C42B7/2020:5.5E-4,((England/SHEF-C81F2/2020:5.5E-4,(England/SHEF-CD04B/2020:5.5E-4,England/SHEF-C906D/2020:5.5E-4)1.000:5.5E-4)0.000:5.5E-4,England/SHEF-CDC29/2020:5.5E-4)0.000:5.5E-4)0.000:5.5E-4,((England/SHEF-C0FB4/2020:5.5E-4,(England/SHEF-C5070/2020:5.5E-4,England/SHEF-D2720/2020:5.5E-4)0.000:5.5E-4)0.000:5.5E-4,(England/SHEF-CD56A/2020:5.5E-4,(England/SHEF-D13D2/2020:5.5E-4,(England/SHEF-C9D48/2020:5.5E-4,England/SHEF-D02E5/2020:5.5E-4)1.000:5.5E-4)1.000:5.5E-4)0.000:5.5E-4)0.920:5.5E-4)0.000:5.5E-4)0.000:5.5E-4,England/SHEF-C1E01/2020:5.5E-4)0.885:5.5E-4,((England/CAMB-7AFB9/2020:5.5E-4,(England/EXET-135BA6/2020:5.5E-4,England/NORT-2854E7/2020:5.5E-4)0.167:5.5E-4)0.140:5.5E-4,USA/MN29-MDH29/2020:5.5E-4)0.708:5.5E-4)0.851:5.5E-4)1.000:5.5E-4)1.000:5.5E-4,(England/20172047204/2020:5.5E-4,(England/20140002904/2020:5.5E-4,England/20188051804/2020:5.6E-4)0.651:5.5E-4)0.709:5.5E-4)0.000:5.5E-4)0.470:5.5E-4,England/NORW-E7315/2020:5.5E-4)0.000:5.5E-4)0.000:5.5E-4,((England/20139055204/2020:5.5E-4,((England/20139059904/2020:5.5E-4,(Scotland/EDB028/2020:5.5E-4,Australia/VIC1247/2020:5.5E-4)1.000:5.5E-4)0.992:5.5E-4,NorthernIreland/NIRE-FB211/2020:5.5E-4)0.732:5.5E-4)1.000:5.5E-4,(England/20166054304/2020:5.5E-4,(((England/CAMB-75613/2020:0.0,England/CAMB-783BF/2020:0.0):5.5E-4,Belgium/ULG-10037/2020:5.5E-4)1.000:5.5E-4,Germany/BAV-MVP0069/2020:5.5E-4)0.994:5.5E-4)0.288:5.5E-4)0.571:5.5E-4)0.000:5.5E-4,(England/LOND-D4982/2020:5.5E-4,(England/CAMB-73220/2020:5.5E-4,(England/CAMB-72D4E/2020:5.5E-4,England/CAMB-7325d/2020:5.5E-4)1.000:5.5E-4)1.000:5.5E-4)0.887:5.5E-4)0.460:5.5E-4,Australia/VIC850/2020:5.5E-4)0.453:5.5E-4,USA/CA-SR0381/2020:5.5E-4)0.453:5.5E-4,Australia/VIC250/2020:5.5E-4)0.456:5.5E-4)0.000:5.5E-4)0.128:5.5E-4,(((England/20196064904/2020:5.5E-4,(England/20174049704/2020:5.5E-4,England/20182005404/2020:5.5E-4)0.000:5.5E-4)0.711:5.5E-4,(England/20176043704/2020:5.5E-4,England/20192072001/2020:5.5E-4)1.000:5.5E-4)0.723:5.5E-4,(Singapore/291/2020:5.5E-4,(((((Australia/VIC1438/2020:5.5E-4,England/20148033504/2020:5.5E-4)0.742:5.5E-4,((Spain/Donostia-San_Sebastian2136/2020:5.5E-4,(England/20144067304/2020:5.5E-4,England/20188012604/2020:5.5E-4)0.723:5.5E-4)1.000:5.5E-4,England/20140071504/2020:5.5E-4)0.853:5.5E-4)0.671:5.5E-4,((Wales/PHWC-32700/2020:5.5E-4,((((Wales/PHWC-34294/2020:5.5E-4,Wales/PHWC-2C165/2020:5.5E-4)1.000:5.5E-4,(Scotland/GCVR-170D30/2020:5.5E-4,England/CAMB-1AB974/2020:5.5E-4)1.000:5.5E-4)0.810:5.5E-4,Wales/PHWC-2CB3A/2020:5.5E-4)0.912:5.5E-4,(Wales/PHWC-318A4/2020:5.5E-4,(Wales/PHWC-15C9BE/2020:5.5E-4,Wales/PHWC-32621/2020:5.5E-4)0.835:5.5E-4)0.676:5.5E-4)1.000:5.5E-4)0.000:5.5E-4,(((Wales/PHWC-2766B/2020:5.5E-4,(England/CAMB-7490C/2020:5.5E-4,England/BIRM-5E328/2020:5.5E-4)1.000:5.5E-4)0.974:5.5E-4,(((((Sweden/20-51758/2020:5.4E-4,((USA/CA-CZB-1123/2020:5.5E-4,England/LOND-D4BAA/2020:5.5E-4)0.000:5.5E-4,(Iceland/550/2020:5.5E-4,USA/CA-CZB0714/2020:5.5E-4)0.000:5.5E-4)1.000:5.5E-4)0.894:5.5E-4,(((((England/CAMB-83A52/2020:5.5E-4,England/OXON-B0C74/2020:5.5E-4)0.725:5.5E-4,(((England/EXET-135D73/2020:6.1E-4,(Taiwan/NTU26/2020:5.5E-4,USA/CA-CZB-1775/2020:5.5E-4)0.879:5.5E-4)0.735:5.5E-4,(England/OXON-ADCD4/2020:5.5E-4,((Italy/2389/2020:0.0,Italy/4870/2020:0.0,Italy/5062/2020:0.0,Latvia/011/2020:0.0,Mexico/CDMX-InDRE_01/2020:0.0,Poland/PL_P29/2020:0.0,Russia/Buryatia-84506/2020:0.0,Russia/Buryatia-84508/2020:0.0,Russia/Buryatia-87104/2020:0.0,Russia/Buryatia-87105/2020:0.0,Russia/Buryatia-87106/2020:0.0,Russia/Buryatia-88903/2020:0.0,Russia/StPetersburg-64304/2020:0.0,Russia/StPetersburg-RII4328S/2020:0.0,Russia/StPetersburg-RII4332S/2020:0.0,Russia/Vector_84801/2020:0.0,SaudiArabia/KAUST-Jeddah60/2020:0.0,SaudiArabia/KAUST-Jeddah66/2020:0.0,SriLanka/COV53/2020:0.0,Sweden/20-07237/2020:0.0,Sweden/20-08102/2020:0.0,Sweden/20-08103/2020:0.0,Sweden/20-08115/2020:0.0,Sweden/20-08148/2020:0.0,Sweden/20-08169/2020:0.0,Sweden/20-08211/2020:0.0,Sweden/20-14094/2020:0.0,Sweden/20-14377/2020:0.0,Sweden/20-14518/2020:0.0,Sweden/20-50052/2020:0.0,Sweden/20-50053/2020:0.0,Sweden/20-50087/2020:0.0,Sweden/20-50088/2020:0.0,Sweden/20-50094/2020:0.0,Sweden/20-50098/2020:0.0,Sweden/20-50101/2020:0.0,Sweden/20-50140/2020:0.0,Sweden/20-50185/2020:0.0,Sweden/20-50222/2020:0.0,Sweden/20-50247/2020:0.0,Sweden/20-50253/2020:0.0,Sweden/20-50257/2020:0.0,Sweden/20-50556/2020:0.0,USA/NY-QDX-106/2020:0.0,USA/OR-PROV-122/2020:0.0,USA/OR-PROV-130/2020:0.0,UnitedArabEmirates/L0881/2020:0.0,England/OXON-AD0F6/2020:0.0,England/OXON-AD73D/2020:0.0,England/OXON-ADA16/2020:0.0,England/OXON-ADBF5/2020:0.0,England/OXON-ADD1D/2020:0.0,England/OXON-AE295/2020:0.0,England/OXON-AE417/2020:0.0,England/OXON-AE4BD/2020:0.0,England/OXON-AE81B/2020:0.0,England/OXON-AE893/2020:0.0,England/OXON-AE8DF/2020:0.0,England/OXON-AEB7C/2020:0.0,England/OXON-AEBF4/2020:0.0,England/OXON-AF865/2020:0.0,England/OXON-AF8A1/2020:0.0,England/OXON-AFA23/2020:0.0,England/OXON-B0BA4/2020:0.0,England/OXON-B1068/2020:0.0,England/OXON-B10E0/2020:0.0,Germany/FFM3/2020:0.0,Germany/FrankfurtFFM3/2020:0.0,Israel/CVL-n-11594/2020:0.0,Israel/CVL-n-6735/2020:0.0,Israel/CVL-n-6750/2020:0.0,Israel/CVL-n-6751/2020:0.0):5.5E-4,(England/OXON-AE0D7/2020:5.5E-4,((England/OXON-AF7C2/2020:5.5E-4,(((Canada/ON_PHL3536/2020:0.0,Canada/ON_PHL3695/2020:0.0,Canada/ON_PHL6922/2020:0.0):5.5E-4,((England/20142012804/2020:5.5E-4,(England/NORT-2892CB/2020:5.5E-4,England/NORT-28960B/2020:5.5E-4)0.926:5.5E-4)0.849:5.5E-4,(((England/20119059404/2020:5.5E-4,Wales/PHWC-2506F/2020:5.5E-4)0.726:5.5E-4,(((((England/LIVE-993F4/2020:5.5E-4,(England/20149008904/2020:5.5E-4,(((((England/SHEF-D01D9/2020:5.5E-4,England/SHEF-CF252/2020:5.5E-4)0.750:5.5E-4,((England/CAMB-1AF1D2/2020:5.5E-4,England/CAMB-7949D/2020:5.5E-4)0.000:5.5E-4,England/CAMB-79E17/2020:5.5E-4)1.000:5.5E-4)0.000:5.5E-4,England/CAMB-785F5/2020:5.5E-4)0.927:5.5E-4,England/LOND-D4BC8/2020:5.5E-4)0.000:5.5E-4,England/CAMB-7873B/2020:5.5E-4)0.000:5.5E-4)0.711:5.5E-4)0.453:5.5E-4,((((((England/LIVE-9B468/2020:5.5E-4,England/LIVE-9EA45/2020:5.5E-4)1.000:5.5E-4,(England/LIVE-9987D/2020:5.5E-4,England/LIVE-9CD3F/2020:5.5E-4)1.000:5.5E-4)1.000:5.5E-4,(England/LIVE-9BA39/2020:5.5E-4,England/LIVE-9ECA9/2020:5.5E-4)0.715:5.5E-4)0.000:5.5E-4,Wales/PHWC-32A70/2020:5.5E-4)0.652:5.5E-4,(Wales/PHWC-27BD5/2020:5.5E-4,(Wales/PHWC-32296/2020:5.5E-4,(Wales/PHWC-15D11F/2020:5.5E-4,(England/BRIS-1225CC/2020:5.5E-4,England/LIVE-9F561/2020:5.5E-4)0.000:5.5E-4)1.000:5.5E-4)0.992:5.5E-4)0.956:5.5E-4)0.978:5.5E-4,(((Wales/PHWC-25955/2020:5.5E-4,Wales/PHWC-15CD58/2020:5.5E-4)1.000:5.5E-4,(England/LIVE-99048/2020:5.5E-4,(England/TBSD-248909C/2020:5.5E-4,(England/NORT-283B11/2020:5.5E-4,(England/LIVE-9F886/2020:5.5E-4,(England/LIVE-9C995/2020:5.5E-4,England/LIVE-A0D92/2020:5.5E-4)0.222:5.5E-4)0.726:5.5E-4)0.369:5.5E-4)0.959:5.5E-4)1.000:5.5E-4)0.972:5.5E-4,Wales/PHWC-348FC/2020:5.5E-4)0.000:5.5E-4)0.768:5.5E-4)0.779:5.5E-4,(((England/LIVE-A06D3/2020:5.5E-4,(Colombia/GVI-93467/2020:5.5E-4,(USA/TX-HMH015/2020:5.5E-4,((England/CAMB-80A46/2020:5.5E-4,((((England/CAMB-7B6D1/2020:5.5E-4,(England/BIRM-5F0F3/2020:5.5E-4,(England/BIRM-5F11E/2020:5.5E-4,England/BIRM-5F8BF/2020:5.5E-4)0.000:5.5E-4)0.898:5.5E-4)0.982:5.5E-4,England/BIRM-61577/2020:5.5E-4)0.000:5.5E-4,((England/BIRM-5EC1E/2020:5.5E-4,England/BIRM-6145C/2020:5.5E-4)1.000:5.5E-4,England/BIRM-5E2A3/2020:5.5E-4)0.650:5.5E-4)0.370:5.5E-4,England/CAMB-80703/2020:5.5E-4)0.000:5.5E-4)0.772:5.5E-4,(England/BRIS-12CC27/2020:5.5E-4,(England/LIVE-9928E/2020:5.5E-4,England/NOTT-10EF5F/2020:5.5E-4)0.792:5.5E-4)0.000:5.5E-4)0.999:5.5E-4)0.998:5.5E-4)0.994:5.5E-4)1.000:5.5E-4,(Spain/Donostia-San_Sebastian2088/2020:5.5E-4,Spain/Donostia-San_Sebastian2167/2020:5.5E-4)0.922:5.5E-4)0.000:5.5E-4,((((((((Russia/StPetersburg-RII7545S/2020:0.0,Russia/StPetersburg-RII7603S/2020:0.0,Russia/StPetersburg-RII7656S/2020:0.0):5.5E-4,(((England/BRIS-1227B7/2020:5.5E-4,England/NORT-28403F/2020:5.5E-4)0.741:5.5E-4,((((Poland/Sla1/2020:0.0,Poland/Sla10/2020:0.0,Poland/Sla2/2020:0.0,Poland/Sla4/2020:0.0,Poland/Sla5/2020:0.0,Poland/Sla6/2020:0.0,Poland/Sla8/2020:0.0):5.5E-4,(USA/CT-Yale-218/2020:5.5E-4,(USA/CT-Yale-206/2020:5.5E-4,(USA/CT-Yale-312/2020:5.5E-4,(USA/CT-Yale-209/2020:5.5E-4,USA/CT-Yale-220/2020:5.5E-4)1.000:5.5E-4)1.000:5.5E-4)1.000:5.5E-4)0.925:5.5E-4)0.758:5.5E-4,NorthernIreland/NIRE-100C74/2020:5.6E-4)0.000:5.5E-4,((England/LOND-D56C6/2020:5.5E-4,England/BRIS-12227A/2020:5.5E-4)0.717:5.5E-4,(England/CAMB-1AA429/2020:5.5E-4,((England/CAMB-1B1EF4/2020:5.5E-4,(England/CAMB-72D11/2020:5.5E-4,((((England/CAMB-1ABB9C/2020:5.5E-4,England/CAMB-71B09/2020:5.5E-4)0.000:5.5E-4,((England/CAMB-1B2048/2020:5.5E-4,(((England/CAMB-1B0138/2020:5.5E-4,(England/CAMB-1B0596/2020:5.5E-4,England/CAMB-1B0569/2020:5.5E-4)0.000:5.5E-4)0.770:5.5E-4,(England/CAMB-1B052D/2020:0.0,England/CAMB-1B055A/2020:0.0,England/CAMB-1B05A5/2020:0.0):5.5E-4)0.000:5.5E-4,((England/CAMB-1B0165/2020:5.5E-4,England/CAMB-1B1F1F/2020:5.5E-4)0.000:5.5E-4,(England/CAMB-1B05B4/2020:5.5E-4,England/CAMB-1B0D61/2020:5.5E-4)0.000:5.5E-4)0.000:5.5E-4)0.917:5.5E-4)0.000:5.5E-4,((England/CAMB-1B3A3A/2020:5.5E-4,((England/CAMB-1B3C61/2020:0.0,England/CAMB-1B3CE9/2020:0.0,England/CAMB-1B4125/2020:0.0):5.5E-4,((England/CAMB-1B45A1/2020:5.5E-4,(England/CAMB-1B3E7A/2020:5.5E-4,England/CAMB-1B4529/2020:5.5E-4)0.000:5.5E-4)0.724:5.5E-4,(England/CAMB-1B32F6/2020:5.5E-4,England/CAMB-1B4055/2020:5.5E-4)1.000:5.5E-4)0.000:5.5E-4)0.754:5.5E-4)0.868:5.5E-4,((((England/CAMB-1B0578/2020:0.0,England/CAMB-1B43E3/2020:0.0):5.5E-4,England/CAMB-1AB701/2020:5.5E-4)0.000:5.5E-4,((England/CAMB-1B44OE/2020:5.5E-4,(England/CAMB-1B42E6/2020:5.5E-4,(England/CAMB-1B50EB/2020:5.5E-4,(England/CAMB-1B4C8E/2020:5.5E-4,England/CAMB-1B45B0/2020:5.5E-4)0.000:5.5E-4)0.779:5.5E-4)0.477:5.5E-4)0.000:5.5E-4,England/CAMB-1B428C/2020:5.5E-4)0.745:5.5E-4)0.000:5.5E-4,((England/CAMB-1B4671/2020:5.5E-4,((England/CAMB-1B0147/2020:0.0,England/CAMB-1B2C71/2020:0.0,England/CAMB-1B4A57/2020:0.0):5.5E-4,((England/CAMB-1B426E/2020:5.5E-4,(England/CAMB-1B42C8/2020:5.5E-4,England/CAMB-1B43C5/2020:5.5E-4)0.000:5.5E-4)0.000:5.5E-4,England/CAMB-1B442C/2020:5.5E-4)0.943:5.5E-4)0.000:5.5E-4)0.888:5.5E-4,England/CAMB-1B0B67/2020:5.5E-4)0.000:5.5E-4)0.882:5.5E-4)0.390:5.5E-4)0.764:5.5E-4)0.462:5.5E-4,England/CAMB-1AC269/2020:5.5E-4)0.000:5.5E-4,England/CAMB-1AAD2E/2020:5.5E-4)0.468:5.5E-4)0.451:5.5E-4)0.446:5.5E-4,(England/CAMB-7AEDA/2020:5.5E-4,((((England/CAMB-1B05D2/2020:5.5E-4,England/CAMB-7E313/2020:5.5E-4)0.576:5.5E-4,England/CAMB-1B0BD0/2020:5.5E-4)1.000:5.5E-4,England/CAMB-811AA/2020:5.5E-4)0.386:5.5E-4,England/CAMB-73879/2020:5.5E-4)0.000:5.5E-4)0.000:5.5E-4)0.775:5.5E-4)0.912:5.5E-4)0.000:5.5E-4)0.000:5.5E-4)1.000:5.5E-4,(England/CAMB-1B02F9/2020:5.5E-4,(Poland/Sla7/2020:5.5E-4,Greece/Thessaloniki/2020:5.5E-4)0.737:5.5E-4)0.726:5.5E-4)0.997:5.5E-4)1.000:5.5E-4,(UnitedArabEmirates/L9768/2020:5.5E-4,(England/LIVE-99EE4/2020:5.5E-4,(England/LIVE-9B538/2020:5.5E-4,England/LIVE-9D68E/2020:5.5E-4)1.000:5.5E-4)0.789:5.5E-4)0.740:5.5E-4)0.000:5.5E-4,(((England/20110042106/2020:5.5E-4,(Poland/PL_P34/2020:5.5E-4,Poland/Pom11/2020:5.5E-4)0.853:5.5E-4)0.335:5.5E-4,(((England/CAMB-779CD/2020:5.5E-4,Wales/PHWC-2D50E/2020:5.5E-4)0.558:5.5E-4,(England/CAMB-7E94E/2020:5.5E-4,(England/CAMB-7E97B/2020:5.5E-4,(England/CAMB-72A83/2020:5.5E-4,England/CAMB-7F9E3/2020:5.5E-4)0.000:5.5E-4)1.000:5.5E-4)0.404:5.5E-4)0.305:5.5E-4,Wales/PHWC-27DB1/2020:5.5E-4)0.566:5.5E-4)0.732:5.5E-4,((England/OXON-AEFF8/2020:5.5E-4,(((((England/SHEF-CBE8F/2020:5.5E-4,(England/BIRM-604D5/2020:5.5E-4,(((((England/BIRM-61207/2020:5.8E-4,England/BIRM-5FF9C/2020:5.5E-4)0.000:5.5E-4,((England/BIRM-6048A/2020:5.5E-4,England/BIRM-5FE44/2020:5.5E-4)0.742:5.5E-4,England/BIRM-606A2/2020:5.5E-4)0.000:5.5E-4)0.000:5.5E-4,(England/BIRM-5FB7A/2020:5.8E-4,England/BIRM-5F9BC/2020:5.5E-4)0.514:5.5E-4)0.977:5.5E-4,England/BIRM-5F688/2020:5.5E-4)0.000:5.5E-4,((((((England/BIRM-5FFAB/2020:5.5E-4,England/BIRM-5FE80/2020:5.5E-4)0.000:5.5E-4,England/BIRM-604C6/2020:5.5E-4)1.000:5.5E-4,(England/BIRM-5F5D6/2020:5.5E-4,(England/BIRM-5F4F7/2020:5.5E-4,England/BIRM-60FF2/2020:5.5E-4)0.863:5.5E-4)0.755:5.5E-4)0.000:5.5E-4,((((England/BIRM-603D8/2020:5.5E-4,(England/BIRM-5FF05/2020:5.5E-4,England/BIRM-5FECC/2020:5.5E-4)1.000:5.5E-4)1.000:5.5E-4,England/BIRM-5FEBD/2020:5.5E-4)0.000:5.5E-4,(England/BIRM-61225/2020:5.5E-4,England/BIRM-6043F/2020:5.5E-4)0.734:5.5E-4)0.918:5.5E-4,((England/BIRM-5F63D/2020:5.5E-4,(England/BIRM-5FE9F/2020:5.5E-4,England/BIRM-5F697/2020:5.5E-4)0.000:5.5E-4)0.000:5.5E-4,((England/BIRM-5FFBA/2020:5.5E-4,(England/BIRM-5EC5A/2020:5.5E-4,(England/BIRM-61252/2020:5.5E-4,((England/BIRM-5FF6F/2020:5.5E-4,England/BIRM-604F3/2020:5.5E-4)0.758:5.5E-4,(England/BIRM-605A5/2020:5.5E-4,England/BIRM-5FAB9/2020:5.5E-4)0.475:5.5E-4)1.000:5.5E-4)0.000:5.5E-4)1.000:5.5E-4)0.994:5.5E-4,England/BIRM-5FEDB/2020:5.5E-4)0.508:5.5E-4)1.000:5.5E-4)0.000:5.5E-4)0.000:5.5E-4,(England/BIRM-611FB/2020:5.5E-4,England/BIRM-5FF14/2020:5.5E-4)0.000:5.5E-4)0.385:5.5E-4,(England/BIRM-60639/2020:5.5E-4,England/BIRM-60693/2020:5.5E-4)0.748:5.5E-4)0.000:5.5E-4)0.000:5.5E-4)0.905:5.5E-4)0.934:5.5E-4,((((England/CAMB-7AAC7/2020:5.5E-4,(Switzerland/VD5615/2020:5.5E-4,Switzerland/VD0503/2020:5.5E-4)0.763:5.5E-4)0.439:5.5E-4,((Wales/PHWC-2BC56/2020:5.5E-4,(NorthernIreland/NIRE-1041CC/2020:5.5E-4,NorthernIreland/NIRE-FCB24/2020:5.5E-4)0.943:5.5E-4)0.787:5.5E-4,England/CAMB-73B9E/2020:5.5E-4)0.787:5.5E-4)0.000:5.5E-4,((((USA/CA-CSMC50/2020:5.5E-4,(Wales/PHWC-287C1/2020:5.5E-4,Brazil/CV17/2020:5.5E-4)0.607:5.5E-4)0.763:5.5E-4,(((Wales/PHWC-2B852/2020:5.5E-4,Wales/PHWC-2780B/2020:5.5E-4)0.910:5.5E-4,((Wales/PHWC-283CD/2020:5.5E-4,England/CAMB-7768A/2020:5.5E-4)1.000:5.5E-4,((England/20144024204/2020:5.5E-4,England/NORW-E738E/2020:5.5E-4)0.781:5.5E-4,Wales/PHWC-286F1/2020:5.5E-4)0.734:5.5E-4)0.533:5.5E-4)0.000:5.5E-4,Australia/VIC1877/2020:5.5E-4)0.906:5.5E-4)0.000:5.5E-4,((((((Wales/PHWC-2806C/2020:5.5E-4,((England/OXON-AD515/2020:0.0,England/OXON-AF9DB/2020:0.0):5.5E-4,(Wales/PHWC-283DC/2020:5.5E-4,England/CAMB-1B3AEF/2020:5.1E-4)0.911:5.5E-4)0.376:5.5E-4)0.462:5.5E-4,((Wales/PHWC-2807B/2020:5.5E-4,(England/SHEF-C4396/2020:5.5E-4,Wales/PHWC-281B4/2020:5.5E-4)0.643:5.5E-4)0.117:5.5E-4,(England/20166070804/2020:5.5E-4,((England/20166069404/2020:5.5E-4,(England/20166069904/2020:5.5E-4,(England/20169010404/2020:5.5E-4,England/20166070104/2020:5.5E-4)1.000:5.5E-4)0.000:5.5E-4)0.000:5.5E-4,((England/20166068304/2020:5.5E-4,England/20166069304/2020:5.5E-4)0.959:5.5E-4,England/20166070904/2020:5.5E-4)0.000:5.5E-4)0.751:5.5E-4)0.842:5.5E-4)0.622:5.5E-4)0.000:5.5E-4,((((((((Belgium/VGM-0402374/2020:5.5E-4,((Austria/CeMM0078/2020:5.5E-4,Austria/CeMM0103/2020:5.5E-4)0.923:5.5E-4,(Switzerland/100138/2020:5.5E-4,Switzerland/100147/2020:5.5E-4)0.000:5.5E-4)0.725:5.5E-4)0.708:5.5E-4,(Egypt/CUNCI-HGC5I001/2020:5.5E-4,(Egypt/CUNCI-HGC4I015/2020:5.5E-4,Egypt/CUNCI-HGC5I011/2020:5.5E-4)0.494:5.5E-4)0.974:5.5E-4)0.000:5.5E-4,(Senegal/68458/2020:5.5E-4,((Egypt/CUNCI-HGC4I003/2020:6.2E-4,Egypt/CUNCI-HGC6I024/2020:5.5E-4)0.835:5.5E-4,(England/BIRM-5F327/2020:5.5E-4,(Egypt/CUNCI-HGC4I023/2020:5.5E-4,Egypt/MASRI-027/2020:5.5E-4)0.691:5.5E-4)0.543:5.5E-4)0.741:5.5E-4)1.000:5.5E-4)1.000:5.5E-4,((England/LIVE-9CE4B/2020:5.5E-4,(Wales/PHWC-15FCD0/2020:5.5E-4,Wales/PHWC-16524E/2020:5.5E-4)0.735:5.5E-4)0.886:5.5E-4,(England/20109099206/2020:5.5E-4,(England/CAMB-823FE/2020:5.5E-4,(England/NORT-283698/2020:5.5E-4,(England/LIVE-99D14/2020:5.5E-4,England/LIVE-9C959/2020:5.5E-4)0.878:5.5E-4)0.828:5.5E-4)1.000:5.5E-4)0.000:5.5E-4)0.749:5.5E-4)0.000:5.5E-4,(Switzerland/100098/2020:5.5E-4,(Switzerland/1000477377/2020:5.5E-4,(Switzerland/100815/2020:5.5E-4,(Switzerland/101130/2020:5.5E-4,Switzerland/101127/2020:5.5E-4)0.000:5.5E-4)0.915:5.5E-4)0.723:5.5E-4)0.901:5.5E-4)0.609:5.5E-4,(Sweden/20-08096/2020:5.5E-4,(((UnitedArabEmirates/L0879/2020:5.5E-4,((((((((((((England/CAMB-73C31/2020:0.0,England/CAMB-73DB6/2020:0.0,England/CAMB-77031/2020:0.0):5.5E-4,(England/BIRM-5F0C6/2020:5.5E-4,England/BIRM-5F187/2020:5.5E-4)0.736:5.5E-4)1.000:5.5E-4,(England/CAMB-7BF9A/2020:5.5E-4,((England/CAMB-76DE0/2020:0.0,England/CAMB-76ECF/2020:0.0):5.5E-4,(England/BRIS-124973/2020:5.5E-4,England/BRIS-123B6F/2020:5.5E-4)0.000:5.5E-4)1.000:5.5E-4)0.992:5.5E-4)0.989:5.5E-4,((NorthernIreland/NIRE-FB150/2020:5.5E-4,England/OXON-ACC99/2020:5.5E-4)0.000:5.5E-4,(NorthernIreland/NIRE-FA977/2020:5.5E-4,England/NORT-288FC5/2020:5.5E-4)0.000:5.5E-4)0.724:5.5E-4)0.948:5.5E-4,England/P1/2020:5.5E-4)0.977:5.5E-4,(((England/OXON-B04A9/2020:0.0,England/OXON-B0755/2020:0.0,England/OXON-B1CFB/2020:0.0,England/OXON-B1DF8/2020:0.0):5.5E-4,(England/BRIS-127E17/2020:5.5E-4,England/OXON-B26FC/2020:5.5E-4)0.991:5.5E-4)0.715:5.5E-4,(England/PORT-2CFEB6/2020:5.5E-4,England/PORT-2D114F/2020:5.5E-4)0.000:5.5E-4)0.740:5.5E-4)0.744:5.5E-4,England/BIRM-5FA22/2020:5.5E-4)0.391:5.5E-4,NorthernIreland/NIRE-1053C5/2020:5.5E-4)0.741:5.5E-4,(((Japan/NGS-CD-024/2020:5.5E-4,Japan/NGS-CD-010/2020:5.5E-4)0.000:5.5E-4,(((((England/20119034404/2020:5.5E-4,England/LIVE-9BDB8/2020:5.5E-4)0.000:5.5E-4,(England/CAMB-7C4E5/2020:5.5E-4,(England/CAMB-72115/2020:5.5E-4,England/CAMB-7E920/2020:5.5E-4)0.908:5.0E-4)0.927:5.5E-4)0.851:5.5E-4,(England/20118123004/2020:5.5E-4,England/LOND-D37F2/2020:5.5E-4)0.739:5.5E-4)1.000:5.5E-4,(((England/20129035304/2020:5.5E-4,England/CAMB-721D9/2020:5.5E-4)0.753:5.5E-4,((England/20162009704/2020:5.5E-4,England/CAMB-81C30/2020:5.5E-4)0.919:5.5E-4,England/20169000804/2020:6.5E-4)0.000:5.5E-4)0.000:5.5E-4,(England/LIVE-9E76C/2020:5.5E-4,(England/CAMB-776A8/2020:5.5E-4,England/CAMB-7C6FE/2020:5.5E-4)0.997:5.5E-4)0.000:5.5E-4)0.749:5.5E-4)0.000:5.5E-4,((((England/CAMB-1AE3FB/2020:5.5E-4,England/LOND-D6267/2020:6.7E-4)0.750:5.5E-4,(((England/BRIS-1273BE/2020:5.5E-4,(England/BRIS-1273AF/2020:5.5E-4,England/BRIS-1273CD/2020:5.5E-4)0.000:5.5E-4)0.985:5.5E-4,(England/BRIS-127381/2020:0.0,England/BRIS-127390/2020:0.0):5.5E-4)0.758:5.5E-4,((England/BRIS-125F9E/2020:5.5E-4,England/BRIS-127B3E/2020:5.5E-4)0.894:5.5E-4,(England/BRIS-126768/2020:5.5E-4,England/BRIS-125F8F/2020:5.5E-4)1.000:5.5E-4)0.000:5.5E-4)0.795:5.5E-4)0.000:5.5E-4,(((England/LIVE-9E6BA/2020:5.5E-4,England/LIVE-9E92A/2020:5.5E-4)0.899:5.5E-4,(England/LIVE-9D660/2020:5.5E-4,((England/LIVE-9B019/2020:5.5E-4,(England/LIVE-9D4A2/2020:5.5E-4,(England/LIVE-9A86D/2020:5.5E-4,England/LIVE-9B3C5/2020:5.5E-4)0.000:5.5E-4)0.672:5.5E-4)1.000:5.5E-4,England/LIVE-9DED1/2020:5.5E-4)0.503:5.5E-4)1.000:5.5E-4)1.000:5.5E-4,England/LIVE-9945B/2020:5.5E-4)0.872:5.5E-4)0.000:5.5E-4,((Australia/NSW225/2020:5.5E-4,England/CAMB-7558F/2020:5.5E-4)0.721:5.5E-4,(England/CAMB-77ABB/2020:5.5E-4,England/CAMB-78CB4/2020:5.5E-4)0.904:5.5E-4)0.000:5.5E-4)1.000:5.5E-4)0.945:5.5E-4)0.000:5.5E-4,(((((((England/20138012204/2020:5.5E-4,England/20140048904/2020:5.5E-4)0.591:5.5E-4,England/CAMB-82AAE/2020:5.5E-4)0.625:5.5E-4,England/201090779/2020:5.5E-4)0.240:5.5E-4,(England/20119000404/2020:5.5E-4,Wales/PHWC-367C0/2020:5.5E-4)0.521:5.5E-4)0.734:5.5E-4,(Iceland/508/2020:5.5E-4,(Wales/PHWC-24965/2020:5.5E-4,(Wales/PHWC-34337/2020:5.5E-4,(England/BRIS-121FB0/2020:5.5E-4,((England/CAMB-7A818/2020:5.5E-4,(England/CAMB-7D38D/2020:5.5E-4,England/BRIS-124BC8/2020:5.5E-4)0.000:5.5E-4)0.998:5.5E-4,England/BRIS-12267E/2020:5.5E-4)1.000:5.5E-4)1.000:5.5E-4)1.000:5.5E-4)0.779:5.5E-4)0.994:5.5E-4)0.902:5.5E-4,((Wales/PHWC-2EAB3/2020:5.5E-4,((Wales/PHWC-1636CC/2020:5.5E-4,(NewZealand/20VR2475/2020:5.5E-4,(England/20119031604/2020:5.5E-4,England/20118111104/2020:5.5E-4)1.000:5.5E-4)0.988:5.5E-4)0.951:5.5E-4,Iceland/542/2020:5.5E-4)0.907:5.5E-4)0.988:5.5E-4,Australia/VIC297/2020:5.5E-4)0.000:5.5E-4)0.897:5.5E-4,(((Iceland/509/2020:5.5E-4,(((England/20140071404/2020:5.5E-4,England/NORT-2899D5/2020:5.5E-4)0.000:5.5E-4,(((England/CAMB-73FFC/2020:5.5E-4,England/CAMB-758A4/2020:5.5E-4)0.754:5.5E-4,(England/CAMB-7E1CE/2020:5.5E-4,(England/CAMB-7C2AF/2020:5.5E-4,England/CAMB-1AC005/2020:5.5E-4)0.000:5.5E-4)0.774:5.5E-4)0.935:5.5E-4,((NorthernIreland/NIRE-103EE4/2020:5.5E-4,NorthernIreland/NIRE-103F0F/2020:5.5E-4)0.869:5.5E-4,England/CAMB-78B4E/2020:5.5E-4)0.866:5.5E-4)0.000:5.5E-4)0.998:5.5E-4,England/20119032104/2020:5.5E-4)0.952:5.5E-4)0.999:5.5E-4,(Australia/VIC394/2020:5.5E-4,England/20144023004/2020:5.5E-4)0.000:5.5E-4)0.998:5.5E-4,(England/201620047/2020:5.5E-4,((England/20168003104/2020:5.5E-4,(England/20169001804/2020:5.5E-4,((((((England/CAMB-823B2/2020:5.5E-4,England/CAMB-7BC57/2020:5.5E-4)0.490:5.5E-4,England/CAMB-1AA81E/2020:5.5E-4)0.000:5.5E-4,(England/20172000804/2020:5.5E-4,(England/20168002704/2020:5.5E-4,England/20162010504/2020:5.5E-4)0.464:5.5E-4)0.483:5.5E-4)0.468:5.5E-4,England/CAMB-83D77/2020:5.5E-4)0.000:5.5E-4,England/CAMB-7AFAA/2020:5.5E-4)0.646:5.5E-4,(England/201620048/2020:5.5E-4,(England/20172002504/2020:5.5E-4,England/20172002604/2020:5.5E-4)0.775:5.5E-4)0.828:5.5E-4)0.000:5.5E-4)0.649:5.5E-4)0.070:5.5E-4,England/20169001704/2020:5.5E-4)0.825:5.5E-4)0.924:5.5E-4)0.000:5.5E-4)0.745:5.5E-4)0.932:5.5E-4)0.964:5.5E-4,((Japan/NGS-CD-235/2020:5.5E-4,Japan/NGS-CD-365/2020:5.5E-4)0.000:5.5E-4,((Japan/NGS-CD-361/2020:5.5E-4,Japan/NGS-CD-292/2020:5.5E-4)0.000:5.5E-4,Japan/NGS-CD-107/2020:5.5E-4)0.775:5.5E-4)0.777:5.5E-4)0.634:5.5E-4,(England/OXON-AE990/2020:5.5E-4,((((Thailand/Bangkok-0088/2020:5.5E-4,(England/NORW-E9331/2020:5.5E-4,((England/CAMB-1B010B/2020:5.5E-4,England/CAMB-8214F/2020:5.5E-4)0.896:5.5E-4,(England/CAMB-1B3B73/2020:5.5E-4,(England/CAMB-1AFBF2/2020:5.5E-4,England/CAMB-7A9CA/2020:5.5E-4)0.000:5.5E-4)0.000:5.5E-4)0.000:5.5E-4)0.918:5.5E-4)0.918:5.5E-4,(((England/201620635/2020:5.5E-4,England/20170036904/2020:5.5E-4)0.907:5.5E-4,England/20154082104/2020:5.5E-4)0.992:5.5E-4,(England/CAMB-8309C/2020:5.5E-4,(England/20134087404/2020:5.5E-4,(England/201360224/2020:5.5E-4,England/20138019104/2020:5.5E-4)0.839:5.5E-4)0.631:5.5E-4)0.749:5.5E-4)0.686:5.5E-4)0.984:5.5E-4,((England/20119029504/2020:5.5E-4,((England/20142002704/2020:5.5E-4,(((England/201620642/2020:5.5E-4,England/20170037904/2020:5.5E-4)1.000:5.5E-4,England/201161549/2020:5.5E-4)0.955:5.5E-4,((((England/BRIS-123613/2020:5.5E-4,England/BRIS-123A62/2020:5.5E-4)0.948:5.5E-4,England/CAMB-7D903/2020:5.5E-4)0.860:5.5E-4,((England/CAMB-72A74/2020:5.5E-4,England/CAMB-766C7/2020:5.5E-4)0.000:5.5E-4,((England/CAMB-72133/2020:0.0,England/CAMB-72670/2020:0.0,England/CAMB-75B7E/2020:0.0):5.5E-4,(England/CAMB-7955E/2020:5.5E-4,England/CAMB-7D04A/2020:5.5E-4)0.788:5.5E-4)0.000:5.5E-4)0.000:5.5E-4)1.000:5.5E-4,England/CAMB-84F16/2020:5.5E-4)1.000:5.5E-4)1.000:5.5E-4)0.998:5.5E-4,England/20154083704/2020:5.5E-4)0.719:5.5E-4)0.998:5.5E-4,((England/20119042704/2020:5.5E-4,England/20118152504/2020:5.5E-4)0.756:5.5E-4,England/20164073404/2020:5.5E-4)0.988:5.5E-4)0.000:5.5E-4)0.990:5.5E-4,((((England/20130064804/2020:5.5E-4,England/201180365/2020:5.5E-4)0.925:5.5E-4,England/20154083604/2020:5.5E-4)0.867:5.5E-4,(England/20154082504/2020:5.5E-4,(England/20149003004/2020:5.5E-4,England/20149003104/2020:5.5E-4)0.908:5.5E-4)0.958:5.5E-4)0.000:5.5E-4,Singapore/311/2020:5.5E-4)0.287:5.5E-4)0.000:5.5E-4)0.803:5.5E-4)0.000:5.5E-4,England/OXON-ADD59/2020:5.5E-4)0.000:5.5E-4)0.786:5.5E-4,(((Canada/NB-234/2020:5.5E-4,(Singapore/113/2020:5.5E-4,Canada/ON_PHL8458/2020:5.5E-4)0.751:5.5E-4)0.764:5.5E-4,((((((((Austria/CeMM0137/2020:5.5E-4,(((((Senegal/65481/2020:5.5E-4,Senegal/68525/2020:5.5E-4)0.920:6.8E-4,Gambia/1264/2020:5.5E-4)0.758:5.5E-4,((((((((Spain/Valencia7/2020:5.5E-4,(Canada/BC_16492879/2020:5.5E-4,(Belgium/ULG-10044/2020:5.5E-4,((Wales/PHW03/2020:5.5E-4,((((Netherlands/ZuidHolland_126/2020:5.5E-4,(Morocco/6900/2020:5.5E-4,Morocco/6905/2020:5.5E-4)0.733:5.5E-4)0.729:5.5E-4,Russia/SCPM-O-08/2020:5.5E-4)0.475:5.5E-4,England/20109099106/2020:5.5E-4)0.491:5.5E-4,Wales/PHW04/2020:5.5E-4)0.485:5.5E-4)0.482:5.5E-4,Spain/COV001917/2020:5.5E-4)0.466:5.5E-4)0.482:5.5E-4)0.481:5.5E-4)0.479:5.5E-4,(Morocco/6899/2020:0.0,Belgium/LAM-0325339/2020:0.0,Belgium/VAJ-0328370/2020:0.0):5.5E-4)0.483:5.5E-4,Scotland/CVR41/2020:5.5E-4)0.484:5.5E-4,Spain/COV001919/2020:5.5E-4)0.484:5.5E-4,England/BRIS-121DD4/2020:5.5E-4)0.483:5.5E-4,(Portugal/PT0007/2020:0.0,Portugal/PT0010/2020:0.0,Portugal/PT0016/2020:0.0,Portugal/PT0028/2020:0.0):5.5E-4)0.000:5.5E-4,(Belgium/DNS-0324176/2020:5.5E-4,Brazil/GO0106/2020:5.5E-4)0.000:5.5E-4)0.000:5.5E-4,(((Gambia/1271/2020:5.5E-4,(Gambia/0214/2020:5.5E-4,Gambia/0278/2020:5.5E-4)0.527:5.5E-4)0.000:5.5E-4,Gambia/0268/2020:5.5E-4)0.438:5.5E-4,Gambia/0548/2020:5.5E-4)0.690:5.5E-4)0.000:5.5E-4)0.458:5.5E-4,(((Canada/BC_11135150/2020:5.5E-4,((Canada/BC_11649571/2020:5.5E-4,(Canada/BC_16569820/2020:5.5E-4,Canada/BC_16567748/2020:5.5E-4)0.000:5.5E-4)1.000:5.5E-4,Canada/BC_16588829/2020:5.5E-4)0.996:5.5E-4)1.000:5.5E-4,Canada/BC_23252816/2020:5.5E-4)0.000:5.5E-4,(Canada/BC_23246810/2020:5.5E-4,Canada/BC_23279341/2020:5.5E-4)0.000:5.5E-4)0.758:5.5E-4)0.472:5.5E-4,Egypt/CUNCI-HGC4I032/2020:5.7E-4)0.480:5.5E-4)0.894:5.5E-4,(Wales/PHWC-2B676/2020:5.5E-4,Egypt/CUNCI-HGC4I004/2020:5.5E-4)0.000:5.5E-4)0.980:5.5E-4,(England/20169034704/2020:0.00104,(Belgium/UGent-128/2020:5.5E-4,(Belgium/UGent-132/2020:5.5E-4,Belgium/UGent-126/2020:5.5E-4)0.000:5.5E-4)0.902:5.5E-4)0.839:5.5E-4)0.306:5.5E-4,Australia/VIC361/2020:5.5E-4)0.000:5.5E-4,Switzerland/100132/2020:5.5E-4)0.713:5.5E-4,(England/201100065/2020:5.5E-4,(England/20206139504/2020:5.5E-4,(Russia/CRIE162784/2020:5.5E-4,England/20206140504/2020:5.5E-4)0.000:5.5E-4)0.886:5.5E-4)0.758:5.5E-4)0.961:5.5E-4,(((((England/20106004902/2020:5.5E-4,England/CAMB-7524C/2020:5.5E-4)0.648:5.5E-4,England/20109051906/2020:5.5E-4)0.000:5.5E-4,((USA/WI-UW-156/2020:0.0,USA/WI-UW-336/2020:0.0):5.5E-4,England/BRIS-12913A/2020:5.5E-4)0.552:5.5E-4)0.722:5.5E-4,(England/SHEF-C16DC/2020:5.5E-4,(England/NORT-2898BA/2020:5.5E-4,(England/NORT-289410/2020:5.5E-4,(England/NORT-2891A0/2020:5.5E-4,England/NORT-28910A/2020:5.5E-4)0.000:5.5E-4)1.000:5.5E-4)1.000:5.5E-4)0.914:5.5E-4)0.998:5.5E-4,((((Australia/VIC123/2020:5.5E-4,(Australia/VIC427/2020:5.5E-4,Australia/VIC616/2020:5.5E-4)0.000:5.5E-4)1.000:5.5E-4,Australia/VIC128/2020:5.5E-4)0.990:5.5E-4,Australia/VIC163/2020:5.5E-4)0.000:5.5E-4,Australia/VIC134/2020:5.5E-4)0.754:5.5E-4)0.000:5.5E-4)0.188:5.5E-4,((Spain/Palma_de_Mallorca_h2551/2020:5.5E-4,(((Netherlands/Friesland_43/2020:5.5E-4,(Netherlands/NA_587/2020:5.5E-4,(Netherlands/NA_588/2020:5.5E-4,(Netherlands/Friesland_7/2020:5.5E-4,(Netherlands/Friesland_38/2020:5.5E-4,Canada/ON_QGLO-012/2020:6.6E-4)0.000:5.5E-4)0.508:5.5E-4)0.510:5.5E-4)0.655:5.5E-4)0.926:6.6E-4,Canada/ON_PHL8539/2020:5.5E-4)0.660:5.5E-4,USA/WA-UW-1917/2020:5.5E-4)0.378:5.5E-4)0.000:5.5E-4,Canada/ON_PHL0654/2020:5.5E-4)0.780:5.5E-4)0.000:5.5E-4)0.878:5.5E-4,((Gambia/1090/2020:5.5E-4,((Gambia/0536/2020:0.0,Gambia/1094/2020:0.0,Gambia/1277/2020:0.0):5.5E-4,(Gambia/0547/2020:5.5E-4,((Gambia/0528/2020:0.0,Gambia/1251/2020:0.0):5.5E-4,Gambia/0531/2020:5.5E-4)1.000:5.5E-4)0.000:5.5E-4)0.750:5.5E-4)0.459:5.5E-4,(((Sweden/20-08123/2020:5.5E-4,((Sweden/20-50238/2020:0.0,Sweden/20-50246/2020:0.0):5.5E-4,(Sweden/20-50237/2020:0.0,Sweden/20-50244/2020:0.0,Sweden/20-50245/2020:0.0):5.5E-4)0.000:5.5E-4)1.000:5.5E-4,Sweden/20-50242/2020:5.5E-4)0.997:5.5E-4,Belgium/RA-030664/2020:5.5E-4)0.866:5.5E-4)0.791:5.5E-4)0.354:5.5E-4)0.481:5.5E-4,(Russia/Moscow-25I/2020:0.0,Sweden/20-50099/2020:0.0,Sweden/20-50362/2020:0.0):5.5E-4)0.478:5.5E-4)0.465:5.5E-4)0.807:5.5E-4,Austria/CeMM0126/2020:5.5E-4)0.898:5.5E-4,(SouthAfrica/KRISP-0154/2020:5.5E-4,(((Wales/PHWC-275E6/2020:5.5E-4,(Wales/PHWC-2B8F8/2020:5.5E-4,Wales/PHWC-31F18/2020:5.5E-4)0.000:5.5E-4)0.739:5.5E-4,Wales/PHWC-29010/2020:5.5E-4)0.685:5.5E-4,(Wales/PHWC-32A9E/2020:5.5E-4,((Wales/PHWC-29CA3/2020:5.5E-4,Wales/PHWC-29D46/2020:5.5E-4)0.930:5.5E-4,((Wales/PHWC-2EC35/2020:5.5E-4,Wales/PHWC-259A0/2020:5.5E-4)1.000:5.5E-4,((Wales/PHWC-279CC/2020:5.5E-4,((Wales/PHWC-2D331/2020:5.5E-4,Wales/PHWC-33E55/2020:5.5E-4)0.754:5.5E-4,(Wales/PHWC-3109D/2020:5.5E-4,Wales/PHWC-246F5/2020:5.5E-4)0.442:5.5E-4)1.000:5.5E-4)0.984:5.5E-4,Wales/PHWC-160E5E/2020:5.5E-4)0.000:5.5E-4)0.871:5.5E-4)0.769:5.5E-4)0.000:5.5E-4)0.728:5.5E-4)0.813:5.5E-4)0.000:5.5E-4)0.000:5.5E-4,((((Wales/PHWC-2605F/2020:5.5E-4,(Portugal/PT0421/2020:5.5E-4,Greece/39/2020:5.5E-4)0.000:5.5E-4)0.881:5.5E-4,(((((England/NORW-E83F6/2020:5.8E-4,(England/CAMB-1B150E/2020:5.5E-4,England/CAMB-8115F/2020:5.5E-4)0.775:5.5E-4)0.910:5.5E-4,((Wales/PHWC-25041/2020:5.5E-4,Wales/PHWC-2B11B/2020:5.5E-4)0.797:5.5E-4,Wales/PHWC-34917/2020:5.5E-4)0.746:5.5E-4)0.000:5.5E-4,(Wales/PHWC-29229/2020:5.5E-4,(Wales/PHWC-24E1B/2020:5.5E-4,Wales/PHWC-285B8/2020:5.5E-4)0.000:5.5E-4)0.741:5.5E-4)0.000:5.5E-4,((Wales/PHWC-1636DB/2020:5.5E-4,Ireland/Dublin-22361/2020:5.5E-4)0.917:5.5E-4,((England/CAMB-76EA1/2020:5.5E-4,(England/20169036204/2020:5.5E-4,(Portugal/PT0389c/2020:5.5E-4,(Portugal/PT0389b/2020:5.5E-4,(Portugal/PT0399b/2020:5.5E-4,(Portugal/PT0399a/2020:5.5E-4,Portugal/PT0389a/2020:5.5E-4)1.000:5.5E-4)1.000:5.5E-4)0.000:5.5E-4)0.923:5.5E-4)1.000:5.5E-4)0.815:5.5E-4,(Wales/PHWC-261D4/2020:5.5E-4,(Wales/PHWC-28891/2020:5.5E-4,England/LOND-D431B/2020:5.5E-4)0.617:5.5E-4)0.737:5.5E-4)0.000:5.5E-4)0.886:5.5E-4)0.641:5.5E-4,(((England/BRIS-1265E6/2020:5.5E-4,((England/CAMB-7F35E/2020:5.5E-4,England/CAMB-78FAC/2020:5.5E-4)0.000:5.5E-4,(England/CAMB-7BE8E/2020:5.5E-4,Wales/PHWC-2AFB8/2020:5.0E-4)0.508:5.5E-4)0.654:5.5E-4)0.722:5.5E-4,(Wales/PHWC-24E93/2020:5.5E-4,(Wales/PHWC-2BF4E/2020:5.5E-4,England/BRIS-129677/2020:5.5E-4)0.565:5.5E-4)0.000:5.5E-4)0.713:5.5E-4,((Wales/PHWC-2723A/2020:5.5E-4,Australia/VIC368/2020:5.5E-4)0.751:5.5E-4,((Wales/PHWC-2D51D/2020:5.5E-4,(England/NORW-E88BB/2020:5.5E-4,(((England/BRIS-12CF3D/2020:5.5E-4,(England/20148033104/2020:5.5E-4,England/20156002904/2020:5.5E-4)0.933:5.5E-4)0.741:5.5E-4,(((England/NORW-EAC80/2020:5.5E-4,((((England/NORW-EB487/2020:5.5E-4,England/NORW-E7694/2020:5.5E-4)0.000:5.5E-4,England/NORW-E749A/2020:5.5E-4)1.000:5.5E-4,England/NORW-EA172/2020:5.5E-4)0.991:5.5E-4,England/NORW-ECD12/2020:5.5E-4)0.000:5.5E-4)0.764:5.5E-4,England/NORW-E9D8E/2020:5.5E-4)0.746:5.5E-4,(England/NORW-EB232/2020:5.5E-4,England/BRIS-12CAE1/2020:5.5E-4)0.748:5.5E-4)1.000:5.5E-4)0.913:5.5E-4,(England/NORW-E84B7/2020:5.5E-4,England/NORW-E8A79/2020:5.5E-4)0.000:5.5E-4)0.998:5.5E-4)0.750:5.5E-4)0.752:5.5E-4,((England/NORW-E6DCD/2020:5.5E-4,(USA/CA-CZB-1217/2020:5.5E-4,(((England/NORT-289270/2020:5.5E-4,(England/NORT-289577/2020:5.5E-4,England/NORT-2897DB/2020:5.5E-4)1.000:5.5E-4)0.929:5.5E-4,((((Bulgaria/16/2020:5.5E-4,Bulgaria/34/2020:5.5E-4)0.987:5.5E-4,(Bulgaria/10/2020:5.5E-4,Bulgaria/18/2020:5.5E-4)0.765:5.5E-4)0.964:5.5E-4,Bulgaria/27/2020:5.5E-4)0.768:5.5E-4,England/SHEF-C25FC/2020:5.5E-4)0.000:5.5E-4)0.996:5.5E-4,USA/CA-CZB-1210/2020:5.5E-4)0.579:5.5E-4)0.727:5.5E-4)0.705:5.5E-4,((England/OXON-AE6F3/2020:5.5E-4,Wales/PHWC-2AA11/2020:5.5E-4)0.710:5.5E-4,(((((((Brazil/L19_CD403/2020:5.5E-4,(Brazil/L13_CD31/2020:5.5E-4,Brazil/L13_CD24/2020:5.5E-4)1.000:5.5E-4)0.931:5.5E-4,(Brazil/CV44/2020:5.5E-4,England/20246130704/2020:6.8E-4)0.988:5.5E-4)0.000:5.5E-4,(Brazil/CV19/2020:5.5E-4,(Brazil/CV16/2020:5.5E-4,(Brazil/CV26/2020:5.5E-4,Brazil/CV8/2020:5.5E-4)0.856:5.5E-4)0.385:5.5E-4)0.898:5.5E-4)0.739:5.5E-4,((((((Wales/PHWC-2F038/2020:5.5E-4,((Wales/PHWC-15C2A4/2020:5.5E-4,(Wales/PHWC-35785/2020:5.5E-4,(Wales/PHWC-34DDF/2020:5.5E-4,Wales/PHWC-35DCF/2020:5.5E-4)0.649:5.5E-4)0.649:5.5E-4)0.434:5.5E-4,(Wales/PHWC-364E7/2020:5.5E-4,((Wales/PHWC-34CE1/2020:5.5E-4,Wales/PHWC-34D66/2020:5.5E-4)1.000:5.5E-4,Wales/PHWC-15D04F/2020:5.5E-4)0.858:5.5E-4)0.000:5.5E-4)0.741:5.5E-4)0.791:5.5E-4,(Wales/PHWC-28882/2020:5.5E-4,((Wales/PHWC-32ABC/2020:5.5E-4,(Wales/PHWC-32357/2020:5.5E-4,Wales/PHWC-31EDF/2020:5.5E-4)0.000:5.5E-4)0.918:5.5E-4,Wales/PHWC-2C97C/2020:5.5E-4)0.881:5.5E-4)0.998:5.5E-4)0.999:5.5E-4,(Wales/PHWC-26DD0/2020:5.5E-4,((Ecuador/USFQ-054/2020:0.0,Ecuador/USFQ-066/2020:0.0):5.5E-4,Wales/PHWC-27470/2020:5.5E-4)1.000:5.5E-4)0.506:5.5E-4)0.000:5.5E-4,Wales/PHWC-2DF6A/2020:5.5E-4)0.753:5.5E-4,Wales/PHWC-33F8F/2020:5.5E-4)0.857:5.5E-4,((Wales/PHWC-2514E/2020:5.5E-4,((Spain/Canarias201939/2020:5.0E-4,(Kenya/P119/2020:5.5E-4,England/SHEF-C1F2C/2020:5.5E-4)0.000:5.5E-4)0.844:5.5E-4,(USA/NY-NYUMC723/2020:5.5E-4,(USA/NY-NYUMC842/2020:5.5E-4,(USA/MD-HP00101/2020:5.5E-4,USA/NY-PV09481/2020:5.5E-4)1.000:5.5E-4)1.000:5.5E-4)0.923:5.5E-4)0.739:5.5E-4)0.739:5.5E-4,(((USA/GA_2741/2020:0.0,USA/GA_2742/2020:0.0):5.5E-4,(USA/CA-CZB-1551/2020:5.5E-4,(USA/TX-HMH0189/2020:5.5E-4,USA/TX-HMH0413/2020:5.9E-4)0.903:5.5E-4)0.794:5.5E-4)0.725:5.5E-4,(((Romania/Buzau-291946/2020:5.4E-4,(Romania/Buzau-293197/2020:5.5E-4,Romania/Buzau-292711/2020:5.5E-4)0.850:5.5E-4)0.835:5.5E-4,(((((England/CAMB-7CD17/2020:5.5E-4,(England/CAMB-803F0/2020:5.5E-4,England/CAMB-7CDAE/2020:5.5E-4)1.000:5.5E-4)0.750:5.5E-4,(England/CAMB-82640/2020:5.5E-4,(England/CAMB-71D21/2020:5.5E-4,England/CAMB-80581/2020:5.5E-4)0.999:5.5E-4)1.000:5.5E-4)1.000:5.5E-4,(((England/CAMB-72704/2020:5.5E-4,(England/CAMB-7B871/2020:0.0,England/CAMB-80CB9/2020:0.0):5.5E-4)0.000:5.5E-4,((((England/CAMB-7BF30/2020:5.5E-4,(England/CAMB-76102/2020:5.5E-4,England/CAMB-78BB7/2020:5.5E-4)0.000:5.5E-4)0.981:5.5E-4,England/CAMB-7F4E2/2020:5.5E-4)0.000:5.5E-4,England/CAMB-7B695/2020:5.5E-4)0.000:5.5E-4,(((England/CAMB-771F2/2020:5.5E-4,(England/CAMB-72DD5/2020:5.5E-4,(England/CAMB-7BF4F/2020:5.5E-4,England/CAMB-817E4/2020:5.5E-4)0.733:5.5E-4)1.000:5.5E-4)1.000:5.5E-4,England/CAMB-79BB6/2020:5.5E-4)0.000:5.5E-4,(((England/CAMB-71FD0/2020:0.0,England/CAMB-72ED2/2020:0.0,England/CAMB-772E0/2020:0.0,England/CAMB-7F52B/2020:0.0,England/CAMB-7F78F/2020:0.0):5.5E-4,England/CAMB-80A37/2020:5.5E-4)0.000:5.5E-4,(England/CAMB-7F585/2020:0.0,England/CAMB-7F5C1/2020:0.0):5.5E-4)0.000:5.5E-4)0.000:5.5E-4)1.000:5.5E-4)0.000:5.5E-4,((England/CAMB-1B30ED/2020:5.5E-4,(England/CAMB-1B3074/2020:5.5E-4,(England/CAMB-1B3092/2020:5.5E-4,England/CAMB-1B30A1/2020:5.5E-4)1.000:5.5E-4)0.000:5.5E-4)0.781:5.5E-4,(England/CAMB-755E9/2020:5.5E-4,England/CAMB-7CDCC/2020:5.5E-4)0.000:5.5E-4)0.763:5.5E-4)0.930:5.5E-4)1.000:5.5E-4,(England/NORW-E8781/2020:5.5E-4,England/NORW-E9C45/2020:5.5E-4)0.862:5.5E-4)1.000:5.5E-4,England/NORW-E73CA/2020:5.5E-4)0.000:5.5E-4)0.735:5.5E-4,((Sweden/20-14089/2020:5.5E-4,((SouthAfrica/KRISP-0126/2020:5.5E-4,SouthAfrica/KRISP-0132/2020:5.5E-4)0.759:5.5E-4,Wales/PHWC-26444/2020:5.5E-4)0.000:5.5E-4)0.746:5.5E-4,((((((((Switzerland/100079/2020:5.5E-4,England/LIVE-A022A/2020:5.5E-4)0.919:5.5E-4,((Switzerland/42176216/2020:5.5E-4,(Switzerland/42177472/2020:0.0,Switzerland/42178712/2020:0.0):5.5E-4)1.000:5.5E-4,(((((Canada/QC_AS9/2020:5.5E-4,Canada/QC_AE8/2020:5.5E-4)1.000:5.5E-4,Canada/QC_AP6/2020:5.5E-4)0.000:5.5E-4,Canada/QC_AY3/2020:5.5E-4)0.000:5.5E-4,Canada/QC_BB1/2020:5.5E-4)0.000:5.5E-4,((((Canada/QC_AT6/2020:5.5E-4,(Canada/QC_BD5/2020:5.5E-4,Canada/QC_AQ4/2020:5.5E-4)0.000:5.5E-4)0.962:5.5E-4,(Canada/QC_AE4/2020:5.5E-4,(Canada/QC_AH4/2020:5.5E-4,Canada/QC_AO6/2020:5.5E-4)1.000:5.5E-4)0.742:5.5E-4)0.000:5.5E-4,(Canada/QC_AG4/2020:5.5E-4,Canada/QC_AZ8/2020:5.5E-4)0.000:5.5E-4)0.000:5.5E-4,((Canada/QC_AU2/2020:5.5E-4,(Canada/QC_AZ1/2020:5.5E-4,(Canada/QC_AV4/2020:5.5E-4,((Canada/QC_BC1/2020:0.0,Canada/QC_BC3/2020:0.0):5.5E-4,(Canada/QC_AP2/2020:5.5E-4,(Canada/QC_AT9/2020:5.5E-4,Canada/QC_AF4/2020:5.5E-4)0.000:5.5E-4)0.441:5.5E-4)0.439:5.5E-4)0.626:5.5E-4)0.456:5.5E-4)0.763:5.5E-4,Canada/QC_AS7/2020:5.5E-4)0.000:5.5E-4)0.000:5.5E-4)0.920:5.5E-4)0.000:5.5E-4)0.741:5.5E-4,((Australia/SAP053/2020:5.5E-4,England/20140003404/2020:5.5E-4)0.747:5.5E-4,cat/France/53/2020:5.5E-4)0.000:5.5E-4)0.423:5.5E-4,((England/201380054/2020:5.5E-4,(((((England/LIVE-9A7AC/2020:5.5E-4,((Brazil/RS0107/2020:5.5E-4,England/LIVE-9E632/2020:5.5E-4)0.866:5.5E-4,(England/20170037404/2020:5.5E-4,(England/NOTT-10FF03/2020:5.5E-4,(Switzerland/120204/2020:5.5E-4,Israel/2116859/2020:5.5E-4)0.859:5.5E-4)0.323:5.5E-4)0.190:5.5E-4)0.231:5.5E-4)0.836:5.5E-4,((((England/CAMB-806E8/2020:5.5E-4,((England/CAMB-1AACF4/2020:0.0,England/CAMB-80958/2020:0.0):5.5E-4,(England/CAMB-82877/2020:5.5E-4,England/CAMB-1ABB8D/2020:5.5E-4)0.735:5.5E-4)0.000:5.5E-4)1.000:5.5E-4,(Australia/VIC1168/2020:7.6E-4,(England/NORW-EC732/2020:5.5E-4,((England/CAMB-1B4EC4/2020:5.5E-4,(England/CAMB-1B4AEE/2020:5.5E-4,England/CAMB-1B3FD1/2020:5.5E-4)0.740:5.5E-4)0.899:5.5E-4,England/NORW-EC41D/2020:5.5E-4)0.000:5.5E-4)0.968:5.5E-4)0.522:5.5E-4)0.900:5.5E-4,((Canada/NB-221/2020:5.5E-4,(Australia/VIC955/2020:5.5E-4,USA/FL-BPHL-0069/2020:5.5E-4)0.000:5.5E-4)0.724:5.5E-4,(((England/CAMB-728C5/2020:5.5E-4,((((England/CAMB-790D5/2020:5.5E-4,England/CAMB-7CEF6/2020:5.5E-4)0.000:5.5E-4,England/CAMB-79688/2020:5.5E-4)0.993:5.5E-4,England/CAMB-733F0/2020:5.5E-4)0.000:5.5E-4,((England/CAMB-78CA5/2020:5.5E-4,England/CAMB-807C7/2020:5.5E-4)0.719:5.5E-4,England/CAMB-7D0C2/2020:5.5E-4)0.000:5.5E-4)1.000:5.5E-4)1.000:5.5E-4,England/CAMB-720CD/2020:5.5E-4)0.997:5.5E-4,Portugal/PT0346/2020:5.5E-4)0.000:5.5E-4)1.000:5.5E-4)0.737:5.5E-4,(((Greece/218_35009/2020:5.5E-4,Wales/PHWC-31DB4/2020:5.5E-4)0.625:5.5E-4,(England/LIVE-9E007/2020:5.5E-4,England/CAMB-74C4F/2020:5.5E-4)0.766:5.5E-4)0.171:5.5E-4,((((((((England/NORT-281B8C/2020:5.5E-4,(Brazil/L13_CD29/2020:5.5E-4,England/20144023104/2020:5.5E-4)0.379:5.5E-4)0.588:5.5E-4,((Vietnam/VNHN_1528/2020:5.5E-4,(Brazil/RJ0116/2020:5.5E-4,(Brazil/L13_CD27/2020:5.5E-4,England/LIVE-9A0FC/2020:5.5E-4)0.604:5.5E-4)0.257:5.5E-4)0.724:5.5E-4,((Vietnam/VNHN_148/2020:5.5E-4,(Wales/PHW17/2020:5.5E-4,(Portugal/PT0224/2020:6.7E-4,England/SHEF-D1CE6/2020:5.5E-4)0.289:5.5E-4)0.752:5.5E-4)0.114:5.5E-4,(Brazil/L13_CD22/2020:5.5E-4,(Oman/205028718/2020:5.5E-4,Brazil/MG0112/2020:5.5E-4)0.438:5.5E-4)0.914:5.5E-4)0.000:5.5E-4)0.506:5.5E-4)0.295:5.5E-4,(England/CAMB-7D5E1/2020:5.5E-4,England/CAMB-8123E/2020:5.5E-4)0.866:5.5E-4)0.000:5.5E-4,(England/BRIS-121B61/2020:5.5E-4,((Portugal/PT0396a/2020:5.5E-4,Portugal/PT0396b/2020:5.5E-4)0.725:5.5E-4,((England/CAMB-7B0A6/2020:5.5E-4,England/CAMB-81E85/2020:5.5E-4)0.908:5.5E-4,England/PORT-2D0113/2020:5.5E-4)0.472:5.5E-4)0.560:5.5E-4)0.726:5.5E-4)0.000:5.5E-4,(England/LOND-D52E0/2020:5.5E-4,England/LOND-D6346/2020:5.5E-4)0.834:5.5E-4)0.635:5.5E-4,(England/CAMB-74984/2020:5.5E-4,(CzechRepublic/Seq3/2020:5.5E-4,(Switzerland/120022/2020:5.5E-4,CzechRepublic/Seq5/2020:5.5E-4)0.417:5.5E-4)0.455:5.5E-4)0.698:5.5E-4)0.202:5.5E-4,(Switzerland/100110/2020:5.5E-4,Brazil/SP0105/2020:5.5E-4)0.820:5.5E-4)0.000:5.5E-4,(England/NOTT-10F63B/2020:5.5E-4,((England/NORT-28365C/2020:5.5E-4,(England/NORT-281C4D/2020:5.5E-4,England/NORT-2840A8/2020:5.5E-4)1.000:5.5E-4)0.916:5.5E-4,England/LIVE-9F0D9/2020:5.5E-4)0.313:5.5E-4)0.742:5.5E-4)0.847:5.5E-4)0.395:5.5E-4)0.282:5.5E-4)0.000:5.5E-4,Wales/PHWC-246B9/2020:5.5E-4)0.000:5.5E-4,(England/SHEF-D18B5/2020:5.5E-4,(England/SHEF-D0388/2020:5.5E-4,(England/SHEF-CC783/2020:5.5E-4,England/SHEF-CD7CE/2020:5.5E-4)1.000:5.5E-4)0.000:5.5E-4)0.787:5.5E-4)0.441:5.5E-4,England/20140066004/2020:5.5E-4)0.441:5.5E-4)0.000:5.5E-4,(England/NORW-E8A00/2020:5.5E-4,England/20170048904/2020:5.5E-4)0.718:5.5E-4)0.529:5.5E-4)0.889:5.5E-4,(((Wales/PHWC-26936/2020:5.5E-4,Wales/PHWC-337A5/2020:5.5E-4)0.794:5.5E-4,((Wales/PHWC-15C471/2020:5.5E-4,Wales/PHWC-33FDA/2020:5.5E-4)0.800:5.5E-4,((Wales/PHWC-2EE02/2020:5.5E-4,Wales/PHWC-3407C/2020:5.5E-4)0.331:5.5E-4,(Wales/PHWC-16419D/2020:5.5E-4,England/CAMB-7DD52/2020:5.5E-4)0.565:5.5E-4)0.784:5.5E-4)0.505:5.5E-4)0.307:5.5E-4,(Wales/PHWC-26927/2020:5.5E-4,Brazil/L15_CD284/2020:5.5E-4)0.336:5.5E-4)0.000:5.5E-4)0.000:5.5E-4,(((England/20144048404/2020:5.5E-4,(England/201390616/2020:5.5E-4,England/LCST-24D7080/2020:5.5E-4)0.585:5.5E-4)0.933:5.5E-4,(Australia/VIC638/2020:5.5E-4,((England/20134012504/2020:5.5E-4,England/LOND-D5611/2020:5.5E-4)0.779:5.5E-4,((((((England/BIRM-5EE90/2020:5.2E-4,(England/NORT-28B1F9/2020:5.5E-4,(Belgium/Rega-0319265/2020:5.5E-4,(Belgium/ULG-10168/2020:5.5E-4,England/SHEF-C28F3/2020:5.5E-4)0.447:5.5E-4)0.917:5.5E-4)0.950:5.5E-4)0.564:5.5E-4,(((Italy/TE13491/2020:5.5E-4,Italy/TE13484/2020:5.5E-4)0.752:5.5E-4,((Italy/TE13858/2020:5.5E-4,Italy/TE12774/2020:5.7E-4)0.000:5.5E-4,Australia/NSW323/2020:5.5E-4)0.543:5.5E-4)0.908:5.5E-4,((Scotland/EDB6517/2020:5.5E-4,(Scotland/EDB6369/2020:5.5E-4,(Scotland/EDB6535/2020:5.5E-4,(Scotland/EDB6486/2020:5.5E-4,Scotland/EDB6495/2020:5.5E-4)1.000:5.5E-4)0.000:5.5E-4)0.000:5.5E-4)0.879:5.5E-4,(NewZealand/20VR1769/2020:5.5E-4,NewZealand/20VR1805/2020:5.5E-4)0.754:5.5E-4)0.864:5.5E-4)0.000:5.5E-4)0.000:5.5E-4,((((Portugal/PT0349/2020:0.0,Portugal/PT0617/2020:0.0):5.5E-4,(England/LOND-D5471/2020:5.5E-4,(Portugal/PT0357/2020:5.5E-4,Portugal/PT0332/2020:5.5E-4)1.000:5.5E-4)0.981:5.5E-4)0.707:5.5E-4,England/LOND-D51F2/2020:5.5E-4)0.426:5.5E-4,(England/LCST-24D6E87/2020:5.5E-4,(England/CAMB-7B1C1/2020:5.5E-4,England/CAMB-81799/2020:5.5E-4)0.000:5.5E-4)0.920:5.5E-4)0.832:5.5E-4)0.000:5.5E-4,(England/CAMB-7EFB5/2020:5.5E-4,(England/CAMB-7A229/2020:5.5E-4,(England/CAMB-7715C/2020:5.5E-4,England/CAMB-7A168/2020:5.5E-4)1.000:5.5E-4)0.708:5.5E-4)0.870:5.5E-4)0.000:5.5E-4,(England/20190072401/2020:5.5E-4,England/20190042401/2020:5.5E-4)0.842:5.5E-4)0.000:5.5E-4,(NewZealand/20VR2046/2020:5.5E-4,England/20134004804/2020:5.5E-4)0.798:5.5E-4)0.000:5.5E-4)0.540:5.5E-4)0.507:5.5E-4)0.725:5.5E-4,((((((((England/CAMB-81016/2020:5.5E-4,(England/20109002904/2020:5.5E-4,(England/20109002804/2020:5.5E-4,(England/20109000104/2020:5.5E-4,((England/CAMB-8482A/2020:0.0,England/CAMB-84839/2020:0.0):5.5E-4,England/20109000204/2020:5.5E-4)1.000:5.5E-4)0.000:5.5E-4)0.919:5.5E-4)0.871:5.5E-4)0.416:5.5E-4,(Israel/51140539/2020:5.5E-4,(England/NOTT-10F01F/2020:5.5E-4,(Denmark/ALAB-SSI-848/2020:5.5E-4,Denmark/ALAB-SSI-864/2020:5.5E-4)0.737:5.5E-4)1.000:5.5E-4)1.000:5.5E-4)0.735:5.5E-4,(NorthernIreland/NIRE-105398/2020:5.5E-4,Belgium/ULG-10067/2020:5.5E-4)0.447:5.5E-4)0.000:5.5E-4,((((Wales/PHWC-2AB87/2020:5.5E-4,England/CAMB-73A37/2020:5.5E-4)0.789:5.5E-4,(Luxembourg/LNS5277361/2020:5.5E-4,(((Colombia/GVI-97783/2020:5.5E-4,Colombia/GVI-97782/2020:5.5E-4)0.915:5.5E-4,Belgium/ULG-10046/2020:5.5E-4)0.000:5.5E-4,Austria/CeMM0481/2020:5.5E-4)0.000:5.5E-4)0.838:5.5E-4)0.000:5.5E-4,(((((England/CAMB-839EC/2020:5.5E-4,(England/CAMB-1AD101/2020:5.5E-4,England/CAMB-1AEC87/2020:5.5E-4)0.000:5.5E-4)0.000:5.5E-4,(England/CAMB-1B102B/2020:5.5E-4,(England/CAMB-1B1049/2020:5.5E-4,((England/CAMB-1AB200/2020:0.0,England/CAMB-1ABE0C/2020:0.0,England/CAMB-1B0217/2020:0.0):5.5E-4,(England/EXET-136AC6/2020:6.7E-4,England/EXET-136B96/2020:5.5E-4)0.975:5.2E-4)0.619:5.5E-4)0.465:5.5E-4)0.444:5.5E-4)0.915:5.5E-4,NewZealand/20VR1911/2020:5.5E-4)0.739:5.5E-4,(England/CAMB-1AAE49/2020:5.5E-4,(((((England/CAMB-7FB56/2020:0.0,England/CAMB-7FC17/2020:0.0):5.5E-4,((England/CAMB-788ED/2020:0.0,England/CAMB-7ABA6/2020:0.0,England/CAMB-7AF40/2020:0.0):5.5E-4,England/CAMB-1AAEB2/2020:5.5E-4)0.000:5.5E-4)0.844:5.5E-4,(England/CAMB-1AAE58/2020:5.5E-4,(England/CAMB-1AE3BF/2020:5.5E-4,((England/CAMB-1AAE67/2020:5.5E-4,(England/CAMB-7FB47/2020:5.5E-4,England/CAMB-7B079/2020:5.5E-4)0.000:5.5E-4)1.000:5.5E-4,England/CAMB-78838/2020:5.5E-4)0.000:5.5E-4)0.724:5.5E-4)0.519:5.5E-4)0.444:5.5E-4,England/CAMB-7C263/2020:5.5E-4)0.738:5.5E-4,(England/CAMB-7C2FA/2020:5.5E-4,((England/CAMB-7B06A/2020:5.5E-4,(England/CAMB-81034/2020:5.5E-4,(England/CAMB-1AC3C0/2020:5.5E-4,England/CAMB-7E1BF/2020:5.5E-4)0.732:5.5E-4)1.000:5.5E-4)1.000:5.5E-4,England/CAMB-7B11C/2020:5.5E-4)0.905:5.5E-4)0.891:5.5E-4)0.305:5.5E-4)0.898:5.5E-4)0.000:5.5E-4,(((((USA/NY-NYUMC349/2020:5.5E-4,((USA/NY-NYUMC396/2020:5.5E-4,((((Australia/VIC592/2020:5.5E-4,Australia/VIC1881/2020:5.5E-4)0.000:5.5E-4,(USA/NY-PV09421/2020:5.5E-4,USA/NY-PV08495/2020:5.5E-4)0.000:5.5E-4)0.981:5.5E-4,USA/NY-NYUMC678/2020:5.5E-4)0.960:5.5E-4,(SouthAfrica/KRISP-0148/2020:5.5E-4,SouthAfrica/KRISP-0266/2020:5.5E-4)0.760:5.5E-4)0.933:5.5E-4)1.000:5.5E-4,USA/NY-NYUMC575/2020:5.5E-4)0.912:5.5E-4)0.840:5.5E-4,(USA/NY-NYUMC806/2020:5.5E-4,(NewZealand/20VR1756/2020:5.5E-4,(USA/PA-MGSC48-05/2020:5.5E-4,USA/PA-MGEL100/2020:5.5E-4)0.000:5.5E-4)1.000:5.5E-4)0.917:5.5E-4)0.742:5.5E-4,((((((Austria/CeMM0154/2020:5.5E-4,((Wales/PHWC-1608D8/2020:5.5E-4,Wales/PHWC-15E767/2020:5.5E-4)0.760:5.5E-4,((Wales/PHWC-30E94/2020:5.5E-4,(Wales/PHWC-362A1/2020:5.5E-4,(Wales/PHWC-2EB29/2020:5.5E-4,Wales/PHWC-15D21C/2020:5.5E-4)0.624:5.5E-4)0.624:5.5E-4)0.587:5.5E-4,Wales/PHWC-309C0/2020:5.5E-4)0.000:5.5E-4)0.904:5.5E-4)0.000:5.5E-4,(England/EXET-136D63/2020:5.5E-4,Vietnam/VNHN_1492/2020:5.5E-4)0.785:5.5E-4)0.000:5.5E-4,((Switzerland/100039/2020:5.5E-4,Switzerland/100127/2020:5.5E-4)0.785:5.5E-4,(England/LIVE-A0767/2020:5.5E-4,(England/LIVE-9FEDF/2020:5.5E-4,(England/LIVE-A03EB/2020:5.5E-4,(England/LIVE-9FDF0/2020:5.5E-4,((England/LIVE-A03DC/2020:0.0,England/LIVE-A049D/2020:0.0):5.5E-4,(England/LIVE-9F974/2020:5.5E-4,(England/LIVE-A0E53/2020:0.0,England/LIVE-A0EDB/2020:0.0):5.5E-4)0.000:5.5E-4)0.599:5.5E-4)0.842:5.5E-4)0.819:5.5E-4)0.000:5.5E-4)0.775:5.5E-4)0.000:5.5E-4)0.866:5.5E-4,(Australia/VIC366/2020:5.5E-4,Australia/VIC362/2020:5.5E-4)0.895:5.5E-4)0.000:5.5E-4,((SouthAfrica/Tygerberg_36/2020:5.5E-4,((England/20144076604/2020:5.5E-4,England/20146002104/2020:5.5E-4)0.332:5.5E-4,(England/20144076504/2020:5.5E-4,(England/20172002204/2020:5.5E-4,((((England/LOND-D58FD/2020:5.5E-4,England/LOND-D5A42/2020:5.5E-4)0.834:5.5E-4,(((England/LOND-D39B0/2020:0.0,England/LOND-D42E1/2020:0.0):5.5E-4,(((England/LOND-D4199/2020:5.5E-4,England/CAMB-1AA580/2020:5.5E-4)0.779:5.5E-4,England/201580278/2020:5.5E-4)0.000:5.5E-4,(England/CAMB-7F558/2020:5.5E-4,(England/CAMB-7FAE0/2020:5.5E-4,((England/CAMB-81E0D/2020:5.5E-4,England/CAMB-81562/2020:5.5E-4)0.000:5.5E-4,(England/CAMB-80518/2020:5.5E-4,England/CAMB-826E6/2020:5.5E-4)0.000:5.5E-4)1.000:5.5E-4)1.000:5.5E-4)0.641:5.5E-4)0.464:5.5E-4)0.459:5.5E-4,England/LOND-D6CB4/2020:5.5E-4)0.000:5.5E-4)0.460:5.5E-4,England/LOND-D5A33/2020:5.5E-4)0.000:5.5E-4,England/20172002104/2020:5.5E-4)0.432:5.5E-4)0.933:5.5E-4)0.000:5.5E-4)0.796:5.5E-4)0.837:5.5E-4,((England/CAMB-7CFA8/2020:5.5E-4,(((Singapore/324/2020:5.5E-4,USA/WA-S1099/2020:5.5E-4)0.750:5.5E-4,USA/WA-S624/2020:5.5E-4)1.000:5.5E-4,((Thailand/Bangkok-CONI-0099/2020:5.9E-4,((England/CAMB-1ABC11/2020:6.7E-4,(England/CAMB-1AA8D2/2020:5.5E-4,England/CAMB-1AAD6A/2020:5.5E-4)0.874:5.5E-4)0.000:5.5E-4,England/CAMB-1AAD4C/2020:5.5E-4)0.900:5.5E-4)0.994:5.5E-4,((England/NORT-28BF1D/2020:5.5E-4,England/NORT-28BDD7/2020:5.5E-4)0.913:5.1E-4,England/CAMB-1AA92A/2020:5.5E-4)0.947:5.5E-4)0.998:5.5E-4)0.739:5.5E-4)0.750:5.5E-4,(((Switzerland/110450/2020:5.5E-4,USA/OR-PROV-145/2020:5.5E-4)0.740:5.5E-4,((((Brazil/CV47/2020:5.5E-4,((USA/VA-DCLS-0305/2020:5.5E-4,USA/VA-DCLS-0308/2020:5.5E-4)0.000:5.5E-4,((USA/VA-DCLS-0309/2020:5.5E-4,(USA/VA-DCLS-0307/2020:5.5E-4,USA/VA-DCLS-0306/2020:5.5E-4)0.890:5.5E-4)0.679:5.5E-4,(USA/VA-DCLS-0310/2020:5.5E-4,USA/VA-DCLS-0304/2020:5.5E-4)0.992:5.5E-4)0.000:5.5E-4)0.925:6.8E-4)0.839:5.5E-4,(Scotland/CVR910/2020:6.6E-4,(India/MaxCov0010_CSIR-IGIB/2020:5.5E-4,India/MaxCov0022_CSIR-IGIB/2020:5.5E-4)0.858:5.5E-4)0.756:5.5E-4)0.735:5.5E-4,(((England/20132023704/2020:5.5E-4,England/LIVE-9BF94/2020:5.5E-4)0.749:5.5E-4,((((((England/OXON-AE0F5/2020:5.5E-4,(England/OXON-AE857/2020:5.5E-4,England/OXON-AFABA/2020:5.5E-4)0.000:5.5E-4)0.000:5.5E-4,((England/OXON-AE699/2020:5.5E-4,England/OXON-AEB03/2020:5.5E-4)0.933:5.5E-4,(England/OXON-AF452/2020:5.5E-4,England/OXON-AE1D4/2020:5.5E-4)0.876:5.5E-4)0.824:5.5E-4)0.986:5.5E-4,(England/OXON-AD67C/2020:0.0,England/OXON-ADC5C/2020:0.0,England/OXON-ADDB3/2020:0.0,England/OXON-AE1B6/2020:0.0,England/OXON-B1350/2020:0.0):5.5E-4)0.746:5.5E-4,((England/OXON-AF73B/2020:5.5E-4,((((((England/CAMB-7B3CB/2020:5.5E-4,(((England/CAMB-826AA/2020:5.5E-4,England/CAMB-82622/2020:5.5E-4)1.000:5.5E-4,(England/CAMB-839DD/2020:5.5E-4,England/CAMB-81C5E/2020:5.5E-4)0.999:5.5E-4)0.944:5.5E-4,England/CAMB-8122F/2020:5.2E-4)0.536:5.5E-4)0.312:5.5E-4,(England/CAMB-78C96/2020:5.5E-4,(England/CAMB-82947/2020:5.5E-4,(England/CAMB-80CF5/2020:5.5E-4,England/CAMB-7C333/2020:5.5E-4)0.000:5.5E-4)0.487:5.5E-4)0.047:5.5E-4)0.653:5.5E-4,England/CAMB-81948/2020:5.5E-4)0.724:5.5E-4,(((((((England/CAMB-1B0E5F/2020:5.5E-4,(England/CAMB-1AEDB1/2020:5.5E-4,England/CAMB-1B2FA5/2020:5.5E-4)0.723:5.5E-4)0.996:5.5E-4,England/CAMB-1B2BED/2020:5.5E-4)0.000:5.5E-4,(((England/CAMB-1AD16B/2020:0.0,England/CAMB-1B0A00/2020:0.0):5.5E-4,England/CAMB-1B2FB4/2020:5.5E-4)0.000:5.5E-4,(England/CAMB-1AF64C/2020:0.0,England/CAMB-1B0EC8/2020:0.0):5.5E-4)0.000:5.5E-4)0.937:5.5E-4,(England/CAMB-1B2673/2020:5.5E-4,England/CAMB-830AB/2020:5.5E-4)0.000:5.5E-4)0.000:5.5E-4,((England/CAMB-1B48F3/2020:5.5E-4,England/CAMB-1B4BFA/2020:5.5E-4)0.760:5.5E-4,((((England/CAMB-1AEC78/2020:5.5E-4,(England/CAMB-1B2EC6/2020:5.5E-4,(England/CAMB-1AFC3B/2020:5.5E-4,England/CAMB-1B1243/2020:5.5E-4)0.999:5.5E-4)0.866:5.5E-4)0.712:5.5E-4,(England/CAMB-1B1B1B/2020:5.5E-4,(England/CAMB-1B09D6/2020:5.5E-4,England/CAMB-1B0068/2020:5.5E-4)0.364:5.5E-4)0.916:5.5E-4)0.000:5.5E-4,(England/CAMB-1B432F/2020:5.5E-4,England/CAMB-1B099A/2020:5.5E-4)0.000:5.5E-4)0.797:5.5E-4,England/CAMB-1B0C37/2020:5.5E-4)0.000:5.5E-4)0.924:5.5E-4)0.000:5.5E-4,((England/CAMB-1B3A85/2020:5.5E-4,England/CAMB-83D68/2020:5.5E-4)0.000:5.5E-4,(England/CAMB-8413E/2020:5.5E-4,England/CAMB-1ABF81/2020:5.5E-4)0.000:5.5E-4)0.946:5.5E-4)0.000:5.5E-4,(((England/CAMB-1AB992/2020:5.5E-4,England/CAMB-1B2AD1/2020:5.5E-4)1.000:5.5E-4,(England/CAMB-1AD7E1/2020:5.5E-4,(England/CAMB-83FDB/2020:5.5E-4,England/CAMB-1B01FC/2020:5.5E-4)0.737:5.5E-4)0.000:5.5E-4)1.000:5.5E-4,England/CAMB-1B0EE6/2020:5.5E-4)0.000:5.5E-4)0.781:5.5E-4)0.908:5.5E-4,England/CAMB-7AEE9/2020:5.5E-4)0.931:5.5E-4,England/CAMB-7AE9E/2020:5.5E-4)0.925:5.5E-4)0.751:5.5E-4,((((((((Belgium/VGA-030672/2020:5.5E-4,(Wales/PHWC-15C981/2020:5.5E-4,(((USA/MI-MDHHS-SC20019/2020:5.5E-4,Portugal/PT0038/2020:5.5E-4)0.743:5.5E-4,((England/20140070804/2020:5.5E-4,England/CAMB-7A098/2020:5.5E-4)0.748:5.5E-4,(England/20142016604/2020:5.5E-4,(((England/LOND-D56A8/2020:5.5E-4,England/LOND-D5699/2020:5.5E-4)0.932:5.5E-4,Italy/TE4959/2020:5.5E-4)0.757:5.5E-4,(((((Singapore/451/2020:5.5E-4,(England/20194036501/2020:5.5E-4,(Scotland/GCVR-17209F/2020:5.5E-4,England/CAMB-1B4D03/2020:5.5E-4)0.000:5.5E-4)0.882:5.5E-4)0.715:5.5E-4,(England/20132105704/2020:5.5E-4,(England/LOND-D59FA/2020:5.5E-4,((England/LOND-D5EDD/2020:5.5E-4,(England/LOND-D4BE6/2020:5.5E-4,(((((England/CAMB-7BFE5/2020:5.5E-4,(England/CAMB-77A24/2020:5.5E-4,(England/CAMB-761F3/2020:5.5E-4,(England/CAMB-78E63/2020:5.5E-4,(England/CAMB-77374/2020:0.0,England/CAMB-7D99A/2020:0.0):5.5E-4)0.000:5.5E-4)1.000:5.5E-4)1.000:5.5E-4)0.897:5.5E-4,(Scotland/EDB2341/2020:5.5E-4,(Scotland/EDB1197/2020:0.0,Scotland/EDB852/2020:0.0):5.5E-4)0.780:5.5E-4)0.449:5.5E-4,(((Scotland/EDB083/2020:0.0,Scotland/EDB1077/2020:0.0,Scotland/EDB270/2020:0.0,Scotland/EDB356/2020:0.0):5.5E-4,(((Scotland/EDB2108/2020:5.5E-4,Scotland/EDB2339/2020:5.5E-4)0.741:5.5E-4,((Scotland/EDB1412/2020:0.0,Scotland/EDB1460/2020:0.0):5.5E-4,(Scotland/EDB1165/2020:5.5E-4,(Scotland/EDB1463/2020:5.5E-4,Scotland/EDB1163/2020:5.5E-4)0.954:5.5E-4)0.999:5.5E-4)0.321:5.5E-4)0.000:5.5E-4,Scotland/EDB2075/2020:5.5E-4)0.799:5.5E-4)0.000:5.5E-4,(((Scotland/EDB925/2020:5.5E-4,Scotland/EDB732/2020:5.5E-4)0.000:5.5E-4,(Scotland/EDB1340/2020:0.0,Scotland/EDB927/2020:0.0):5.5E-4)0.933:5.5E-4,Scotland/EDB594/2020:5.5E-4)0.000:5.5E-4)0.915:5.5E-4)0.776:5.5E-4,(Wales/PHWC-32CC5/2020:5.5E-4,((((Turkey/HSGM-1418/2020:5.5E-4,(Turkey/VETAL1902_1/2020:9.3E-4,England/20146007704/2020:5.5E-4)0.696:5.5E-4)0.660:5.5E-4,England/OXON-B02CD/2020:5.5E-4)0.440:5.5E-4,Italy/VR_20COV21-26/2020:5.5E-4)0.499:5.5E-4,USA/NY-PV09116/2020:5.5E-4)0.509:5.5E-4)0.496:5.5E-4)0.497:5.5E-4,Colombia/GVI-97417/2020:5.5E-4)0.000:5.5E-4)0.497:5.5E-4)0.494:5.5E-4,USA/MI-MDHHS-SC20882/2020:5.5E-4)0.491:5.5E-4)0.500:5.5E-4)0.225:5.5E-4)0.467:5.5E-4,(Singapore/425/2020:5.5E-4,Singapore/94/2020:5.5E-4)0.736:5.5E-4)0.500:5.5E-4,England/20142078204/2020:5.5E-4)0.000:5.5E-4,(England/20162000604/2020:5.5E-4,(USA/NY-NYUMC839/2020:5.5E-4,Greece/153_33892/2020:5.5E-4)0.732:5.5E-4)0.732:5.5E-4)0.000:5.5E-4)0.500:5.5E-4)0.488:5.5E-4)0.497:5.5E-4)0.208:5.5E-4,((England/NORT-28994E/2020:5.5E-4,(England/NORT-289F97/2020:5.5E-4,(England/NORT-28A093/2020:5.5E-4,England/NORT-28A0FD/2020:5.5E-4)1.000:5.5E-4)0.735:5.5E-4)0.950:5.5E-4,England/20166001004/2020:5.5E-4)0.845:5.5E-4)0.545:5.5E-4)0.497:5.5E-4)0.497:5.5E-4,England/CAMB-77B8B/2020:5.5E-4)0.000:5.5E-4,Singapore/252/2020:5.5E-4)0.565:5.5E-4,((England/20170003504/2020:5.5E-4,(England/20170002404/2020:5.5E-4,(Japan/PG-0587/2020:5.5E-4,((((Japan/PG-0559/2020:5.5E-4,(Japan/PG-0427/2020:0.0,Japan/PG-0432/2020:0.0):5.5E-4)0.000:5.5E-4,(Japan/PG-0557/2020:5.5E-4,(Japan/PG-0483/2020:5.5E-4,(Japan/PG-0563/2020:5.5E-4,((Japan/PG-0320/2020:5.5E-4,Japan/PG-0458/2020:5.5E-4)0.000:5.5E-4,Japan/PG-0398/2020:5.5E-4)0.982:5.5E-4)1.000:5.5E-4)0.161:5.5E-4)0.000:5.5E-4)0.947:5.5E-4,Japan/PG-0579/2020:5.5E-4)0.000:5.5E-4,Japan/PG-0400/2020:5.5E-4)0.943:5.5E-4)0.781:5.5E-4)0.909:5.5E-4)0.413:5.5E-4,(England/BIRM-5E319/2020:5.5E-4,(England/CAMB-7A48D/2020:5.5E-4,England/CAMB-80A55/2020:5.5E-4)0.771:5.5E-4)0.909:5.5E-4)0.733:5.5E-4)0.381:5.5E-4,(Denmark/ALAB-HH-170/2020:5.5E-4,(SouthAfrica/KRISP-04/2020:5.5E-4,(SouthAfrica/KRISP-0143/2020:5.5E-4,(SouthAfrica/KRISP-0141/2020:5.5E-4,SouthAfrica/KRISP-0279/2020:5.5E-4)0.758:5.5E-4)0.744:5.5E-4)0.734:5.5E-4)0.736:5.5E-4)0.703:5.5E-4,Vietnam/VNHN_022/2020:5.5E-4)0.349:5.5E-4,England/20140006904/2020:5.5E-4)0.583:5.5E-4,(England/NORW-E712A/2020:5.5E-4,((England/NORW-E82DB/2020:5.5E-4,((England/NORW-E703C/2020:5.5E-4,England/NORW-E72BE/2020:5.5E-4)0.000:5.5E-4,(England/NORW-E710C/2020:5.5E-4,(England/NORW-EBDC8/2020:5.5E-4,(England/NORW-E7649/2020:5.5E-4,(England/NORW-E744F/2020:5.5E-4,((England/NORW-E9137/2020:5.5E-4,England/NORW-E8E7D/2020:5.5E-4)0.914:5.5E-4,England/NORW-E73BB/2020:5.5E-4)0.959:5.5E-4)0.961:5.5E-4)0.000:5.5E-4)0.909:5.5E-4)0.000:5.5E-4)0.728:5.5E-4)0.906:5.5E-4,(England/NORW-E88E8/2020:5.5E-4,(England/NORW-E8727/2020:5.5E-4,(England/CAMB-1B0763/2020:5.9E-4,England/NORW-E89C7/2020:5.5E-4)0.952:5.5E-4)0.972:5.5E-4)0.868:5.5E-4)0.000:5.5E-4)0.758:5.5E-4)0.369:5.5E-4)0.343:5.5E-4)0.472:5.5E-4,(Wales/PHWC-2D37D/2020:5.5E-4,((SouthAfrica/KRISP-0197/2020:5.5E-4,(SouthAfrica/KRISP-0280/2020:5.5E-4,((SouthAfrica/KRISP-0281/2020:5.5E-4,SouthAfrica/KRISP-0282/2020:5.5E-4)0.000:5.5E-4,(SouthAfrica/KRISP-0285/2020:5.5E-4,SouthAfrica/KRISP-0284/2020:5.5E-4)0.898:5.5E-4)1.000:5.5E-4)0.899:5.5E-4)0.774:5.5E-4,(SouthAfrica/KRISP-0134/2020:5.5E-4,SouthAfrica/KRISP-0283/2020:5.5E-4)0.000:5.5E-4)0.879:5.5E-4)0.728:5.5E-4)0.432:5.5E-4,(NewZealand/20VR3034/2020:5.5E-4,(NewZealand/20VR3027/2020:5.5E-4,(Germany/BAV-MVP0076/2020:5.5E-4,(Brazil/CV43/2020:5.5E-4,England/BIRM-5EE18/2020:5.5E-4)0.873:5.5E-4)0.601:5.5E-4)0.460:5.5E-4)0.908:5.5E-4)0.000:5.5E-4)0.487:5.5E-4,(((England/20110002304/2020:5.2E-4,(England/201640564/2020:5.5E-4,England/20169042004/2020:5.5E-4)0.000:5.5E-4)0.984:5.5E-4,(NorthernIreland/NIRE-102119/2020:5.5E-4,(Portugal/PT0086/2020:5.5E-4,(England/LIVE-9BBDC/2020:5.5E-4,(England/LIVE-9E32C/2020:5.5E-4,(England/LIVE-9EF28/2020:5.5E-4,(England/LIVE-9AB46/2020:5.5E-4,(England/LIVE-9C2D6/2020:5.5E-4,(England/LIVE-9E8C3/2020:5.5E-4,England/LIVE-9E8D2/2020:5.5E-4)0.741:5.5E-4)0.586:5.5E-4)0.606:5.5E-4)0.606:5.5E-4)0.606:5.5E-4)0.797:5.5E-4)0.471:5.5E-4)0.900:5.5E-4)0.741:5.5E-4,(Italy/TE5553/2020:5.5E-4,(England/LOND-D3C20/2020:5.5E-4,England/20132080504/2020:5.5E-4)0.418:5.5E-4)0.748:5.5E-4)0.000:5.5E-4)0.251:5.5E-4)0.458:5.5E-4,((England/OXON-AEF8F/2020:0.0,England/OXON-AF70E/2020:0.0):5.5E-4,((((((England/OXON-B0D53/2020:5.5E-4,((England/OXON-B1B1C/2020:5.5E-4,(((England/OXON-AC74D/2020:5.5E-4,(England/BRIS-12A272/2020:5.5E-4,England/BRIS-12A1A2/2020:5.5E-4)1.000:5.5E-4)0.000:5.5E-4,(England/OXON-B0CCF/2020:6.7E-4,England/BRIS-127E9F/2020:5.5E-4)0.737:5.5E-4)0.923:5.5E-4,England/OXON-B18D9/2020:5.5E-4)1.000:5.5E-4)0.888:5.5E-4,England/OXON-B1790/2020:5.5E-4)0.991:5.5E-4)0.950:5.5E-4,England/OXON-B23D7/2020:5.5E-4)0.999:5.5E-4,England/OXON-B1095/2020:5.5E-4)0.000:5.5E-4,(England/OXON-AECB5/2020:5.5E-4,England/OXON-B12EA/2020:5.5E-4)0.984:5.5E-4)0.921:5.5E-4,England/OXON-B0FB7/2020:5.5E-4)0.723:5.5E-4,(England/OXON-AFBC6/2020:5.5E-4,(England/OXON-AF883/2020:5.5E-4,(England/OXON-B0A89/2020:5.5E-4,England/OXON-B25FF/2020:5.5E-4)0.972:5.5E-4)0.742:5.5E-4)0.744:5.5E-4)0.987:5.5E-4)0.729:5.5E-4)0.195:5.5E-4)0.352:5.5E-4,(USA/WI-UW-258/2020:5.5E-4,(England/OXON-B1EE6/2020:5.5E-4,((England/OXON-B1341/2020:5.5E-4,(England/OXON-B044F/2020:5.5E-4,England/OXON-B1402/2020:5.5E-4)0.993:5.5E-4)0.997:5.5E-4,England/OXON-B19C7/2020:5.5E-4)0.961:5.5E-4)0.755:5.5E-4)0.717:5.5E-4)0.332:5.5E-4)0.385:5.5E-4)0.076:5.5E-4)0.471:5.5E-4,((Switzerland/140028/2020:5.5E-4,(Switzerland/140002/2020:5.5E-4,(Switzerland/120191/2020:5.5E-4,Switzerland/120206/2020:5.5E-4)1.000:5.5E-4)0.737:5.5E-4)0.891:5.6E-4,((England/OXON-AEA15/2020:0.0,England/OXON-B1A1F/2020:0.0):5.5E-4,(Bangladesh/BCSIR-NILMRC_090/2020:5.5E-4,Bangladesh/BCSIR_NILMRC_006/2020:5.5E-4)0.923:5.3E-4)0.455:5.5E-4)0.745:5.5E-4)0.000:5.5E-4)0.483:5.5E-4,((Chile/Santiago-05426/2020:5.5E-4,(((Netherlands/NoordHolland_23/2020:6.6E-4,England/OXON-AEBA9/2020:5.5E-4)0.000:5.5E-4,England/OXON-AE4F9/2020:5.5E-4)0.000:5.5E-4,((Portugal/PT0304/2020:5.5E-4,England/CAMB-81EA3/2020:5.5E-4)0.959:5.5E-4,(England/OXON-B0AB6/2020:5.5E-4,England/OXON-B1A88/2020:5.5E-4)0.867:5.5E-4)0.000:5.5E-4)0.902:5.5E-4)0.912:5.5E-4,(((((((Portugal/PT0215/2020:5.5E-4,Portugal/PT0214/2020:5.5E-4)0.756:5.5E-4,(Portugal/PT0173/2020:5.5E-4,((Portugal/PT0212/2020:5.5E-4,Portugal/PT0213/2020:5.5E-4)0.676:5.5E-4,Portugal/PT0182/2020:5.5E-4)1.000:5.5E-4)0.000:5.5E-4)1.000:5.5E-4,Portugal/PT0263/2020:5.5E-4)0.922:5.5E-4,((England/201141304/2020:5.5E-4,England/CAMB-7EAD2/2020:5.5E-4)0.790:5.5E-4,(England/BIRM-610EF/2020:5.5E-4,England/BIRM-610FE/2020:5.5E-4)0.896:5.5E-4)0.000:5.5E-4)0.926:5.5E-4,(Wales/PHWC-2E27F/2020:5.5E-4,(Wales/PHWC-33769/2020:5.5E-4,Wales/PHWC-36010/2020:5.5E-4)0.865:5.5E-4)0.740:5.5E-4)0.862:5.5E-4,(((Luxembourg/LNS3989293/2020:5.5E-4,England/CAMB-790F3/2020:5.5E-4)0.000:5.5E-4,England/CAMB-83BAA/2020:5.5E-4)0.880:5.5E-4,(((((England/CAMB-1ABADB/2020:5.5E-4,England/CAMB-1AB516/2020:5.5E-4)0.760:5.5E-4,Luxembourg/LNS1891988/2020:5.5E-4)0.000:5.5E-4,(Luxembourg/LNS1222966/2020:5.5E-4,England/CAMB-7D183/2020:5.0E-4)0.773:5.5E-4)1.000:5.5E-4,(Wales/PHWC-28A8C/2020:5.5E-4,Wales/PHWC-2B166/2020:5.5E-4)0.744:5.5E-4)0.903:5.5E-4,(Wales/PHWC-2847F/2020:5.5E-4,(Wales/PHWC-280C6/2020:5.5E-4,Australia/VIC1037/2020:5.5E-4)0.619:5.5E-4)0.779:5.5E-4)0.000:5.5E-4)0.519:5.5E-4)0.000:5.5E-4,(Luxembourg/LNS1995247/2020:5.5E-4,((Luxembourg/LNS0001029/2020:5.5E-4,(Luxembourg/LNS0361493/2020:5.5E-4,(Luxembourg/LNS9272998/2020:5.5E-4,(Luxembourg/LNS1890202/2020:5.5E-4,Luxembourg/LNS3652733/2020:5.5E-4)0.522:5.5E-4)0.828:5.5E-4)0.909:5.5E-4)0.797:5.5E-4,(Luxembourg/LNS7357097/2020:5.5E-4,(Luxembourg/LNS8167314/2020:5.5E-4,Luxembourg/LNS7640155/2020:5.5E-4)0.737:5.5E-4)0.000:5.5E-4)0.746:5.5E-4)0.000:5.5E-4)0.730:5.5E-4)0.000:5.5E-4)0.366:5.5E-4,(England/PORT-2D130D/2020:5.5E-4,(England/20146010404/2020:5.5E-4,(England/20144008304/2020:5.5E-4,England/20144008204/2020:5.5E-4)0.000:5.5E-4)0.939:5.5E-4)0.742:5.5E-4)0.252:5.5E-4)0.000:5.5E-4)0.000:5.5E-4,(((England/CAMB-1ABA9F/2020:5.5E-4,(England/CAMB-7B64A/2020:5.5E-4,England/CAMB-7A5B7/2020:5.5E-4)1.000:5.5E-4)0.000:5.5E-4,England/NORW-E8E40/2020:5.5E-4)0.681:5.5E-4,England/CAMB-7C00F/2020:5.5E-4)0.880:5.5E-4)0.000:5.5E-4)0.466:5.5E-4,((England/CAMB-1B2EB7/2020:5.5E-4,England/CAMB-1B4C42/2020:5.5E-4)0.822:5.5E-4,(Bangladesh/BCSIR-NILMRC_052/2020:5.5E-4,(England/CAMB-80D5C/2020:5.5E-4,((England/LIVE-9CE78/2020:5.5E-4,(England/LIVE-9A26F/2020:5.5E-4,(England/LIVE-9DAEC/2020:5.5E-4,England/LIVE-9F2D3/2020:5.5E-4)1.000:5.5E-4)0.000:5.5E-4)0.761:5.5E-4,(England/LIVE-999E3/2020:5.5E-4,(England/LIVE-9B3D4/2020:5.5E-4,England/LIVE-9D5DC/2020:5.5E-4)0.946:5.5E-4)0.000:5.5E-4)0.858:5.5E-4)0.000:5.5E-4)0.745:5.5E-4)0.745:5.5E-4)0.183:5.5E-4,(England/CAMB-7B923/2020:5.5E-4,((((England/201590102/2020:5.5E-4,(England/CAMB-780A9/2020:5.5E-4,England/CAMB-7758D/2020:5.5E-4)1.000:5.5E-4)0.999:5.5E-4,((((((England/CAMB-84013/2020:5.5E-4,(England/CAMB-7C9C8/2020:5.5E-4,(England/CAMB-1ABA26/2020:5.5E-4,((England/CAMB-1ADE28/2020:5.5E-4,England/CAMB-1B087F/2020:5.5E-4)0.000:5.5E-4,(England/CAMB-1ADBB8/2020:5.5E-4,(England/CAMB-1B06EE/2020:5.5E-4,England/CAMB-81061/2020:5.5E-4)0.000:5.5E-4)0.000:5.5E-4)0.878:5.5E-4)0.000:5.5E-4)0.483:5.5E-4)0.870:5.5E-4,((England/CAMB-1B143E/2020:5.5E-4,((England/CAMB-1B1182/2020:0.0,England/CAMB-1B12F8/2020:0.0,England/CAMB-1B13C8/2020:0.0):5.5E-4,(England/CAMB-1B1164/2020:5.5E-4,(England/CAMB-1B1410/2020:5.5E-4,England/CAMB-1B142F/2020:5.5E-4)1.000:5.5E-4)0.000:5.5E-4)0.987:5.5E-4)0.000:5.5E-4,((England/CAMB-1AFFBA/2020:5.5E-4,England/CAMB-1AFF9C/2020:5.5E-4)1.000:5.5E-4,England/CAMB-1AFFE7/2020:5.5E-4)0.000:5.5E-4)0.899:5.5E-4)0.000:5.5E-4,(((England/CAMB-1B145C/2020:5.5E-4,England/CAMB-83E29/2020:5.5E-4)0.745:5.5E-4,England/CAMB-1B0B94/2020:5.5E-4)0.000:5.5E-4,(((England/CAMB-7BE33/2020:5.5E-4,England/CAMB-7BDFA/2020:5.5E-4)0.000:5.5E-4,(((England/CAMB-1AB464/2020:5.5E-4,(((((England/CAMB-1ABF54/2020:5.5E-4,(England/CAMB-83867/2020:5.5E-4,((England/CAMB-1ABA08/2020:0.0,England/CAMB-1B1595/2020:0.0):5.5E-4,England/CAMB-1AB8E0/2020:5.5E-4)0.000:5.5E-4)1.000:5.5E-4)1.000:5.5E-4,(England/CAMB-1AFA9B/2020:5.5E-4,(England/CAMB-1B1577/2020:5.5E-4,England/CAMB-1B238B/2020:5.5E-4)0.996:5.5E-4)0.731:5.5E-4)1.000:5.5E-4,England/CAMB-76D4A/2020:5.5E-4)1.000:5.5E-4,England/CAMB-1AABBB/2020:5.5E-4)0.990:5.5E-4,England/CAMB-7BD54/2020:5.5E-4)1.000:5.5E-4)0.977:5.5E-4,England/CAMB-767C4/2020:5.5E-4)1.000:5.5E-4,(England/CAMB-1ADE0A/2020:5.5E-4,England/CAMB-1AF5F4/2020:5.5E-4)0.694:5.5E-4)0.000:5.5E-4)0.000:5.5E-4,((England/CAMB-80ED1/2020:5.5E-4,England/CAMB-1AD6D5/2020:5.5E-4)0.679:5.5E-4,England/CAMB-7ADBF/2020:5.5E-4)0.000:5.5E-4)0.000:5.5E-4)0.000:5.5E-4)0.000:5.5E-4,(((((England/CAMB-1B07FA/2020:5.5E-4,(England/CAMB-1B1D8E/2020:5.5E-4,England/CAMB-1B13AA/2020:5.5E-4)1.000:5.5E-4)0.719:5.5E-4,England/CAMB-1AB4EC/2020:5.5E-4)0.000:5.5E-4,(England/CAMB-1B0E8C/2020:5.5E-4,England/CAMB-1AEDC0/2020:5.5E-4)0.839:5.5E-4)0.490:5.5E-4,(England/CAMB-1B1137/2020:5.5E-4,England/CAMB-1B00FF/2020:5.5E-4)0.920:5.5E-4)0.874:5.5E-4,England/CAMB-841B6/2020:5.5E-4)0.741:5.5E-4)0.770:5.5E-4,England/CAMB-76409/2020:5.5E-4)0.728:5.5E-4,(England/CAMB-79B4D/2020:5.5E-4,(England/CAMB-754FB/2020:5.5E-4,England/CAMB-76F71/2020:5.5E-4)1.000:5.5E-4)0.000:5.5E-4)1.000:5.5E-4)1.000:5.5E-4,(England/CAMB-77F16/2020:5.5E-4,England/20188033304/2020:5.5E-4)0.474:5.5E-4)0.000:5.5E-4,Sweden/20-07171/2020:5.5E-4)0.736:5.5E-4)0.726:5.5E-4)0.000:5.5E-4,((((((((Russia/StPetersburg-RII7553S/2020:5.5E-4,Russia/StPetersburg-RII7557S/2020:5.5E-4)0.752:5.5E-4,Russia/StPetersburg-RII8298S/2020:5.5E-4)0.981:5.5E-4,Russia/StPetersburg-RII8890S/2020:5.5E-4)0.019:5.5E-4,(Russia/StPetersburg-RII7581S/2020:5.5E-4,Russia/StPetersburg-RII7594S/2020:5.5E-4)0.924:5.5E-4)0.684:5.5E-4,(England/LIVE-9D545/2020:5.5E-4,Switzerland/120171/2020:5.5E-4)0.863:5.5E-4)0.000:5.5E-4,((England/20176046604/2020:5.5E-4,(Scotland/EDB3594/2020:5.5E-4,(Spain/COV001908/2020:5.5E-4,(Spain/COV001429/2020:5.5E-4,(Spain/COV001426/2020:5.5E-4,Spain/Donostia-San_Sebastian_COV003252/2020:5.5E-4)0.000:5.5E-4)0.716:5.5E-4)0.000:5.5E-4)0.625:5.5E-4)0.688:5.5E-4,(Spain/Valencia636/2020:5.5E-4,(Spain/Albacete-COV003783/2020:5.5E-4,(England/NORT-294DDB/2020:5.5E-4,(((Wales/PHWC-164D7B/2020:5.5E-4,(Wales/PHWC-3459B/2020:5.5E-4,Wales/PHWC-31D78/2020:5.5E-4)1.000:5.5E-4)0.000:5.5E-4,((Wales/PHWC-33796/2020:5.5E-4,Wales/PHWC-165590/2020:5.5E-4)0.770:5.5E-4,(((Wales/PHWC-356A6/2020:5.5E-4,Wales/PHWC-35CD1/2020:5.5E-4)1.000:5.5E-4,Wales/PHWC-33AF7/2020:5.5E-4)1.000:5.5E-4,Wales/PHWC-164537/2020:5.5E-4)0.000:5.5E-4)0.894:5.5E-4)0.939:6.8E-4,(England/NORW-EB214/2020:5.5E-4,England/NORW-E9BA2/2020:5.5E-4)0.764:5.5E-4)0.280:5.5E-4)0.292:5.5E-4)0.523:5.5E-4)0.951:5.5E-4)0.418:5.5E-4)0.979:5.5E-4,(Russia/StPetersburg-RII4944S/2020:5.5E-4,England/20169030004/2020:5.5E-4)0.997:5.5E-4)0.918:5.5E-4,(England/CAMB-7CBE0/2020:5.5E-4,((Turkey/HSGM-11520/2020:5.5E-4,Canada/Qc-L00240569/2020:5.5E-4)0.000:5.5E-4,((((((England/BRIS-12A254/2020:5.5E-4,(England/BRIS-122A27/2020:5.5E-4,England/BRIS-125CC4/2020:5.5E-4)0.000:5.5E-4)1.000:5.5E-4,(Wales/PHWC-28FBA/2020:5.5E-4,(England/BRIS-128FD7/2020:5.5E-4,England/BRIS-12282D/2020:5.5E-4)0.472:5.5E-4)0.997:5.5E-4)0.000:5.5E-4,(Wales/PHWC-2E9B6/2020:5.5E-4,England/BRIS-122EFE/2020:5.5E-4)0.719:5.5E-4)1.000:5.5E-4,England/20129040602/2020:5.5E-4)0.891:5.5E-4,(((England/BRIS-122ED0/2020:5.5E-4,England/BRIS-123A44/2020:5.5E-4)1.000:5.5E-4,England/20154083504/2020:5.5E-4)0.833:5.5E-4,((England/BRIS-12A1EE/2020:5.5E-4,(England/SHEF-C0D50/2020:5.5E-4,(England/BRIS-1279E9/2020:5.5E-4,England/BRIS-12DFD2/2020:5.5E-4)0.733:5.5E-4)1.000:5.5E-4)0.000:5.5E-4,(((England/BRIS-126829/2020:5.5E-4,((England/BRIS-126795/2020:0.0,England/BRIS-128A12/2020:0.0):5.5E-4,England/BRIS-129C84/2020:5.5E-4)0.000:5.5E-4)1.000:5.5E-4,(England/BRIS-12BD16/2020:5.5E-4,England/BRIS-128159/2020:5.5E-4)0.921:5.5E-4)0.000:5.5E-4,(((England/BRIS-12806B/2020:5.5E-4,England/BRIS-128001/2020:5.5E-4)1.000:5.5E-4,England/BRIS-129C48/2020:5.5E-4)0.000:5.5E-4,(((England/BRIS-1289D9/2020:5.5E-4,England/BRIS-12A88F/2020:5.5E-4)1.000:5.5E-4,England/BRIS-12DC53/2020:5.5E-4)0.000:5.5E-4,England/BRIS-12814A/2020:5.5E-4)0.000:5.5E-4)0.000:5.5E-4)0.739:5.5E-4)1.000:5.5E-4)1.000:5.5E-4)0.753:5.5E-4,England/BRIS-124BAA/2020:5.5E-4)0.794:5.5E-4)0.744:5.5E-4)0.904:5.5E-4)0.000:5.5E-4)0.000:5.5E-4,(((((((Austria/CeMM0127/2020:5.5E-4,England/CAMB-78A50/2020:5.5E-4)0.706:5.5E-4,(Italy/CR-9491-26Feb/2020:5.5E-4,((Spain/COV002603/2020:5.5E-4,((((England/BRIS-126407/2020:5.5E-4,England/NORT-283FAC/2020:5.5E-4)0.777:5.5E-4,((England/EXET-135E07/2020:6.0E-4,(Australia/WA18/2020:7.9E-4,England/20196025004/2020:5.0E-4)0.432:5.5E-4)0.915:5.5E-4,(Spain/Valencia25/2020:5.5E-4,England/LIVE-9F65F/2020:5.5E-4)0.892:5.5E-4)0.000:5.5E-4)0.458:5.5E-4,(England/CAMB-77C4C/2020:5.5E-4,(England/CAMB-7C0E1/2020:0.0,England/CAMB-7C254/2020:0.0):5.5E-4)0.776:5.5E-4)0.000:5.5E-4,((Portugal/PT0561/2020:5.5E-4,(Portugal/PT0556/2020:5.5E-4,(Portugal/PT0557/2020:5.5E-4,England/CAMB-1B097C/2020:5.5E-4)0.362:5.5E-4)0.706:5.5E-4)0.403:5.5E-4,(England/SHEF-CBFE6/2020:5.5E-4,(England/SHEF-C02AC/2020:5.5E-4,England/CAMB-7243A/2020:5.5E-4)0.000:5.5E-4)0.934:5.5E-4)0.798:5.5E-4)0.460:5.5E-4)0.468:5.5E-4,((England/LOND-D4287/2020:0.0,England/LOND-D4BF5/2020:0.0):5.5E-4,Ghana/2914_S8/2020:5.5E-4)0.760:5.5E-4)0.466:5.5E-4)0.000:5.5E-4)0.436:5.5E-4,(England/20149006004/2020:5.5E-4,(England/BRIS-125CE2/2020:5.2E-4,England/20169034804/2020:5.5E-4)0.000:5.5E-4)0.735:5.5E-4)0.223:5.5E-4,(England/CAMB-1ADDD0/2020:5.5E-4,(Mexico/CDMX-INER_03/2020:0.00104,Switzerland/120231/2020:5.5E-4)0.986:5.5E-4)0.953:5.5E-4)0.000:5.5E-4,England/20149012704/2020:5.5E-4)0.421:5.5E-4,(England/20198006204/2020:5.5E-4,(England/CAMB-739EF/2020:5.5E-4,England/CAMB-7DDBC/2020:5.5E-4)0.918:5.5E-4)0.720:5.5E-4)0.790:5.5E-4,(Austria/CeMM0140/2020:5.5E-4,(((((England/CAMB-76B6E/2020:5.5E-4,(Morocco/RMPS-08/2020:5.5E-4,(England/CAMB-7A11D/2020:5.5E-4,(England/CAMB-1B0A79/2020:5.5E-4,England/CAMB-7A1D1/2020:5.5E-4)0.000:5.5E-4)0.875:5.5E-4)0.811:5.5E-4)0.000:5.5E-4,NorthernIreland/NIRE-FC27A/2020:5.5E-4)0.588:5.5E-4,England/20144000904/2020:5.5E-4)0.738:5.5E-4,NewZealand/20VR2035/2020:5.5E-4)0.971:5.5E-4,((CzechRepublic/IAB_1/2020:5.5E-4,CzechRepublic/IAB_15/2020:5.5E-4)0.754:5.5E-4,(((((NewZealand/20VR2092/2020:5.5E-4,Iceland/362/2020:5.5E-4)0.599:5.5E-4,USA/TX-HMH065/2020:5.5E-4)0.759:5.5E-4,Belgium/BM-030687/2020:5.5E-4)0.000:5.5E-4,((Brazil/L5_CD25/2020:5.5E-4,(England/LOND-D381D/2020:5.5E-4,(England/LOND-D581B/2020:5.5E-4,England/LOND-D72A2/2020:5.5E-4)0.000:5.5E-4)0.564:5.5E-4)0.359:5.5E-4,England/CAMB-7CE41/2020:5.5E-4)0.750:5.5E-4)1.000:5.5E-4,((((Germany/NRW-27/2020:5.5E-4,((Portugal/PT0559/2020:0.0,Portugal/PT0560/2020:0.0):6.7E-4,Denmark/ALAB-SSI-740/2020:5.5E-4)0.941:5.5E-4)0.725:5.5E-4,USA/TX-HMH0149/2020:5.5E-4)0.000:5.5E-4,((Denmark/ALAB-SSI-625/2020:5.5E-4,USA/TX-HMH054/2020:5.5E-4)0.924:5.5E-4,Wales/PHWC-1626DC/2020:6.6E-4)0.000:5.5E-4)0.937:5.5E-4,(England/NORT-2958E8/2020:5.5E-4,Finland/14M3/2020:5.5E-4)0.499:5.5E-4)0.000:5.5E-4)1.000:5.5E-4)0.756:5.5E-4)0.128:5.5E-4)0.749:5.5E-4)0.861:5.5E-4)0.166:5.5E-4)0.057:5.5E-4)0.041:5.5E-4,Australia/VIC356/2020:5.5E-4)0.490:5.5E-4,USA/CA-CZB-1678/2020:5.5E-4)0.493:5.5E-4)0.480:5.5E-4)0.145:5.5E-4)0.391:5.5E-4)0.490:5.5E-4)0.429:5.5E-4)0.463:5.5E-4,(((Wales/PHWC-24EFD/2020:5.5E-4,England/CAMB-72476/2020:5.5E-4)0.769:5.5E-4,(((England/LOND-D67E0/2020:5.5E-4,(England/CAMB-81C03/2020:5.5E-4,(England/CAMB-7A784/2020:5.5E-4,England/CAMB-7D7EB/2020:5.5E-4)0.798:5.5E-4)0.431:5.5E-4)0.408:5.5E-4,(England/20139062304/2020:5.5E-4,England/20142025404/2020:5.5E-4)0.868:5.5E-4)0.275:5.5E-4,((England/SHEF-C079E/2020:5.5E-4,((((England/SHEF-CCB5A/2020:5.5E-4,England/SHEF-CB432/2020:5.5E-4)1.000:5.5E-4,(((England/SHEF-C95AA/2020:5.5E-4,(England/SHEF-D30F7/2020:5.5E-4,England/SHEF-CE4E4/2020:5.5E-4)1.000:5.5E-4)1.000:5.5E-4,England/SHEF-CFA1E/2020:5.5E-4)1.000:5.5E-4,England/SHEF-CECEC/2020:5.5E-4)1.000:5.5E-4)0.000:5.5E-4,(((England/SHEF-C6F27/2020:5.5E-4,(England/SHEF-D2104/2020:5.5E-4,England/SHEF-CAA5F/2020:5.5E-4)0.000:5.5E-4)0.599:5.5E-4,England/SHEF-C2AC0/2020:5.5E-4)0.000:5.5E-4,(((England/SHEF-C722D/2020:0.0,England/SHEF-C7FF9/2020:0.0,England/SHEF-C8013/2020:0.0):5.5E-4,(England/SHEF-C4071/2020:5.5E-4,England/SHEF-D2BF7/2020:5.5E-4)0.000:5.5E-4)1.000:5.5E-4,England/SHEF-CA284/2020:5.5E-4)1.000:5.5E-4)0.000:5.5E-4)0.997:5.5E-4,(England/SHEF-C179D/2020:0.0,England/SHEF-C7937/2020:0.0,England/SHEF-C8C2E/2020:0.0,England/SHEF-CA4BB/2020:0.0,England/SHEF-D1053/2020:0.0):5.5E-4)0.921:5.5E-4)0.922:5.5E-4,(England/SHEF-BFD27/2020:5.5E-4,England/20144016004/2020:5.5E-4)0.624:5.5E-4)0.791:5.5E-4)0.000:5.5E-4)0.741:5.5E-4,(England/BRIS-126391/2020:5.5E-4,Wales/PHWC-2B5C4/2020:5.5E-4)0.806:5.5E-4)0.000:5.5E-4)0.343:5.5E-4,((England/OXON-ACE84/2020:5.5E-4,(England/OXON-B2155/2020:5.5E-4,(England/OXON-B0F11/2020:5.5E-4,England/CAMB-7C1C0/2020:5.5E-4)0.998:5.5E-4)0.749:5.5E-4)0.738:5.5E-4,(England/BRIS-127C4A/2020:5.5E-4,(England/CAMB-1AAC03/2020:5.5E-4,England/LCST-24D70AE/2020:5.5E-4)0.000:5.5E-4)1.000:5.5E-4)0.726:5.5E-4)0.000:5.5E-4,(((England/CAMB-7B98D/2020:5.5E-4,(Australia/VIC226/2020:5.5E-4,Australia/VIC228/2020:5.5E-4)0.893:5.5E-4)0.920:5.5E-4,Wales/PHWC-2D28F/2020:5.5E-4)0.757:5.5E-4,Sweden/20-51955/2020:5.5E-4)0.000:5.5E-4)0.000:5.5E-4)0.485:5.5E-4)0.482:5.5E-4)0.494:5.5E-4)0.499:5.5E-4)0.488:5.5E-4)0.455:5.5E-4)0.487:5.5E-4,England/20139027404/2020:5.5E-4)0.269:5.5E-4,((Wales/PHWC-27D1B/2020:5.5E-4,(England/BRIS-123B7E/2020:5.5E-4,(England/NORT-2896FC/2020:5.5E-4,(England/BRIS-1284F6/2020:5.5E-4,England/BRIS-12D45B/2020:5.5E-4)0.860:5.5E-4)0.745:5.5E-4)0.926:5.5E-4)0.617:5.5E-4,Wales/PHWC-27B4E/2020:5.5E-4)0.736:5.5E-4)0.000:5.5E-4)0.099:5.5E-4,(hCoV-19/Italy/AMC1-4634/2020|EPI_ISL_457825|2020-03-25:0.0,Italy/AMC1-4634/2020:0.0):5.5E-4)0.000:5.5E-4,(England/20134007104/2020:5.5E-4,(England/20134007004/2020:5.5E-4,((England/20124030802/2020:5.5E-4,(England/LOND-D376B/2020:5.5E-4,England/LOND-D6319/2020:5.5E-4)0.599:5.5E-4)0.679:5.5E-4,(England/CAMB-1AB3B2/2020:5.5E-4,(Finland/29M60S1/2020:5.5E-4,(England/LOND-D4BB9/2020:5.5E-4,((England/LOND-D374D/2020:0.0,England/LOND-D49BF/2020:0.0):5.5E-4,England/LOND-D707B/2020:5.5E-4)0.000:5.5E-4)1.000:5.5E-4)1.000:5.5E-4)0.385:5.5E-4)0.923:5.5E-4)0.649:5.5E-4)0.748:5.5E-4)0.453:5.5E-4)0.495:5.5E-4,((England/NOTT-10FA4E/2020:5.5E-4,Wales/PHWC-2BC65/2020:5.5E-4)0.000:5.5E-4,(Bangladesh/BCSIR-NILMRC_114/2020:5.0E-4,Wales/PHWC-16252A/2020:5.5E-4)0.824:5.5E-4)0.914:5.5E-4)0.440:5.5E-4)0.519:5.5E-4,(Wales/PHWC-2C736/2020:5.5E-4,(Wales/PHWC-269FA/2020:5.5E-4,Wales/PHWC-279DB/2020:5.5E-4)0.748:5.5E-4)0.887:5.5E-4)0.000:5.5E-4)0.494:5.5E-4,((Wales/PHWC-2D683/2020:5.5E-4,(((England/NOTT-112037/2020:6.0E-4,(England/BIRM-611EC/2020:5.5E-4,(England/BIRM-611DD/2020:5.5E-4,England/NOTT-111E5C/2020:5.5E-4)0.000:5.5E-4)0.969:6.6E-4)0.000:5.5E-4,England/NOTT-110C62/2020:5.5E-4)0.000:5.5E-4,England/NOTT-110A95/2020:5.5E-4)0.914:5.5E-4)0.853:5.5E-4,(Wales/PHWC-28530/2020:5.5E-4,(Wales/PHWC-25BD7/2020:5.5E-4,England/20139053004/2020:5.2E-4)0.000:5.5E-4)0.278:5.5E-4)0.741:5.5E-4)0.276:5.5E-4,((Sweden/20-50360/2020:0.0,Sweden/20-50361/2020:0.0):5.5E-4,Scotland/CVR2354/2020:5.5E-4)0.732:5.5E-4)0.505:5.5E-4,Israel/CVL-n-6035/2020:5.5E-4)0.566:5.5E-4)0.506:5.5E-4,England/OXON-ACAEA/2020:5.5E-4)0.000:5.5E-4)0.500:5.5E-4)0.493:5.5E-4,(Russia/StPetersburg-RII8350S/2020:5.5E-4,((Wales/PHWC-25EFC/2020:5.5E-4,(SouthAfrica/Tygerberg_35/2020:5.5E-4,(England/CAMB-7CC38/2020:5.5E-4,England/CAMB-830E7/2020:5.5E-4)0.865:5.5E-4)0.745:5.5E-4)0.000:5.5E-4,Chile/Santiago-2/2020:5.5E-4)0.000:5.5E-4)0.789:5.5E-4)0.000:5.5E-4,((England/NORT-289708/2020:5.5E-4,((Latvia/015/2020:5.5E-4,(Wales/PHWC-2BD80/2020:5.5E-4,((Latvia/020/2020:0.0,Latvia/021/2020:0.0):5.5E-4,Latvia/022/2020:5.5E-4)0.916:5.5E-4)0.503:5.5E-4)0.913:5.5E-4,Wales/PHWC-2A7ED/2020:5.5E-4)0.705:5.5E-4)0.452:5.5E-4,Wales/PHWC-2525A/2020:5.5E-4)0.762:5.5E-4)0.323:5.5E-4,Russia/StPetersburg-RII6060S/2020:5.5E-4)0.374:5.5E-4,(Switzerland/101191/2020:5.5E-4,Wales/PHWC-2C8CA/2020:5.5E-4)0.732:5.5E-4)0.354:5.5E-4)0.509:5.5E-4)0.499:5.5E-4,(Wales/PHWC-26E37/2020:5.5E-4,(USA/CA-CZB-1105/2020:5.5E-4,USA/CA-CZB-1108/2020:5.5E-4)0.695:5.5E-4)0.000:5.5E-4)0.438:5.5E-4,(Sweden/20-14178/2020:5.5E-4,Australia/SAP204/2020:5.5E-4)0.749:5.5E-4)0.485:5.5E-4)0.504:5.5E-4,Wales/PHWC-25375/2020:5.5E-4)0.380:5.5E-4)0.516:5.5E-4)0.512:5.5E-4,England/OXON-B2647/2020:5.5E-4)0.518:5.5E-4)0.508:5.5E-4,Wales/PHWC-26981/2020:5.5E-4)0.509:5.5E-4)0.508:5.5E-4)0.508:5.5E-4)0.507:5.5E-4)0.508:5.5E-4,England/20144014604/2020:5.5E-4)0.000:5.5E-4)0.519:5.5E-4,England/OXON-B0ED8/2020:5.5E-4)0.000:5.5E-4,((((((((England/OXON-AD050/2020:5.5E-4,(((England/OXON-AE7F0/2020:5.5E-4,England/OXON-B14D5/2020:5.5E-4)0.000:5.5E-4,England/OXON-AE954/2020:5.5E-4)0.000:5.5E-4,((England/OXON-ADBB9/2020:0.0,England/OXON-AEBB8/2020:0.0):5.5E-4,(England/OXON-AFA9C/2020:5.5E-4,(England/OXON-AD75B/2020:0.0,England/OXON-AE259/2020:0.0,England/OXON-AF9EA/2020:0.0,England/OXON-B195E/2020:0.0,England/OXON-B1B76/2020:0.0):5.5E-4)0.000:5.5E-4)0.000:5.5E-4)0.757:5.5E-4)0.000:5.5E-4,(England/OXON-ACCF3/2020:5.5E-4,England/OXON-AD6F4/2020:5.5E-4)0.727:5.5E-4)0.000:5.5E-4,(England/OXON-AD23C/2020:5.5E-4,England/OXON-AEC5B/2020:5.5E-4)0.000:5.5E-4)0.996:5.5E-4,(England/OXON-ADD77/2020:0.0,England/OXON-AE17A/2020:0.0,England/OXON-AE4DB/2020:0.0,England/OXON-AE909/2020:0.0,England/OXON-B063A/2020:0.0,England/OXON-B145D/2020:0.0):5.5E-4)0.938:5.5E-4,England/OXON-AE392/2020:5.5E-4)0.000:5.5E-4,(England/OXON-AF9BD/2020:5.5E-4,(((England/PORT-2D0EA3/2020:5.5E-4,England/CAMB-82446/2020:5.5E-4)0.000:5.5E-4,England/OXON-AF3BF/2020:5.5E-4)0.991:5.5E-4,England/OXON-AFBD5/2020:5.5E-4)0.977:5.5E-4)0.971:5.5E-4)0.000:5.5E-4,(England/OXON-B0412/2020:5.5E-4,((((England/OXON-AF6A7/2020:5.5E-4,(England/OXON-B102C/2020:5.5E-4,(England/OXON-B2559/2020:5.5E-4,England/OXON-AF337/2020:5.5E-4)0.156:5.5E-4)0.992:5.5E-4)1.000:5.5E-4,(England/OXON-AE31A/2020:0.0,England/OXON-AE374/2020:0.0,England/OXON-AE49F/2020:0.0,England/OXON-AE778/2020:0.0,England/OXON-AEA06/2020:0.0,England/OXON-AEAD9/2020:0.0,England/OXON-AEB9A/2020:0.0,England/OXON-AEC3D/2020:0.0,England/OXON-AF759/2020:0.0,England/OXON-AF81A/2020:0.0,England/OXON-AFF15/2020:0.0,England/OXON-B005A/2020:0.0,England/OXON-B0193/2020:0.0):5.5E-4)0.000:5.5E-4,((England/OXON-AE453/2020:5.5E-4,((England/OXON-AE3DE/2020:5.5E-4,((England/OXON-AE936/2020:5.5E-4,England/OXON-B1AD3/2020:5.5E-4)0.924:5.5E-4,((England/OXON-B01B1/2020:5.5E-4,(England/OXON-AD13F/2020:5.5E-4,England/OXON-B1718/2020:5.5E-4)0.865:5.5E-4)1.000:5.5E-4,(England/OXON-AF5D7/2020:5.5E-4,England/OXON-B1FF2/2020:5.5E-4)0.691:5.5E-4)0.998:5.5E-4)0.973:5.5E-4)0.000:5.5E-4,((England/OXON-B1A3D/2020:5.5E-4,England/OXON-AFC3C/2020:5.5E-4)0.855:5.5E-4,(((((England/OXON-B0CED/2020:5.5E-4,England/OXON-AEB5E/2020:5.5E-4)0.745:5.5E-4,England/OXON-B0676/2020:5.5E-4)0.994:5.5E-4,England/OXON-AE05F/2020:5.5E-4)0.944:5.5E-4,England/OXON-AFF7F/2020:5.5E-4)0.723:5.5E-4,(England/OXON-ADADA/2020:5.5E-4,(England/OXON-B01A2/2020:5.5E-4,(England/OXON-ADC7A/2020:5.5E-4,England/OXON-B07FB/2020:5.5E-4)0.779:5.5E-4)0.934:5.5E-4)0.000:5.5E-4)0.744:5.5E-4)0.727:5.5E-4)0.995:5.5E-4)0.403:5.5E-4,(England/OXON-B055B/2020:5.5E-4,(England/OXON-ADF17/2020:5.5E-4,England/OXON-AF7B3/2020:5.5E-4)0.000:5.5E-4)0.738:5.5E-4)0.000:5.5E-4)0.000:5.5E-4,((((((England/PORT-2CF44B/2020:5.5E-4,England/PORT-2CF43C/2020:5.5E-4)0.850:5.5E-4,(England/OXON-AFDB1/2020:5.5E-4,(England/PORT-2CFC8F/2020:5.5E-4,(England/PORT-2CF8C7/2020:5.5E-4,(England/PORT-2CFD04/2020:5.5E-4,England/PORT-2CF557/2020:5.5E-4)1.000:5.5E-4)0.000:5.5E-4)0.763:5.5E-4)0.000:5.5E-4)0.443:5.5E-4,England/PORT-2D0F91/2020:5.5E-4)0.930:5.5E-4,(England/PORT-2D0140/2020:5.5E-4,England/OXON-B0FE4/2020:5.5E-4)0.628:5.5E-4)0.000:5.5E-4,(England/OXON-B08DA/2020:5.5E-4,England/PORT-2D0F82/2020:5.5E-4)0.731:5.5E-4)0.000:5.5E-4,(England/OXON-ADFBD/2020:5.5E-4,(((England/OXON-B001E/2020:5.5E-4,England/OXON-AF3FB/2020:5.5E-4)1.000:5.5E-4,England/OXON-B003C/2020:5.5E-4)0.957:5.5E-4,((England/OXON-ADCF2/2020:0.0,England/OXON-AE57E/2020:0.0,England/OXON-AE9FA/2020:0.0,England/OXON-AEB21/2020:0.0,England/OXON-AFAE7/2020:0.0):5.5E-4,England/OXON-AF610/2020:5.5E-4)0.000:5.5E-4)0.917:5.5E-4)0.736:5.5E-4)0.000:5.5E-4)0.000:5.5E-4)0.868:5.5E-4)0.000:5.5E-4,((England/OXON-AF917/2020:5.5E-4,(((England/OXON-B0694/2020:5.5E-4,(England/OXON-B01DF/2020:5.5E-4,((England/OXON-ADA34/2020:5.5E-4,England/OXON-AD454/2020:5.5E-4)0.998:5.5E-4,England/OXON-ADAF8/2020:5.5E-4)0.884:5.5E-4)1.000:5.5E-4)0.728:5.5E-4,((England/OXON-AE07D/2020:0.0,England/OXON-AF7D1/2020:0.0,England/OXON-AFA32/2020:0.0,England/OXON-B011B/2020:0.0,England/OXON-B0351/2020:0.0,England/OXON-B0597/2020:0.0):5.5E-4,(England/OXON-AF3DD/2020:5.5E-4,England/OXON-AF416/2020:5.5E-4)0.000:5.5E-4)0.000:5.5E-4)1.000:5.5E-4,England/OXON-AEBC7/2020:5.5E-4)1.000:5.5E-4)0.548:5.5E-4,((England/OXON-AF971/2020:5.5E-4,(England/OXON-B03BB/2020:5.5E-4,England/OXON-AFD75/2020:5.5E-4)0.000:5.5E-4)1.000:5.5E-4,(England/OXON-AD5D9/2020:5.5E-4,England/OXON-AE6E4/2020:5.5E-4)0.741:5.5E-4)0.714:5.5E-4)0.928:5.5E-4)0.738:5.5E-4)0.508:5.5E-4,England/OXON-B13E7/2020:5.5E-4)0.000:5.5E-4)0.492:5.5E-4,Russia/StPetersburg-RII4532V/2020:5.5E-4)0.521:5.5E-4,Russia/Primorskiy-79001/2020:5.5E-4)0.519:5.5E-4,Wales/PHWC-163ADF/2020:5.5E-4)0.352:5.5E-4)0.000:5.5E-4,(((England/CAMB-81B60/2020:5.5E-4,England/CAMB-7D806/2020:5.5E-4)0.918:5.5E-4,(England/20138012802/2020:5.5E-4,England/LIVE-9BC33/2020:5.5E-4)0.000:5.5E-4)1.000:5.5E-4,England/20149052904/2020:5.5E-4)0.559:5.5E-4)0.000:5.5E-4)0.458:5.5E-4)0.504:5.5E-4,Singapore/122/2020:5.5E-4)0.526:5.5E-4,Kuwait/KU008/2020:5.5E-4)0.501:5.5E-4)0.508:5.5E-4)0.300:5.5E-4)0.538:5.5E-4)0.502:5.5E-4)0.487:5.5E-4)0.000:5.5E-4,(England/CAMB-843FC/2020:5.5E-4,(Switzerland/101178/2020:5.5E-4,England/CAMB-76111/2020:5.5E-4)0.729:5.5E-4)0.639:5.5E-4)0.000:5.5E-4)0.494:5.5E-4)0.492:5.5E-4,(England/20168001304/2020:5.5E-4,England/20139035504/2020:5.5E-4)0.766:5.5E-4)0.000:5.5E-4)0.575:5.5E-4)0.494:5.5E-4,England/201360069/2020:5.5E-4)0.386:5.5E-4)0.488:5.5E-4)0.529:5.5E-4,(Germany/BAV-MVP0027/2020:5.5E-4,(Greece/13/2020:5.5E-4,(Greece/154/2020:5.5E-4,(Greece/141/2020:5.5E-4,(Greece/202_32984/2020:0.0,Greece/208_33922/2020:0.0):5.5E-4)0.000:5.5E-4)1.000:5.5E-4)0.727:5.5E-4)0.727:5.5E-4)0.022:5.5E-4)0.000:5.5E-4)0.509:5.5E-4,(England/OXON-AFCA5/2020:0.0,England/OXON-B002D/2020:0.0):5.5E-4)0.107:5.5E-4)0.000:5.5E-4)0.213:5.5E-4,((((England/NOTT-10EDDD/2020:5.5E-4,England/BRIS-1232F1/2020:5.5E-4)0.000:5.5E-4,(England/CAMB-1AF06C/2020:5.5E-4,England/LIVE-994B5/2020:5.5E-4)0.000:5.5E-4)0.442:5.5E-4,Sweden/20-07480/2020:5.5E-4)0.000:5.5E-4,((England/CAMB-1AABAC/2020:5.5E-4,England/CAMB-762B4/2020:5.5E-4)0.000:5.5E-4,England/CAMB-80C7D/2020:5.5E-4)0.394:5.5E-4)0.753:5.5E-4)0.174:5.5E-4,Sweden/20-08101/2020:5.5E-4)0.028:5.5E-4,(((((Wales/PHWC-26E19/2020:5.5E-4,(Italy/IZSPB_854/2020:5.5E-4,Taiwan/TSGH-05/2020:5.5E-4)0.131:5.5E-4)0.432:5.5E-4,Wales/PHWC-163A39/2020:5.5E-4)0.125:5.5E-4,(Peru/010/2020:5.5E-4,England/BRIS-1259EB/2020:5.5E-4)0.807:5.5E-4)0.000:5.5E-4,(((England/CAMB-7BDEB/2020:5.5E-4,((England/CAMB-7BAB7/2020:5.5E-4,(England/CAMB-1AF952/2020:5.5E-4,England/CAMB-77918/2020:5.5E-4)0.000:5.5E-4)1.000:5.5E-4,England/CAMB-7F084/2020:5.5E-4)1.000:5.5E-4)0.000:5.5E-4,England/CAMB-1AAB9D/2020:5.5E-4)0.920:5.5E-4,(England/20132108004/2020:5.5E-4,Italy/VR_20COV25-80/2020:5.5E-4)1.000:5.5E-4)0.464:5.5E-4)0.426:5.5E-4,Singapore/314/2020:5.5E-4)0.124:5.5E-4)0.039:5.5E-4)0.455:5.5E-4)0.517:5.5E-4,England/201640252/2020:5.5E-4)0.490:5.5E-4)0.468:5.5E-4,England/20136103104/2020:5.5E-4)0.474:5.5E-4,(Italy/VR_20COV17-11/2020:0.0,Italy/VR_20COV31-18/2020:0.0):5.5E-4)0.473:5.5E-4,England/20129174804/2020:5.5E-4)0.433:5.5E-4)0.471:5.5E-4,England/20136102904/2020:5.5E-4)0.484:5.5E-4,((England/201161466/2020:5.5E-4,(((Wales/PHWC-2857C/2020:5.5E-4,(England/BRIS-125D2B/2020:5.5E-4,England/BRIS-123974/2020:5.5E-4)0.916:5.5E-4)0.777:5.5E-4,((Scotland/CVR3085/2020:5.5E-4,((England/20132100204/2020:5.5E-4,England/NORT-282620/2020:5.5E-4)0.734:5.5E-4,((England/BRIS-122571/2020:5.5E-4,(((England/BRIS-123297/2020:5.5E-4,England/BRIS-12381D/2020:5.5E-4)0.000:5.5E-4,(England/BRIS-1232A6/2020:5.5E-4,England/BRIS-12380E/2020:5.5E-4)0.000:5.5E-4)0.917:5.5E-4,(England/NORT-282CC4/2020:0.0,England/NORT-282D49/2020:0.0,England/NORT-283CF0/2020:0.0):5.5E-4)0.000:5.5E-4)1.000:5.5E-4,England/BRIS-125295/2020:5.5E-4)0.000:5.5E-4)1.000:5.5E-4)0.559:5.5E-4,((((England/NORT-28464C/2020:5.5E-4,(England/20166017804/2020:5.5E-4,(England/NORT-294FF3/2020:5.5E-4,((Scotland/CVR3049/2020:5.5E-4,(Scotland/CVR2770/2020:5.5E-4,(Scotland/CVR2771/2020:5.5E-4,(Scotland/CVR2494/2020:0.0,Scotland/CVR3202/2020:0.0):5.5E-4)0.000:5.5E-4)0.000:5.5E-4)0.912:5.5E-4,England/LCST-24D7026/2020:5.5E-4)0.000:5.5E-4)0.000:5.5E-4)0.478:5.5E-4)0.000:5.5E-4,(((England/NOTT-111D13/2020:5.5E-4,England/NOTT-112046/2020:5.5E-4)0.886:5.5E-4,England/CAMB-79A9B/2020:5.5E-4)0.000:5.5E-4,(England/CAMB-77040/2020:5.6E-4,((England/NORT-28118A/2020:5.5E-4,England/NORT-295C28/2020:5.5E-4)0.000:5.5E-4,(England/NORT-281E83/2020:5.5E-4,(Scotland/CVR3738/2020:5.5E-4,((Scotland/CVR3735/2020:5.5E-4,Scotland/CVR3807/2020:5.5E-4)0.000:5.5E-4,(Scotland/CVR3822/2020:5.5E-4,Scotland/CVR3368/2020:5.5E-4)0.000:5.5E-4)0.000:5.5E-4)0.890:5.5E-4)0.000:5.5E-4)0.729:5.5E-4)0.000:5.5E-4)0.000:5.5E-4)0.473:5.5E-4,England/NORT-294EE7/2020:5.5E-4)0.474:5.5E-4,England/NORT-284CD1/2020:5.5E-4)0.000:5.5E-4)0.728:5.5E-4)0.664:5.5E-4,England/CAMB-75ACC/2020:5.5E-4)0.464:5.5E-4)0.538:5.5E-4,(SouthAfrica/KRISP-107/2020:6.3E-4,Canada/Qc-L00240642/2020:5.5E-4)0.429:5.5E-4)0.723:5.5E-4)0.473:5.5E-4,Estonia/ChVir4292/2020:5.5E-4)0.000:5.5E-4,(((England/NORW-E789E/2020:5.5E-4,Australia/VIC674/2020:5.5E-4)0.000:5.5E-4,((((((England/BRIS-12AD26/2020:0.0,England/CAMB-72DE4/2020:0.0,England/CAMB-805CD/2020:0.0):5.5E-4,(England/BRIS-12482B/2020:0.0,England/BRIS-124928/2020:0.0,England/BRIS-12520E/2020:0.0,England/BRIS-125462/2020:0.0,England/CAMB-73536/2020:0.0,England/CAMB-73572/2020:0.0,England/CAMB-76005/2020:0.0,England/CAMB-76630/2020:0.0,England/CAMB-76D68/2020:0.0,England/CAMB-78BA8/2020:0.0,England/CAMB-78E27/2020:0.0,England/CAMB-7A274/2020:0.0,England/CAMB-7C667/2020:0.0,England/CAMB-7CA6B/2020:0.0,England/CAMB-7CC65/2020:0.0,England/CAMB-7CD71/2020:0.0,England/CAMB-7D5F0/2020:0.0,England/CAMB-7EFA6/2020:0.0,England/CAMB-7F154/2020:0.0,England/CAMB-7F3B8/2020:0.0,England/CAMB-80800/2020:0.0,England/CAMB-809B2/2020:0.0,England/CAMB-817B7/2020:0.0,England/CAMB-81D00/2020:0.0,England/CAMB-81D6A/2020:0.0,England/CAMB-81DC4/2020:0.0,England/CAMB-83ADA/2020:0.0):5.5E-4)0.000:5.5E-4,(England/BRIS-1251F2/2020:0.0,England/BRIS-1255F6/2020:0.0):5.5E-4)0.982:5.5E-4,England/CAMB-75CB7/2020:5.5E-4)1.000:5.5E-4,Wales/PHWC-2ED6F/2020:5.5E-4)1.000:5.5E-4,(((((Wales/PHWC-325F7/2020:5.5E-4,((((England/CAMB-727C8/2020:0.0,England/CAMB-75D4B/2020:0.0,England/CAMB-75DD2/2020:0.0,England/CAMB-765F7/2020:0.0,England/CAMB-779DC/2020:0.0,England/CAMB-795A9/2020:0.0,England/CAMB-7A1E0/2020:0.0,England/CAMB-7D068/2020:0.0):5.5E-4,England/BRIS-122E67/2020:5.5E-4)1.000:5.5E-4,Wales/PHWC-35D0B/2020:5.5E-4)0.000:5.5E-4,(Wales/PHWC-2BFC6/2020:5.5E-4,Wales/PHWC-15D3DD/2020:5.5E-4)1.000:5.5E-4)1.000:5.5E-4)0.992:5.5E-4,((((((England/CAMB-79406/2020:5.5E-4,((England/CAMB-78F24/2020:5.5E-4,(England/CAMB-77778/2020:5.5E-4,(England/CAMB-7C8AD/2020:5.5E-4,(England/CAMB-73518/2020:5.5E-4,(England/CAMB-73642/2020:0.0,England/CAMB-816F6/2020:0.0,England/CAMB-83515/2020:0.0):5.5E-4)0.000:5.5E-4)1.000:5.5E-4)1.000:5.5E-4)0.000:5.5E-4,((England/BRIS-121E77/2020:0.0,England/BRIS-122E2B/2020:0.0,England/CAMB-71F67/2020:0.0,England/CAMB-731E7/2020:0.0,England/CAMB-73712/2020:0.0,England/CAMB-753D0/2020:0.0,England/CAMB-7759C/2020:0.0,England/CAMB-78CF0/2020:0.0,England/CAMB-797C1/2020:0.0,England/CAMB-79891/2020:0.0,England/CAMB-7A39F/2020:0.0,England/CAMB-7D174/2020:0.0,England/CAMB-7D62A/2020:0.0):5.5E-4,England/CAMB-7D7DC/2020:5.5E-4)0.000:5.5E-4)1.000:5.5E-4)1.000:5.5E-4,England/CAMB-77F52/2020:5.5E-4)1.000:5.5E-4,(England/BRIS-124CC5/2020:0.0,England/BRIS-125A60/2020:0.0):5.5E-4)1.000:5.5E-4,England/CAMB-72106/2020:5.5E-4)0.000:5.5E-4,(England/CAMB-82E75/2020:5.5E-4,(England/CAMB-71B81/2020:5.5E-4,(England/BRIS-1260E5/2020:5.5E-4,((England/CAMB-7CFE4/2020:5.5E-4,((England/CAMB-7E8BA/2020:5.5E-4,England/BRIS-124A43/2020:5.5E-4)0.000:5.5E-4,((England/CAMB-733B4/2020:5.5E-4,England/BRIS-125BE5/2020:5.5E-4)0.000:5.5E-4,England/CAMB-7F41F/2020:5.5E-4)0.000:5.5E-4)1.000:5.5E-4)1.000:5.5E-4,England/CAMB-1AA5EA/2020:5.5E-4)0.000:5.5E-4)1.000:5.5E-4)0.000:5.5E-4)0.996:5.5E-4)1.000:5.5E-4,(England/CAMB-7DCDD/2020:5.5E-4,(England/CAMB-75947/2020:5.5E-4,(NorthernIreland/NIRE-FAC41/2020:5.5E-4,((England/BRIS-123130/2020:0.0,England/CAMB-72221/2020:0.0):5.5E-4,((England/CAMB-72FFD/2020:0.0,England/CAMB-7D271/2020:0.0):5.5E-4,(England/CAMB-1B0930/2020:5.5E-4,England/BRIS-1252A4/2020:5.5E-4)0.999:5.5E-4)0.615:5.5E-4)1.000:5.5E-4)0.972:5.5E-4)0.892:5.5E-4)0.532:5.5E-4)0.999:5.5E-4)1.000:5.5E-4,Portugal/PT0450/2020:5.5E-4)0.000:5.5E-4,(((NorthernIreland/NIRE-FAA1A/2020:5.5E-4,England/BRIS-125D1C/2020:5.5E-4)0.786:5.5E-4,England/LIVE-990DF/2020:5.5E-4)0.000:5.5E-4,((England/CAMB-76F35/2020:5.5E-4,England/CAMB-7857D/2020:5.5E-4)0.766:5.5E-4,England/BRIS-125532/2020:5.5E-4)0.766:5.5E-4)0.999:5.5E-4)0.000:5.5E-4,((Scotland/EDB1652/2020:5.5E-4,England/CAMB-1ABEEE/2020:5.5E-4)0.929:5.5E-4,(Portugal/PT0558/2020:5.5E-4,(England/CAMB-7922A/2020:5.5E-4,(England/CAMB-79B6B/2020:5.5E-4,(England/CAMB-7CEBA/2020:5.5E-4,(England/CAMB-7BA5D/2020:5.5E-4,England/CAMB-831E4/2020:5.5E-4)1.000:5.5E-4)0.000:5.5E-4)0.777:5.5E-4)0.748:5.5E-4)0.396:5.5E-4)0.922:5.5E-4)0.000:5.5E-4)1.000:5.5E-4)0.925:5.5E-4,(Australia/VIC603/2020:5.5E-4,Australia/VIC409/2020:5.5E-4)1.000:5.5E-4)0.658:5.5E-4)0.477:5.5E-4)0.498:5.5E-4)0.082:5.5E-4,(England/CAMB-771C5/2020:5.5E-4,(Singapore/128/2020:5.5E-4,USA/WI-GMF-M00002/2020:5.5E-4)0.364:5.5E-4)0.743:5.5E-4)0.499:5.5E-4)0.000:5.5E-4,((England/201160658/2020:5.5E-4,(Wales/PHWC-2AED9/2020:5.5E-4,(Wales/PHWC-2B263/2020:5.5E-4,(((England/NORT-2894E3/2020:5.5E-4,England/CAMB-79CFF/2020:5.5E-4)0.000:5.5E-4,England/BRIS-124F17/2020:5.5E-4)1.000:5.5E-4,England/BRIS-12507D/2020:5.5E-4)1.000:5.5E-4)0.994:5.5E-4)0.930:5.5E-4)0.795:5.5E-4,((England/CAMB-84EBF/2020:5.5E-4,England/20170037604/2020:5.5E-4)0.992:5.5E-4,England/20166012904/2020:5.5E-4)0.992:5.5E-4)0.657:5.5E-4)0.496:5.5E-4,England/OXON-AEFBC/2020:5.5E-4)0.000:5.5E-4,((Singapore/271/2020:5.5E-4,(Israel/701002455/2020:5.5E-4,(England/BIRM-5F8CE/2020:5.5E-4,((England/BIRM-5FA6E/2020:5.5E-4,((England/BIRM-5F7FE/2020:5.5E-4,(England/BIRM-5FA5F/2020:5.5E-4,((England/BIRM-60FE3/2020:5.5E-4,(England/BIRM-5F961/2020:5.5E-4,England/BIRM-5F776/2020:5.5E-4)0.723:5.5E-4)0.902:5.5E-4,(England/BIRM-5FA8C/2020:5.5E-4,(Greece/40_36244/2020:5.5E-4,England/BIRM-5F20C/2020:5.5E-4)0.913:5.5E-4)0.000:5.5E-4)0.464:5.5E-4)0.462:5.5E-4)0.464:5.5E-4,England/BIRM-5FA31/2020:5.5E-4)0.464:5.5E-4)0.000:5.5E-4,(England/BIRM-60FC5/2020:5.5E-4,(England/BIRM-5F099/2020:5.5E-4,((England/BIRM-6103A/2020:5.5E-4,England/BIRM-5F7EF/2020:5.5E-4)1.000:5.5E-4,England/BIRM-60FB6/2020:5.5E-4)0.893:5.5E-4)0.965:5.5E-4)0.000:5.5E-4)0.913:5.5E-4)0.913:5.5E-4)0.000:5.5E-4)0.547:5.5E-4,Singapore/426/2020:5.5E-4)0.753:5.5E-4)0.000:5.5E-4)0.499:5.5E-4)0.499:5.5E-4,Wales/PHWC-3280D/2020:5.5E-4)0.000:5.5E-4,(((Wales/PHWC-15D2A3/2020:5.5E-4,Wales/PHWC-31AAE/2020:5.5E-4)0.000:5.5E-4,Australia/SAP134/2020:5.5E-4)0.998:5.5E-4,England/NORW-E8165/2020:5.5E-4)0.545:5.5E-4)0.000:5.5E-4)0.495:5.5E-4)0.130:5.5E-4)0.302:5.5E-4)0.525:5.5E-4)0.482:5.5E-4)0.482:5.5E-4,England/OXON-AE9CD/2020:5.5E-4)0.478:5.5E-4)0.477:5.5E-4)0.491:5.5E-4)0.484:5.5E-4,Singapore/45/2020:5.5E-4)0.160:5.5E-4)0.456:5.5E-4)0.489:5.5E-4,(SaudiArabia/86327/2020:5.5E-4,(England/OXON-AD2D2/2020:5.5E-4,(England/20154081304/2020:5.5E-4,England/20156049504/2020:5.2E-4)0.939:5.5E-4)0.857:5.5E-4)0.000:5.5E-4)0.000:5.5E-4,((England/20129062604/2020:5.5E-4,(England/NOTT-10E942/2020:5.5E-4,Iceland/99/2020:5.5E-4)0.701:5.5E-4)0.846:5.5E-4,England/EXET-136237/2020:6.1E-4)0.788:5.5E-4)0.000:5.5E-4)0.495:5.5E-4)0.483:5.5E-4,Sweden/20-50299/2020:5.5E-4)0.000:5.5E-4,((USA/CA-CSMC125/2020:0.0,USA/CA-CSMC61/2020:0.0,USA/CA-CSMC86/2020:0.0):5.5E-4,(Canada/ON-UHTC_0036/2020:5.5E-4,(USA/TX-HMH0327/2020:5.5E-4,USA/MD-HP00110/2020:5.5E-4)0.000:5.5E-4)0.864:5.5E-4)0.761:5.5E-4)0.000:5.5E-4)0.478:5.5E-4,India/NCDC-01710/2020:5.5E-4)0.362:5.5E-4)0.490:5.5E-4,(Australia/VIC135/2020:5.5E-4,Australia/VIC324/2020:5.5E-4)0.812:5.5E-4)0.486:5.5E-4,(Sweden/20-08095/2020:0.0,Sweden/20-08098/2020:0.0):5.5E-4)0.000:5.5E-4)0.480:5.5E-4,Italy/TE4953/2020:5.5E-4)0.190:5.5E-4)0.433:5.5E-4)0.479:5.5E-4)0.492:5.5E-4,India/GMC-TC469/2020:5.5E-4)0.000:5.5E-4,((England/BIRM-5F80A/2020:5.5E-4,(Spain/COV000892/2020:5.5E-4,England/20146010504/2020:5.5E-4)0.757:5.5E-4)0.000:5.5E-4,(England/CAMB-73ACE/2020:5.5E-4,Spain/Donostia-San_Sebastian2092/2020:5.5E-4)0.797:5.5E-4)0.901:5.5E-4)0.447:5.5E-4,((England/20172059204/2020:5.5E-4,(England/20172058204/2020:5.5E-4,England/20172055604/2020:5.5E-4)0.913:5.5E-4)0.000:5.5E-4,(England/20172060104/2020:5.5E-4,(England/20172055004/2020:5.5E-4,(England/20172061704/2020:5.5E-4,(England/20172055904/2020:5.5E-4,(England/20172057404/2020:5.5E-4,((England/20172056804/2020:5.5E-4,England/20172054804/2020:5.5E-4)1.000:5.5E-4,(England/20172060804/2020:5.5E-4,(England/20172061204/2020:5.5E-4,England/20172057904/2020:5.5E-4)1.000:5.5E-4)1.000:5.5E-4)0.000:5.5E-4)0.997:5.5E-4)0.994:5.5E-4)1.000:5.5E-4)0.996:5.5E-4)0.000:5.5E-4)0.734:5.5E-4)0.000:5.5E-4)0.476:5.5E-4,(Cyprus/001/2020:0.0,Cyprus/005/2020:0.0,Cyprus/006/2020:0.0):5.5E-4)0.485:5.5E-4,(England/OXON-AD7B5/2020:0.0,England/OXON-AF09A/2020:0.0):5.5E-4)0.471:5.5E-4,England/OXON-B07EC/2020:5.5E-4)0.184:5.5E-4)0.481:5.5E-4,England/OXON-ACD69/2020:5.5E-4)0.167:5.5E-4)0.474:5.5E-4,(Sweden/20-50258/2020:5.5E-4,(Sweden/20-50248/2020:5.5E-4,England/20139054504/2020:5.5E-4)0.440:5.5E-4)0.747:5.5E-4)0.479:5.5E-4)0.000:5.5E-4)0.384:5.5E-4,England/20149002704/2020:5.5E-4)0.492:5.5E-4,Russia/StPetersburg-RII6065S/2020:5.5E-4)0.175:5.5E-4,England/OXON-B16DF/2020:5.5E-4)0.507:5.5E-4,England/CAMB-75CF3/2020:5.5E-4)0.464:5.5E-4,(England/20110058706/2020:0.0,England/201360126/2020:0.0):5.5E-4)0.503:5.5E-4,England/20144011304/2020:5.5E-4)0.494:5.5E-4,England/20146011404/2020:5.5E-4)0.491:5.5E-4)0.491:5.5E-4,(((((England/LIVE-9CCD8/2020:5.5E-4,(England/LIVE-9A029/2020:5.5E-4,England/LIVE-99C35/2020:5.5E-4)1.000:5.5E-4)1.000:5.5E-4,England/20180032504/2020:5.8E-4)0.000:5.5E-4,(England/LIVE-9A038/2020:5.5E-4,England/LIVE-991DC/2020:5.5E-4)0.914:5.5E-4)0.985:5.5E-4,((England/LIVE-9E6AB/2020:5.5E-4,(Australia/VIC1370/2020:5.5E-4,England/LIVE-9F051/2020:5.5E-4)0.992:5.5E-4)1.000:5.5E-4,(England/LIVE-9B9C3/2020:5.5E-4,(England/LIVE-9B78D/2020:5.5E-4,((England/LIVE-99BCF/2020:0.0,England/LIVE-9DD10/2020:0.0):5.5E-4,(((England/LIVE-9F32B/2020:5.5E-4,(England/LIVE-9F604/2020:5.5E-4,England/LIVE-9DC31/2020:5.5E-4)1.000:5.5E-4)1.000:5.5E-4,England/LIVE-9D958/2020:5.5E-4)1.000:5.5E-4,England/LIVE-9DB16/2020:5.5E-4)1.000:5.5E-4)0.000:5.5E-4)1.000:5.5E-4)1.000:5.5E-4)0.839:5.5E-4)0.789:5.5E-4,(((((England/LIVE-995C1/2020:5.5E-4,Wales/PHWC-33D67/2020:5.5E-4)0.966:5.5E-4,(Wales/PHWC-15CF43/2020:5.5E-4,Wales/PHWC-31A26/2020:5.5E-4)0.962:5.5E-4)1.000:5.5E-4,(((((England/LIVE-99901/2020:5.5E-4,(England/20166006704/2020:5.1E-4,England/20188051904/2020:5.5E-4)0.899:5.5E-4)0.949:5.5E-4,(Wales/PHWC-33D58/2020:5.5E-4,Wales/PHWC-34847/2020:5.5E-4)0.739:5.5E-4)0.623:5.5E-4,Wales/PHWC-345C8/2020:5.5E-4)0.739:5.5E-4,(Wales/PHWC-164C50/2020:5.5E-4,Wales/PHWC-31A35/2020:5.5E-4)0.979:5.5E-4)0.914:5.5E-4,((Wales/PHWC-28600/2020:5.5E-4,Wales/PHWC-33040/2020:5.5E-4)1.000:5.5E-4,(((Wales/PHWC-15E345/2020:5.5E-4,((Wales/PHWC-15DE72/2020:5.5E-4,England/LIVE-99691/2020:5.5E-4)1.000:5.5E-4,Wales/PHWC-32F9F/2020:5.5E-4)0.000:5.5E-4)0.873:5.5E-4,Wales/PHWC-162E7A/2020:5.5E-4)0.996:5.5E-4,Wales/PHWC-16243C/2020:5.5E-4)0.000:5.5E-4)0.693:5.5E-4)0.998:5.5E-4)0.858:5.5E-4,(England/BRIS-129404/2020:5.5E-4,(Wales/PHWC-160559/2020:5.5E-4,Wales/PHWC-160E21/2020:5.5E-4)0.760:5.5E-4)0.925:5.5E-4)0.000:5.5E-4,Wales/PHWC-365F3/2020:5.5E-4)0.000:5.5E-4)0.746:5.5E-4)0.000:5.5E-4,(((Singapore/157/2020:5.5E-4,(((Netherlands/Limburg_59/2020:5.5E-4,((Netherlands/Limburg_60/2020:5.5E-4,(Netherlands/Limburg_62/2020:5.5E-4,Netherlands/Limburg_56/2020:5.5E-4)0.000:5.5E-4)0.000:5.5E-4,((Netherlands/Limburg_54/2020:5.5E-4,Netherlands/Limburg_61/2020:5.5E-4)0.839:5.5E-4,Netherlands/Limburg_55/2020:5.5E-4)0.000:5.5E-4)0.000:5.5E-4)0.741:5.5E-4,Netherlands/Limburg_64/2020:5.5E-4)0.454:5.5E-4,((Australia/NSW171/2020:5.5E-4,Brazil/L10_CD156/2020:5.5E-4)0.769:5.5E-4,(((Singapore/105/2020:5.5E-4,(((Netherlands/Utrecht_10034/2020:5.5E-4,Netherlands/Utrecht_10035/2020:5.5E-4)0.941:5.5E-4,((Belgium/ULG-10151/2020:5.5E-4,(Belgium/ULG-10170/2020:0.0,Belgium/ULG-10174/2020:0.0,Belgium/ULG-10179/2020:0.0,Belgium/ULG-10180/2020:0.0):5.5E-4)0.918:5.5E-4,(Luxembourg/LNS8648492/2020:5.5E-4,(England/CAMB-7B598/2020:5.5E-4,((Netherlands/Limburg_47/2020:0.0,Netherlands/Limburg_51/2020:0.0):5.5E-4,(Netherlands/Limburg_48/2020:5.5E-4,Netherlands/Limburg_49/2020:5.5E-4)0.000:5.5E-4)0.927:5.5E-4)0.000:5.5E-4)0.735:5.5E-4)1.000:5.5E-4)0.571:5.5E-4,(England/20119033404/2020:5.5E-4,(England/CAMB-730CC/2020:5.5E-4,(Russia/StPetersburg-RII4917S/2020:5.5E-4,England/BRIS-12549F/2020:5.5E-4)0.440:5.5E-4)0.641:5.5E-4)0.803:5.5E-4)0.989:5.5E-4)0.254:5.5E-4,(((England/20119063404/2020:5.5E-4,(Belgium/NMA-0324169/2020:5.5E-4,Fujian/IM3520008T/2020:5.5E-4)0.448:5.5E-4)0.761:5.5E-4,((Australia/VIC52/2020:5.5E-4,((((Netherlands/NA_320/2020:5.5E-4,(Netherlands/NA_640/2020:5.8E-4,(Netherlands/NA_470/2020:5.5E-4,Netherlands/NA_358/2020:5.5E-4)0.880:5.5E-4)0.959:5.5E-4)0.986:5.5E-4,Netherlands/Gelderland_17/2020:5.5E-4)1.000:5.5E-4,Australia/VIC339/2020:5.5E-4)1.000:5.5E-4,(Switzerland/100802/2020:5.5E-4,Switzerland/100835/2020:5.5E-4)0.729:5.5E-4)0.954:5.5E-4)0.865:5.5E-4,((Germany/NRW-45/2020:5.5E-4,(Belgium/ULG-10104/2020:5.5E-4,(Australia/VIC-CBA3/2020:5.5E-4,(Australia/VIC809/2020:5.5E-4,Australia/VIC-CBA5/2020:5.5E-4)0.661:5.5E-4)0.736:5.5E-4)0.444:5.5E-4)0.736:5.5E-4,((Netherlands/NoordHolland_21/2020:5.5E-4,(Netherlands/NoordHolland_30/2020:5.5E-4,Netherlands/NoordHolland_32/2020:5.5E-4)0.915:5.5E-4)0.956:6.6E-4,(Australia/VIC161/2020:5.5E-4,Wales/PHWC-29BE2/2020:5.5E-4)0.921:5.5E-4)0.987:5.5E-4)0.992:5.5E-4)0.988:5.5E-4)0.486:5.5E-4,Australia/VIC29/2020:5.5E-4)0.880:5.5E-4)0.000:5.5E-4,((England/20188143801/2020:5.5E-4,England/20190056801/2020:5.5E-4)0.899:5.5E-4,(((Netherlands/NA_603/2020:5.5E-4,((Netherlands/NA_338/2020:0.0,Netherlands/NA_342/2020:0.0):5.5E-4,((Netherlands/NA_89/2020:5.5E-4,(Netherlands/NA_219/2020:5.5E-4,(England/20156051204/2020:5.5E-4,(Netherlands/NA_631/2020:5.5E-4,(Netherlands/NA_632/2020:5.5E-4,Netherlands/NA_222/2020:5.5E-4)0.000:5.5E-4)0.779:5.5E-4)0.468:5.5E-4)0.488:5.5E-4)0.477:5.5E-4,(Netherlands/NA_363/2020:0.0,Netherlands/ZuidHolland_102/2020:0.0):5.5E-4)0.510:5.5E-4)0.487:5.5E-4)0.552:5.5E-4,England/20119027704/2020:5.5E-4)0.618:5.5E-4,(Iceland/546/2020:5.5E-4,Netherlands/NA_326/2020:5.5E-4)0.385:5.5E-4)0.621:5.5E-4)0.802:5.5E-4)0.751:5.5E-4)0.504:5.5E-4)0.283:5.5E-4)0.767:5.5E-4,(England/20169042204/2020:5.5E-4,(England/20169042304/2020:5.5E-4,England/20169042104/2020:5.5E-4)0.000:5.5E-4)0.916:5.5E-4)0.000:5.5E-4,((England/20144020004/2020:5.5E-4,(((England/20134078804/2020:5.5E-4,(((((((Wales/PHWC-1649A4/2020:5.5E-4,England/NORW-E8930/2020:5.5E-4)0.793:5.5E-4,((Wales/PHWC-25A34/2020:5.5E-4,Australia/VIC353/2020:5.5E-4)0.715:5.5E-4,(Australia/VIC1337/2020:5.5E-4,(Australia/VIC1127/2020:5.5E-4,Australia/VIC851/2020:5.5E-4)0.431:5.5E-4)0.000:5.5E-4)0.734:5.5E-4)0.000:5.5E-4,(((England/BRIS-1258C0/2020:5.5E-4,(England/CAMB-7C421/2020:5.5E-4,England/CAMB-7EDF7/2020:5.5E-4)0.741:5.5E-4)0.500:5.5E-4,((England/201060025/2020:5.5E-4,(((Wales/PHWC-248D1/2020:5.5E-4,(England/CAMB-7C12A/2020:5.5E-4,(England/CAMB-83348/2020:5.5E-4,England/CAMB-81D5B/2020:5.5E-4)0.000:5.5E-4)0.945:6.6E-4)0.717:5.5E-4,(England/NORW-E8921/2020:5.5E-4,Spain/Castellon596/2020:5.5E-4)0.909:5.5E-4)0.000:5.5E-4,((((Scotland/EDB3760/2020:5.5E-4,Scotland/EDB2093/2020:5.5E-4)0.621:5.5E-4,((Wales/PHWC-27100/2020:5.5E-4,Wales/PHWC-2765C/2020:5.5E-4)0.887:5.5E-4,(USA/CT-UW-4345/2020:5.5E-4,England/CAMB-7961F/2020:5.5E-4)0.496:5.5E-4)0.883:5.5E-4)0.000:5.5E-4,(((Australia/VIC965/2020:5.5E-4,Spain/Valencia525/2020:5.5E-4)0.661:5.5E-4,((((England/EXET-1352DE/2020:5.5E-4,England/EXET-135247/2020:5.5E-4)1.000:5.5E-4,England/EXET-135335/2020:5.5E-4)0.000:5.5E-4,(((((England/EXET-1350E3/2020:0.0,England/EXET-1351FF/2020:0.0,England/EXET-13520B/2020:0.0,England/EXET-135238/2020:0.0,England/EXET-1352A1/2020:0.0,England/EXET-1352B0/2020:0.0,England/EXET-1352FC/2020:0.0,England/EXET-1353DB/2020:0.0,England/EXET-1363DA/2020:0.0):5.5E-4,(England/EXET-135AE5/2020:5.5E-4,England/EXET-135A8B/2020:5.5E-4)0.731:5.5E-4)0.889:5.5E-4,England/EXET-1360B5/2020:5.5E-4)0.000:5.5E-4,(((England/EXET-13549C/2020:0.0,England/EXET-135502/2020:0.0):5.5E-4,England/EXET-136167/2020:5.5E-4)0.753:5.5E-4,(England/EXET-136097/2020:0.0,England/EXET-136264/2020:0.0):5.5E-4)0.000:5.5E-4)0.000:5.5E-4,(England/EXET-1353CC/2020:0.0,England/EXET-135450/2020:0.0):5.5E-4)0.745:5.5E-4)0.000:5.5E-4,((((England/EXET-1350F2/2020:5.5E-4,(England/EXET-1356A5/2020:5.5E-4,(England/EXET-135B6A/2020:5.5E-4,England/EXET-136316/2020:5.5E-4)0.367:5.5E-4)1.000:5.5E-4)0.996:5.5E-4,((England/EXET-135D28/2020:5.5E-4,((England/EXET-135511/2020:0.0,England/EXET-135836/2020:0.0):5.5E-4,(England/EXET-135739/2020:5.5E-4,England/EXET-135BE2/2020:5.5E-4)0.731:5.5E-4)0.000:5.5E-4)0.000:5.5E-4,((England/EXET-135FC8/2020:5.5E-4,England/EXET-13602E/2020:5.5E-4)0.909:5.5E-4,(England/EXET-13512C/2020:5.5E-4,England/EXET-135353/2020:5.5E-4)0.463:5.5E-4)0.747:5.5E-4)0.000:5.5E-4)0.000:5.5E-4,(((NorthernIreland/NIRE-105213/2020:5.5E-4,England/EXET-1362BF/2020:5.5E-4)0.743:5.5E-4,England/EXET-137315/2020:5.5E-4)0.000:5.5E-4,((England/EXET-136C48/2020:5.5E-4,(England/EXET-136088/2020:0.0,England/EXET-136282/2020:0.0):5.5E-4)0.000:5.5E-4,England/EXET-1367DE/2020:5.5E-4)0.989:5.5E-4)1.000:5.5E-4)0.000:5.5E-4,((England/EXET-135274/2020:0.0,England/EXET-135371/2020:0.0,England/EXET-136000/2020:0.0):5.5E-4,((England/EXET-13511D/2020:0.0,England/EXET-13521A/2020:0.0,England/EXET-135292/2020:0.0,England/EXET-1352ED/2020:0.0,England/EXET-135308/2020:0.0,England/EXET-135362/2020:0.0,England/EXET-1357A2/2020:0.0,England/EXET-135FD7/2020:0.0,England/EXET-135FE6/2020:0.0,England/EXET-1360D3/2020:0.0,England/EXET-136158/2020:0.0):5.5E-4,England/EXET-1357FD/2020:5.5E-4)0.991:5.5E-4)0.000:5.5E-4)0.000:5.5E-4)0.921:5.5E-4)0.804:5.5E-4,(England/CAMB-7780C/2020:5.5E-4,((Wales/PHWC-2C8D9/2020:5.5E-4,(Wales/PHWC-2BB1D/2020:5.5E-4,Wales/PHWC-28C77/2020:5.5E-4)0.344:5.5E-4)0.243:5.5E-4,England/20139022204/2020:5.5E-4)0.902:5.5E-4)0.620:5.5E-4)0.661:5.5E-4)0.000:5.5E-4,England/20132005204/2020:5.5E-4)0.000:5.5E-4)0.459:5.5E-4)0.454:5.5E-4,England/20184026604/2020:5.5E-4)0.440:5.5E-4)0.457:5.5E-4,(England/CAMB-77EEC/2020:5.5E-4,(England/HECH-2599DCE/2020:5.5E-4,(NewZealand/20VR2074/2020:5.5E-4,NewZealand/20VR2089/2020:5.5E-4)0.912:5.5E-4)0.000:5.5E-4)0.642:5.5E-4)0.848:5.5E-4)0.457:5.5E-4,Australia/VIC219/2020:5.5E-4)0.037:5.5E-4,England/20119040504/2020:5.5E-4)0.000:5.5E-4,(England/NORW-EBEC5/2020:5.5E-4,(England/CAMB-1AC08D/2020:5.5E-4,England/NORW-EBAA3/2020:5.5E-4)0.165:5.5E-4)0.889:5.5E-4)0.000:5.5E-4,((((England/BRIS-1261A6/2020:5.5E-4,England/BRIS-1267A4/2020:5.5E-4)0.000:5.5E-4,England/20142019004/2020:5.5E-4)0.740:5.5E-4,England/20139055304/2020:5.5E-4)0.993:5.5E-4,Australia/VIC190/2020:5.5E-4)0.517:5.5E-4)0.424:5.5E-4)0.464:5.5E-4,England/20144007604/2020:5.5E-4)0.388:5.5E-4,((USA/MI-MDHHS-SC20162/2020:5.5E-4,Wales/PHWC-15C8DF/2020:5.5E-4)0.979:5.5E-4,England/NORW-E850F/2020:5.5E-4)0.537:5.5E-4)0.473:5.5E-4)0.920:5.5E-4,(Sweden/20-50249/2020:5.5E-4,(Scotland/EDB378/2020:5.5E-4,((Scotland/CVR2976/2020:5.5E-4,Scotland/CVR3351/2020:5.5E-4)0.749:5.5E-4,(Scotland/EDB924/2020:5.5E-4,Scotland/EDB1071/2020:5.5E-4)0.000:5.5E-4)0.000:5.5E-4)0.871:5.5E-4)0.766:5.5E-4)0.000:5.5E-4)0.000:5.5E-4)0.000:5.5E-4,(((((((England/20134004704/2020:5.5E-4,(Greece/210_33942/2020:5.5E-4,(England/20124003404/2020:5.5E-4,((England/CAMB-71D30/2020:5.5E-4,(England/CAMB-79819/2020:5.5E-4,(England/CAMB-80D89/2020:5.5E-4,(England/CAMB-7BF12/2020:5.5E-4,(England/CAMB-7BCEE/2020:5.5E-4,(England/CAMB-74368/2020:5.5E-4,England/CAMB-71D12/2020:5.5E-4)0.000:5.5E-4)0.999:5.5E-4)0.738:5.5E-4)0.460:5.5E-4)0.458:5.5E-4)0.458:5.5E-4,(England/CAMB-837D3/2020:5.5E-4,England/CAMB-1AE72C/2020:5.5E-4)0.786:5.5E-4)0.910:5.5E-4)0.747:5.5E-4)0.000:5.5E-4)1.000:5.5E-4,England/20118050804/2020:5.5E-4)0.565:5.5E-4,((England/20119049904/2020:5.5E-4,Spain/Valencia289/2020:5.5E-4)0.000:5.5E-4,(((England/LOND-D6829/2020:5.5E-4,(England/CAMB-7FA77/2020:5.5E-4,(Croatia/14412_Koprivnica/2020:6.9E-4,England/CAMB-1AE7C2/2020:5.5E-4)0.385:5.5E-4)0.233:5.5E-4)0.942:5.5E-4,Switzerland/101180/2020:5.5E-4)0.818:5.5E-4,(((((((England/CAMB-761A8/2020:5.5E-4,(England/LOND-D5480/2020:0.0,England/LOND-D549F/2020:0.0):5.5E-4)0.902:5.5E-4,England/NORT-28B153/2020:5.5E-4)0.750:5.5E-4,(England/CAMB-7F01B/2020:5.5E-4,Portugal/PT0342/2020:5.5E-4)0.731:5.5E-4)0.995:5.5E-4,(Wales/PHWC-2A5E3/2020:5.5E-4,India/ILSCV35141/2020:5.5E-4)0.977:5.5E-4)1.000:5.5E-4,((England/NORT-289049/2020:5.5E-4,England/NORT-289182/2020:5.5E-4)0.791:5.5E-4,((Portugal/PT0427/2020:5.5E-4,Wales/PHWC-2A20A/2020:5.5E-4)0.812:5.5E-4,(Kenya/P1350/2020:5.5E-4,(Portugal/PT0311/2020:5.5E-4,England/CAMB-1B50BE/2020:5.0E-4)0.582:5.5E-4)0.407:5.5E-4)0.000:5.5E-4)0.936:5.5E-4)0.000:5.5E-4,((Wales/PHWC-274AD/2020:5.5E-4,((((Scotland/CVR63/2020:0.0,Scotland/CVR97/2020:0.0):5.5E-4,Scotland/CVR17/2020:5.5E-4)0.737:5.5E-4,(England/201060010/2020:5.5E-4,England/CAMB-78B20/2020:5.5E-4)0.000:5.5E-4)1.000:5.5E-4,England/20132100404/2020:5.5E-4)1.000:5.5E-4)0.985:5.5E-4,(NorthernIreland/NIRE-FA82F/2020:5.5E-4,Germany/BAV-MVP0067/2020:5.5E-4)0.753:5.5E-4)1.000:5.5E-4)0.556:5.5E-4,(England/20149009404/2020:5.5E-4,(((England/20149043704/2020:5.5E-4,((((Japan/TKYE63442/2020:5.5E-4,(((((England/NORW-E7FD5/2020:5.5E-4,(Portugal/PT0211/2020:5.5E-4,((England/CAMB-1AD7D2/2020:5.5E-4,England/CAMB-1B2901/2020:5.5E-4)0.000:5.5E-4,(England/CAMB-1B1735/2020:6.0E-4,England/CAMB-1B2F78/2020:5.5E-4)0.000:5.5E-4)0.793:5.5E-4)0.913:5.5E-4)0.590:5.5E-4,(England/NORT-2859AC/2020:5.5E-4,England/NORW-E9FA6/2020:5.5E-4)0.276:5.5E-4)0.678:5.5E-4,(England/CAMB-7F4F1/2020:5.5E-4,((England/NORW-EB19F/2020:5.5E-4,(England/CAMB-75D0F/2020:5.5E-4,England/CAMB-76858/2020:5.5E-4)0.913:5.5E-4)0.414:5.5E-4,(England/BIRM-5F381/2020:5.5E-4,(England/NORT-28CAFD/2020:5.5E-4,England/NORT-295D52/2020:6.6E-4)0.890:5.5E-4)0.950:5.5E-4)0.000:5.5E-4)0.921:5.5E-4)0.827:5.5E-4,(England/NORW-EC899/2020:5.5E-4,(((England/20142025204/2020:5.5E-4,((((CzechRepublic/IAB_17/2020:5.5E-4,(England/201380042/2020:5.5E-4,((England/20149002404/2020:5.5E-4,((England/CAMB-83BF5/2020:5.5E-4,England/20146007804/2020:5.5E-4)0.921:5.5E-4,((England/201380041/2020:5.5E-4,(Scotland/GCVR-173CF4/2020:5.5E-4,(England/CAMB-78C1E/2020:5.5E-4,(England/CAMB-7F118/2020:5.5E-4,(England/20149004104/2020:5.5E-4,England/CAMB-7D754/2020:5.5E-4)0.441:5.5E-4)0.440:5.5E-4)0.439:5.5E-4)0.434:5.5E-4)0.819:5.5E-4,England/20172000604/2020:5.5E-4)0.173:5.5E-4)0.870:5.5E-4)0.000:5.5E-4,England/20149004004/2020:5.5E-4)0.741:5.5E-4)0.778:5.5E-4)0.000:5.5E-4,((Vietnam/VNHN_3096/2020:5.5E-4,(((Netherlands/ZuidHolland_13/2020:5.5E-4,((England/CAMB-79099/2020:5.5E-4,England/CAMB-7EC18/2020:5.5E-4)0.928:5.5E-4,(England/CAMB-7C597/2020:5.5E-4,Spain/Valencia577/2020:5.5E-4)0.750:5.5E-4)0.000:5.5E-4)1.000:5.5E-4,Spain/Valencia597/2020:5.5E-4)0.896:5.5E-4,Austria/CeMM0292/2020:5.5E-4)1.000:5.5E-4)0.830:5.5E-4,((((((England/20164065904/2020:5.5E-4,(((England/OXON-AE532/2020:5.5E-4,((USA/MA-MGH-00059/2020:5.5E-4,(((England/20169030304/2020:5.5E-4,((Taiwan/TSGH-03/2020:5.5E-4,Italy/TE5543/2020:5.5E-4)0.785:5.5E-4,Australia/VIC310/2020:5.5E-4)0.501:5.5E-4)0.486:5.5E-4,England/NORW-E8C82/2020:5.5E-4)0.000:5.5E-4,(England/NORW-E811A/2020:5.5E-4,Wales/PHWC-27786/2020:5.5E-4)0.000:5.5E-4)0.477:5.5E-4)0.493:5.5E-4,Russia/Moscow_PMVL-6/2020:5.5E-4)0.000:5.5E-4)0.490:5.5E-4,USA/NY-NYUMC71/2020:5.5E-4)0.502:5.5E-4,England/20144057404/2020:5.5E-4)0.496:5.5E-4)0.495:5.5E-4,Vietnam/CM295/2020:5.5E-4)0.042:5.5E-4,(England/BRIS-12266F/2020:5.5E-4,England/CAMB-798EC/2020:5.5E-4)1.000:5.5E-4)0.000:5.5E-4,England/20169003304/2020:5.5E-4)0.473:5.5E-4,Vietnam/39607/2020:5.5E-4)0.000:5.5E-4,France/IDF2792/2020:5.5E-4)0.000:5.5E-4)0.481:5.5E-4)0.481:5.5E-4,((USA/MA-MGH-00189/2020:5.5E-4,((England/BRIS-1238D1/2020:5.5E-4,England/CAMB-75473/2020:5.5E-4)0.926:5.5E-4,((England/LOND-D607C/2020:5.5E-4,(((England/CAMB-7B501/2020:5.5E-4,(England/CAMB-82A62/2020:5.5E-4,England/CAMB-81F28/2020:5.5E-4)1.000:5.5E-4)0.000:5.5E-4,England/CAMB-7B361/2020:5.5E-4)0.538:5.5E-4,England/LOND-D621C/2020:5.5E-4)0.000:5.5E-4)1.000:5.5E-4,(England/20146064604/2020:5.5E-4,England/201360129/2020:5.5E-4)0.000:5.5E-4)0.757:5.5E-4)0.999:5.5E-4)0.993:5.5E-4,USA/MA-MGH-00024/2020:5.5E-4)0.766:5.5E-4)0.486:5.5E-4,Turkey/HSGM-1428/2020:5.5E-4)0.490:5.5E-4)0.494:5.5E-4,USA/WA-S1206/2020:5.5E-4)0.331:5.5E-4,(Wales/PHWC-2A440/2020:5.5E-4,England/BRIS-123983/2020:5.5E-4)0.850:5.5E-4)0.480:5.5E-4)0.413:5.5E-4)0.487:5.5E-4,USA/NY-NYUMC54/2020:5.5E-4)0.489:5.5E-4)0.495:5.5E-4,((Wales/PHWC-15C927/2020:5.5E-4,(NorthernIreland/NIRE-101EAA/2020:5.5E-4,((NorthernIreland/NIRE-100C47/2020:5.5E-4,England/LCST-24D7071/2020:5.5E-4)0.732:5.5E-4,(NorthernIreland/NIRE-FAB35/2020:5.5E-4,NorthernIreland/NIRE-FAB17/2020:5.5E-4)1.000:5.5E-4)0.790:5.5E-4)0.916:5.5E-4)0.855:5.5E-4,Wales/PHWC-2748F/2020:5.5E-4)0.000:5.5E-4)0.498:5.5E-4,USA/WA-S1208/2020:5.5E-4)0.498:5.5E-4,England/20156004604/2020:5.5E-4)0.497:5.5E-4)0.461:5.5E-4,((((England/CAMB-83384/2020:5.5E-4,Belgium/Rega-0328198/2020:5.5E-4)0.913:5.5E-4,Wales/PHWC-357FE/2020:5.5E-4)0.000:5.5E-4,(England/20140003402/2020:5.5E-4,(Belgium/KN-030756/2020:5.5E-4,England/CAMB-7232E/2020:5.5E-4)0.745:5.5E-4)0.748:5.5E-4)0.998:5.5E-4,((England/NORT-2847B2/2020:5.5E-4,(England/BRIS-122D4C/2020:5.5E-4,(((England/BRIS-123ADB/2020:5.5E-4,(England/BRIS-123ACC/2020:5.5E-4,England/BRIS-126759/2020:5.5E-4)0.000:5.5E-4)0.914:5.5E-4,NorthernIreland/NIRE-FBA64/2020:5.5E-4)0.000:5.5E-4,((England/CAMB-7620F/2020:5.5E-4,England/CAMB-7D60C/2020:5.5E-4)0.742:5.5E-4,(England/CAMB-7971C/2020:5.5E-4,England/CAMB-7ECCD/2020:5.5E-4)0.758:5.5E-4)0.244:5.5E-4)0.994:5.5E-4)1.000:5.5E-4)0.997:5.5E-4,England/20169006104/2020:5.5E-4)0.000:5.5E-4)0.742:5.5E-4)0.460:5.5E-4,Australia/VIC309/2020:5.5E-4)0.503:5.5E-4)0.514:5.5E-4)0.111:5.5E-4)0.478:5.5E-4)0.212:5.5E-4)0.467:5.5E-4,(England/CAMB-7D059/2020:5.5E-4,(Egypt/CUNCI-HGC5I012/2020:5.5E-4,Egypt/CUNCI-HGC5I022/2020:5.5E-4)0.758:5.5E-4)0.764:5.5E-4)0.482:5.5E-4,(Switzerland/GE8086/2020:0.0,Turkey/HSGM-302/2020:0.0):5.5E-4)0.215:5.5E-4,(Thailand/Nonthaburi_3472/2020:5.5E-4,(England/CAMB-73D98/2020:5.5E-4,(England/CAMB-78944/2020:5.5E-4,(((England/NOTT-110E8A/2020:5.5E-4,England/NOTT-110EC6/2020:5.5E-4)0.928:5.5E-4,(England/CAMB-81EEF/2020:5.5E-4,England/CAMB-82C20/2020:5.5E-4)0.000:5.5E-4)0.976:5.5E-4,England/CAMB-7D36F/2020:5.5E-4)0.000:5.5E-4)0.902:5.5E-4)1.000:5.5E-4)0.790:5.5E-4)0.381:5.5E-4,England/20134025204/2020:5.5E-4)0.000:5.5E-4)0.165:5.5E-4,Canada/ON_PHL0977/2020:5.5E-4)0.503:5.5E-4,(USA/MN-CDC-0103/2020:0.0,USA/VI-CDC-3661/2020:0.0):5.5E-4)0.499:5.5E-4,England/OXON-ACA62/2020:5.5E-4)0.490:5.5E-4)0.482:5.5E-4,(Wales/PHWC-1644EF/2020:5.5E-4,(((Wales/PHWC-15D504/2020:5.5E-4,(Wales/PHWC-3408B/2020:5.5E-4,((Wales/PHWC-33909/2020:5.5E-4,(Wales/PHWC-33EBF/2020:5.5E-4,Wales/PHWC-3413D/2020:5.5E-4)0.000:5.5E-4)0.741:5.5E-4,(Wales/PHWC-2E36D/2020:5.5E-4,Wales/PHWC-36BE2/2020:5.5E-4)1.000:5.5E-4)0.982:5.5E-4)1.000:5.5E-4)0.000:5.5E-4,Wales/PHWC-2EA0E/2020:5.5E-4)1.000:5.5E-4,Wales/PHWC-163D8B/2020:5.5E-4)0.000:5.5E-4)0.739:5.5E-4)0.326:5.5E-4)0.466:5.5E-4,(((England/OXON-AE277/2020:5.5E-4,(Scotland/EDB101/2020:5.5E-4,England/BIRM-5F9AD/2020:5.5E-4)0.900:5.5E-4)0.091:5.5E-4,((England/BRIS-12B97C/2020:5.5E-4,((England/BRIS-12BE5F/2020:0.0,England/BRIS-12C52C/2020:0.0):5.5E-4,((England/BRIS-128E43/2020:0.0,England/BRIS-1294E6/2020:0.0):5.5E-4,England/BRIS-12B0D1/2020:5.5E-4)0.430:5.5E-4)0.781:5.5E-4)0.808:5.5E-4,(England/BRIS-127D1A/2020:5.5E-4,((England/BRIS-12557E/2020:5.5E-4,(England/BRIS-126D93/2020:5.5E-4,England/BRIS-128E70/2020:5.5E-4)0.000:5.5E-4)1.000:5.5E-4,England/BRIS-12556F/2020:5.5E-4)1.000:5.5E-4)0.000:5.5E-4)0.917:5.5E-4)0.641:5.5E-4,(NorthernIreland/NIRE-1024D4/2020:5.5E-4,(Switzerland/140047/2020:5.5E-4,Switzerland/140019/2020:5.5E-4)0.914:5.5E-4)0.759:5.5E-4)0.564:5.5E-4)0.267:5.5E-4,(Wales/PHWC-15D8FC/2020:5.5E-4,(England/OXON-AEF9E/2020:5.5E-4,Greece/137/2020:5.5E-4)0.000:5.5E-4)0.806:5.5E-4)0.000:5.5E-4,((Portugal/PT0538/2020:5.5E-4,Wales/PHWC-24E57/2020:5.5E-4)0.853:5.5E-4,((Spain/COV000955/2020:5.5E-4,(Spain/COV000941/2020:5.5E-4,(Spain/COV000947/2020:5.5E-4,Spain/Donostia-San_Sebastian2124/2020:5.5E-4)1.000:5.5E-4)0.000:5.5E-4)0.759:5.5E-4,(England/CAMB-725BF/2020:5.5E-4,(England/CAMB-7B273/2020:5.5E-4,England/CAMB-7B7B0/2020:5.5E-4)0.869:5.5E-4)0.908:5.5E-4)1.000:5.5E-4)0.727:5.5E-4)0.000:5.5E-4)0.521:5.5E-4)0.488:5.5E-4)0.502:5.5E-4,((Australia/VIC238/2020:5.5E-4,((USA/CT-UW-651/2020:5.5E-4,(((((England/OXON-B2137/2020:5.5E-4,(((((((((((USA/WA-S1040/2020:5.5E-4,England/201040086/2020:5.5E-4)0.754:5.5E-4,(((SouthAfrica/KRISP-0275/2020:5.5E-4,(England/20149054304/2020:5.5E-4,Sweden/20-19194/2020:6.9E-4)0.000:5.5E-4)0.793:5.5E-4,((USA/NY-NYUMC905/2020:5.5E-4,(Australia/VIC296/2020:5.5E-4,(((England/PORT-2D1288/2020:5.5E-4,(USA/CT-Yale-303/2020:5.5E-4,(USA/CT-Yale-305/2020:5.5E-4,(USA/CT-Yale-047/2020:5.5E-4,England/NOTT-10FB5A/2020:5.5E-4)1.000:5.5E-4)1.000:5.5E-4)0.000:5.5E-4)1.000:5.5E-4,England/PORT-2D0E94/2020:5.5E-4)0.000:5.5E-4,England/PORT-2D0DC4/2020:5.5E-4)1.000:5.5E-4)0.999:5.5E-4)0.000:5.5E-4,(((England/20142016504/2020:5.5E-4,(England/20182007104/2020:5.5E-4,(England/20182008204/2020:5.5E-4,(((England/20172042304/2020:5.5E-4,((England/BRIS-127855/2020:5.5E-4,(England/BRIS-127C59/2020:5.5E-4,(England/BRIS-12A0A5/2020:5.5E-4,(England/BRIS-12A096/2020:5.5E-4,England/BRIS-12A0B4/2020:5.5E-4)0.746:5.5E-4)0.464:5.5E-4)0.711:5.5E-4)0.987:5.5E-4,England/BRIS-127837/2020:5.5E-4)1.000:5.5E-4)0.038:5.5E-4,(England/20182029404/2020:5.5E-4,((England/20180025904/2020:5.5E-4,(England/BRIS-126AD8/2020:5.5E-4,(England/BRIS-126AF6/2020:5.5E-4,(England/BRIS-1260D6/2020:5.5E-4,(England/BRIS-126AE7/2020:5.5E-4,England/BRIS-12609A/2020:5.5E-4)1.000:5.5E-4)0.000:5.5E-4)1.000:5.5E-4)0.883:5.5E-4)0.857:5.5E-4,England/HECH-2599D64/2020:5.5E-4)0.000:5.5E-4)0.998:5.5E-4)0.238:5.5E-4,England/20178045604/2020:5.5E-4)0.743:5.5E-4)0.498:5.5E-4)0.925:5.5E-4)0.906:5.5E-4,(((((England/20180031404/2020:5.5E-4,(England/BRIS-1222D4/2020:5.5E-4,(England/BRIS-127FC9/2020:5.5E-4,(England/BRIS-126F33/2020:5.5E-4,(England/BRIS-123ABD/2020:5.5E-4,(England/BRIS-1295A7/2020:5.5E-4,England/BRIS-123AAE/2020:5.5E-4)0.000:5.5E-4)1.000:5.5E-4)0.000:5.5E-4)0.798:5.5E-4)0.690:5.5E-4)0.586:5.5E-4,(England/20156001604/2020:5.5E-4,England/CAMB-1AAA18/2020:5.5E-4)0.533:5.5E-4)0.000:5.5E-4,((((Australia/VIC730/2020:5.5E-4,Australia/VIC1039/2020:5.5E-4)0.755:5.5E-4,(((England/BRIS-12C911/2020:5.5E-4,England/BRIS-12C498/2020:5.5E-4)0.782:5.5E-4,England/BRIS-12AD9F/2020:5.5E-4)0.000:5.5E-4,(((England/BRIS-12BBFE/2020:5.5E-4,England/BRIS-12CD24/2020:5.5E-4)1.000:5.5E-4,(England/BRIS-1295F2/2020:5.5E-4,England/BRIS-12962C/2020:5.5E-4)1.000:5.5E-4)0.000:5.5E-4,(England/BRIS-12D752/2020:5.5E-4,England/BRIS-12D8B9/2020:5.5E-4)0.000:5.5E-4)0.000:5.5E-4)0.925:5.5E-4)0.000:5.5E-4,Australia/VIC744/2020:5.5E-4)1.000:5.5E-4,NorthernIreland/NIRE-102340/2020:5.5E-4)0.719:5.5E-4)0.000:5.5E-4,(((England/NOTT-10F826/2020:5.5E-4,((Scotland/EDB3739/2020:5.5E-4,England/20144037704/2020:5.5E-4)0.852:5.5E-4,((Scotland/CVR3205/2020:5.5E-4,Scotland/EDB1457/2020:5.5E-4)0.752:5.5E-4,((Scotland/EDB2062/2020:5.5E-4,((Scotland/EDB1113/2020:0.0,Scotland/EDB1565/2020:0.0,Scotland/EDB2086/2020:0.0,Scotland/EDB2092/2020:0.0):5.5E-4,(Scotland/EDB2462/2020:5.5E-4,(Scotland/EDB4508/2020:5.5E-4,(Scotland/EDB5276/2020:5.5E-4,Scotland/EDB5313/2020:5.5E-4)0.466:5.5E-4)0.922:5.5E-4)0.913:5.5E-4)0.970:5.5E-4)1.000:5.5E-4,Scotland/EDB1647/2020:5.5E-4)0.000:5.5E-4)0.995:5.5E-4)0.728:5.5E-4)0.465:5.5E-4,England/BRIS-121E68/2020:5.5E-4)0.185:5.5E-4,(England/BRIS-12AE6F/2020:5.5E-4,England/CAMB-79679/2020:5.5E-4)0.655:5.5E-4)0.726:5.5E-4)1.000:5.5E-4,((England/20139046504/2020:5.5E-4,((Scotland/EDB912/2020:5.5E-4,Australia/VIC745/2020:5.5E-4)1.000:5.5E-4,((((Scotland/EDB2090/2020:5.5E-4,(((England/CAMB-8383A/2020:5.5E-4,(England/CAMB-81641/2020:5.5E-4,England/BRIS-125F25/2020:5.5E-4)0.000:5.5E-4)0.929:5.5E-4,Scotland/CVR3132/2020:5.5E-4)0.000:5.5E-4,((England/CAMB-837F1/2020:5.5E-4,(England/BRIS-12480D/2020:5.5E-4,(England/BRIS-123428/2020:5.5E-4,((England/BRIS-12340A/2020:0.0,England/BRIS-126CC3/2020:0.0):5.5E-4,(England/BRIS-126CD2/2020:5.5E-4,England/BRIS-126CE1/2020:5.5E-4)0.739:5.5E-4)0.986:5.5E-4)0.000:5.5E-4)0.862:5.5E-4)0.000:5.5E-4,England/NOTT-10F9E7/2020:5.5E-4)0.221:5.5E-4)0.625:5.5E-4)0.710:5.5E-4,((England/CAMB-83445/2020:5.5E-4,((((England/CAMB-7D587/2020:5.5E-4,((((((England/CAMB-7DA1F/2020:5.5E-4,England/BRIS-12A70A/2020:5.5E-4)0.731:5.5E-4,England/BRIS-125BC7/2020:5.5E-4)0.000:5.5E-4,(((England/BRIS-125CA6/2020:0.0,England/BRIS-126CA5/2020:0.0,England/CAMB-7D736/2020:0.0):5.5E-4,(England/LOND-D5F07/2020:5.5E-4,England/LOND-D5DD0/2020:5.5E-4)0.904:5.5E-4)0.000:5.5E-4,England/CAMB-801E7/2020:5.5E-4)0.000:5.5E-4)0.446:5.5E-4,(England/CAMB-75EFD/2020:5.5E-4,(England/BRIS-125769/2020:5.5E-4,England/BRIS-123701/2020:5.5E-4)0.000:5.5E-4)0.000:5.5E-4)0.437:5.5E-4,England/BRIS-123516/2020:5.5E-4)0.000:5.5E-4,England/CAMB-7DF6B/2020:5.5E-4)0.000:5.5E-4)0.484:5.5E-4,England/BRIS-126C78/2020:5.5E-4)0.000:5.5E-4,England/CAMB-7E10A/2020:5.5E-4)0.000:5.5E-4,England/CAMB-79C59/2020:5.5E-4)0.000:5.5E-4)0.480:5.5E-4,Scotland/GCVR-1720EA/2020:5.5E-4)0.750:5.5E-4)0.000:5.5E-4,(England/BRIS-12D145/2020:5.5E-4,((England/BRIS-12CEE5/2020:5.5E-4,((England/BRIS-12A737/2020:5.5E-4,England/BRIS-12C1DD/2020:5.5E-4)0.725:5.5E-4,(England/BRIS-126C0F/2020:5.5E-4,(England/BRIS-12A263/2020:5.5E-4,England/BRIS-127424/2020:5.5E-4)1.000:5.5E-4)0.976:5.5E-4)0.000:5.5E-4)0.934:5.5E-4,England/BRIS-12D136/2020:5.5E-4)0.931:5.5E-4)0.787:5.5E-4)0.000:5.5E-4,(England/BRIS-12963B/2020:5.5E-4,England/CAMB-74201/2020:5.5E-4)1.000:5.5E-4)0.999:5.5E-4)0.997:5.5E-4)0.722:5.5E-4,((((England/BRIS-127266/2020:5.5E-4,England/CAMB-788A1/2020:5.5E-4)0.731:5.5E-4,(England/BRIS-1271A5/2020:0.0,England/BRIS-127433/2020:0.0,England/BRIS-12CF6A/2020:0.0):5.5E-4)1.000:5.5E-4,((India/CCMB_L1025/2020:5.5E-4,(India/CCMB_L1022/2020:5.5E-4,((India/CCMB_L1021/2020:0.0,India/CCMB_L1024/2020:0.0):5.5E-4,(India/CCMB_L1017/2020:5.5E-4,India/CCMB_L1026/2020:5.5E-4)0.000:5.5E-4)0.920:5.0E-4)0.903:5.5E-4)0.873:5.5E-4,England/BRIS-127415/2020:5.5E-4)0.731:5.5E-4)0.989:5.5E-4,(((((((India/NGC-CDFD-24/2020:5.5E-4,India/NGC-CDFD-34/2020:5.5E-4)0.902:5.5E-4,India/NGC-CDFD-17/2020:5.5E-4)0.115:5.5E-4,((India/NGC-CDFD-32/2020:5.5E-4,((((India/NGC-CDFD-22/2020:5.5E-4,India/NGC-CDFD-18/2020:5.5E-4)0.000:5.5E-4,India/NGC-CDFD-29/2020:5.5E-4)1.000:5.5E-4,India/NGC-CDFD-25/2020:5.5E-4)0.000:5.5E-4,((((India/NGC-CDFD-16/2020:5.5E-4,((India/NGC-CDFD-23/2020:5.5E-4,India/NGC-CDFD-13/2020:5.5E-4)0.000:5.5E-4,(India/NGC-CDFD-30/2020:5.5E-4,((India/NGC-CDFD-31/2020:5.5E-4,(India/NGC-CDFD-27/2020:5.5E-4,India/NGC-CDFD-14/2020:5.5E-4)1.000:5.5E-4)0.000:5.5E-4,India/NGC-CDFD-20/2020:5.5E-4)1.000:5.5E-4)1.000:5.5E-4)1.000:5.5E-4)0.000:5.5E-4,India/NGC-CDFD-33/2020:5.5E-4)0.980:5.5E-4,(India/NGC-CDFD-15/2020:0.0,India/NGC-CDFD-28/2020:0.0):5.5E-4)0.983:5.5E-4,India/NGC-CDFD-26/2020:5.5E-4)0.000:5.5E-4)0.915:5.5E-4)1.000:5.5E-4,India/NGC-CDFD-19/2020:5.5E-4)0.000:5.5E-4)0.927:5.5E-4,India/CCMB_L1806/2020:5.6E-4)0.000:5.5E-4,((India/CCMB_L1738/2020:5.5E-4,(India/CCMB_L1746/2020:0.0,India/CCMB_L1811/2020:0.0):5.5E-4)0.892:5.5E-4,(India/CCMB_L1684/2020:5.5E-4,India/CCMB_L1824/2020:5.5E-4)0.879:5.5E-4)0.000:5.5E-4)0.000:5.5E-4,((India/NGC-CDFD-21/2020:7.3E-4,India/CCMB_L1781/2020:6.6E-4)0.000:5.5E-4,(India/NGC-CDFD-04/2020:6.8E-4,(India/NGC-CDFD-09/2020:5.5E-4,India/NGC-CDFD-10/2020:5.5E-4)0.937:5.9E-4)0.000:5.5E-4)0.000:5.5E-4)0.929:5.5E-4,(India/NGC-CDFD-08/2020:5.5E-4,India/CCMB_L1542/2020:5.5E-4)0.963:5.5E-4)0.748:5.5E-4)0.988:5.5E-4)0.949:5.5E-4)0.995:5.5E-4)0.000:5.5E-4,((Australia/VIC664/2020:5.5E-4,(USA/MI-MDHHS-SC20166/2020:5.5E-4,(((England/SHEF-D14EE/2020:5.5E-4,England/BRIS-125408/2020:5.5E-4)0.000:5.5E-4,((((England/CAMB-79F32/2020:5.5E-4,(England/CAMB-77F61/2020:5.5E-4,(England/BRIS-12961D/2020:5.5E-4,(England/BRIS-12605E/2020:5.5E-4,((England/BRIS-122C30/2020:5.5E-4,England/BRIS-126BF3/2020:5.5E-4)0.000:5.5E-4,(England/CAMB-7EAB4/2020:5.5E-4,England/BRIS-122966/2020:5.5E-4)0.000:5.5E-4)1.000:5.5E-4)1.000:5.5E-4)1.000:5.5E-4)1.000:5.5E-4)1.000:5.5E-4,England/CAMB-7AC58/2020:5.5E-4)0.908:5.5E-4,England/CAMB-7E0C1/2020:5.5E-4)0.000:5.5E-4,(Gambia/GC19-015/2020:5.5E-4,(England/BRIS-12D163/2020:5.5E-4,(Scotland/EDB318/2020:5.5E-4,(England/BRIS-12960E/2020:5.5E-4,England/BRIS-127451/2020:5.5E-4)0.245:5.5E-4)0.977:5.5E-4)1.000:5.5E-4)0.000:5.5E-4)0.000:5.5E-4)0.999:5.5E-4,England/20139046604/2020:5.5E-4)0.997:5.5E-4)0.961:5.5E-4)1.000:5.5E-4,Singapore/164/2020:5.5E-4)0.000:5.5E-4)0.752:5.5E-4)0.774:5.5E-4)0.000:5.5E-4,((((Sweden/20-51445/2020:5.5E-4,(((((Beijing/DT-travelUK01/2020:5.5E-4,((((England/20154002604/2020:5.5E-4,(Brazil/CV41/2020:6.7E-4,India/InStem_NCBS_0033/2020:0.00346)0.000:5.5E-4)1.000:5.5E-4,((Russia/StPetersburg-RII8275S/2020:5.5E-4,(((Italy/IZSPB_706/2020:5.5E-4,England/CAMB-76560/2020:5.5E-4)0.729:5.5E-4,((Italy/IZSPB_802/2020:5.5E-4,Wales/PHWC-30A27/2020:5.5E-4)0.744:5.5E-4,(((((((((((USA/FL-BPHL-0155/2020:5.5E-4,Belgium/RJL-030588/2020:5.5E-4)0.743:5.5E-4,((England/201640263/2020:5.5E-4,(Colombia/GVI-97210/2020:5.5E-4,Colombia/GVI-97321/2020:5.5E-4)0.927:5.5E-4)0.926:5.5E-4,((Argentina/PAIS_A011/2020:5.5E-4,England/SHEF-C15A2/2020:5.5E-4)0.860:5.5E-4,((England/201160068/2020:5.5E-4,England/201160067/2020:5.5E-4)0.735:5.5E-4,(Russia/CRIE155506/2020:5.5E-4,(Spain/COV003647/2020:5.5E-4,USA/MN136-MDH136/2020:5.5E-4)0.756:5.5E-4)0.998:5.5E-4)0.985:5.5E-4)0.000:5.5E-4)1.000:5.5E-4)0.000:5.5E-4,(((((Japan/PG-0354/2020:5.5E-4,Wales/PHWC-26C2E/2020:5.5E-4)0.727:5.5E-4,(England/NORW-E7430/2020:5.5E-4,NorthernIreland/NIRE-10525F/2020:5.5E-4)0.740:5.5E-4)0.000:5.5E-4,((Scotland/CVR1101/2020:5.5E-4,(Scotland/CVR1085/2020:5.5E-4,(Scotland/GCVR-171634/2020:5.5E-4,(England/CAMB-7C157/2020:5.5E-4,England/CAMB-827D4/2020:5.5E-4)0.872:5.5E-4)0.000:5.5E-4)1.000:5.5E-4)0.000:5.5E-4,((Wales/PHWC-164BDB/2020:5.5E-4,England/BIRM-5ED48/2020:5.1E-4)0.353:5.5E-4,(England/BIRM-61128/2020:5.5E-4,England/BIRM-61401/2020:5.5E-4)0.939:5.5E-4)0.247:5.5E-4)0.789:5.5E-4)0.799:5.5E-4,((England/CAMB-1B20DF/2020:5.5E-4,Kuwait/KU006/2020:5.5E-4)0.000:5.5E-4,Russia/StPetersburg-RII8317S/2020:5.5E-4)0.744:5.5E-4)0.000:5.5E-4,(((((England/20140063804/2020:5.5E-4,(England/OXON-ADFDB/2020:5.5E-4,(England/NORT-2840E4/2020:5.5E-4,(Scotland/EDB6562/2020:5.5E-4,England/20156042004/2020:5.5E-4)0.162:5.5E-4)0.353:5.5E-4)0.947:5.5E-4)0.000:5.5E-4,((((Thailand/NIH-1889/2020:0.0,Thailand/TNIC-1889/2020:0.0):5.5E-4,(((England/LIVE-9DADD/2020:5.5E-4,(England/BRIS-121CE6/2020:5.5E-4,England/SHEF-C58E1/2020:5.5E-4)0.755:5.5E-4)0.000:5.5E-4,Portugal/PT0503/2020:5.5E-4)0.000:5.5E-4,England/CAMB-7E0EF/2020:5.5E-4)0.000:5.5E-4)0.243:5.5E-4,(((Canada/BC_11306197/2020:5.5E-4,England/CAMB-1ADFCB/2020:5.5E-4)0.577:5.5E-4,(Netherlands/NA_223/2020:5.5E-4,England/LOND-D6D48/2020:5.5E-4)0.817:5.5E-4)0.000:5.5E-4,(England/CAMB-77B30/2020:5.5E-4,(Switzerland/100838/2020:5.5E-4,England/CAMB-77E73/2020:5.5E-4)0.000:5.5E-4)0.688:5.5E-4)0.000:5.5E-4)0.520:5.5E-4,(Australia/VIC90/2020:5.5E-4,((England/20170042504/2020:5.5E-4,((England/20172045904/2020:5.5E-4,(England/20170032004/2020:5.5E-4,England/20172045804/2020:5.5E-4)0.866:5.5E-4)0.000:5.5E-4,((((England/PORT-2D0FEC/2020:5.5E-4,England/PORT-2D0C12/2020:5.5E-4)0.999:5.5E-4,England/20179028804/2020:5.5E-4)0.000:5.5E-4,Australia/VIC594/2020:5.5E-4)1.000:5.5E-4,Australia/VIC239/2020:5.5E-4)0.000:5.5E-4)0.735:5.5E-4)0.736:5.5E-4,(Russia/Ulan-Ude-RII4562V/2020:5.5E-4,((Wales/PHWC-30F37/2020:5.5E-4,(Wales/PHWC-15C462/2020:5.5E-4,(Wales/PHWC-28E44/2020:5.5E-4,((Wales/PHWC-2B00F/2020:5.5E-4,(Wales/PHWC-164388/2020:5.5E-4,(Wales/PHWC-1645BF/2020:5.5E-4,Wales/PHWC-1646F8/2020:5.5E-4)0.961:5.5E-4)0.000:5.5E-4)0.788:5.5E-4,((Wales/PHWC-33F52/2020:5.5E-4,(((Wales/PHWC-35758/2020:5.5E-4,(Wales/PHWC-15C71E/2020:5.5E-4,(Wales/PHWC-28DB0/2020:5.5E-4,Wales/PHWC-33C88/2020:5.5E-4)0.741:5.5E-4)0.780:5.5E-4)0.000:5.5E-4,Wales/PHWC-2ED14/2020:5.5E-4)0.000:5.5E-4,Wales/PHWC-329DD/2020:5.5E-4)0.879:5.5E-4)1.000:5.5E-4,Wales/PHWC-2A3DA/2020:5.5E-4)1.000:5.5E-4)0.900:5.5E-4)0.729:5.5E-4)0.840:5.5E-4)0.714:5.5E-4,((England/NP2/2020:5.5E-4,((((England/20129128904/2020:5.5E-4,(Portugal/PT0250/2020:5.5E-4,Germany/NW-RKI-N-0002/2020:5.5E-4)0.000:5.5E-4)0.747:5.5E-4,((((((((((((England/OXON-AFA05/2020:5.5E-4,((England/OXON-AF364/2020:0.0,England/OXON-B1332/2020:0.0,England/OXON-B1657/2020:0.0):5.5E-4,((England/OXON-AED1C/2020:5.5E-4,England/OXON-B0069/2020:5.5E-4)0.894:5.5E-4,(England/OXON-B13F6/2020:5.5E-4,England/OXON-B052E/2020:5.5E-4)0.925:5.5E-4)0.000:5.5E-4)0.966:5.5E-4)0.640:5.5E-4,(((England/OXON-B1271/2020:5.5E-4,England/OXON-AEFDA/2020:5.5E-4)0.615:5.5E-4,England/OXON-B06A3/2020:5.5E-4)0.761:5.5E-4,((England/20188064104/2020:5.8E-4,(England/20196064804/2020:5.5E-4,England/20188064404/2020:5.5E-4)0.000:5.5E-4)0.970:5.5E-4,England/OXON-B1499/2020:5.5E-4)0.964:5.5E-4)0.999:5.5E-4)0.907:5.5E-4,((England/CAMB-1AA2D4/2020:5.5E-4,((((Australia/VIC1262/2020:5.5E-4,England/LIVE-9D5AF/2020:5.5E-4)0.847:5.5E-4,(England/LOND-D382C/2020:0.0,England/LOND-D3A17/2020:0.0):5.5E-4)0.000:5.5E-4,England/LIVE-9D6D9/2020:5.5E-4)0.000:5.5E-4,England/201580017/2020:5.5E-4)0.746:5.5E-4)0.313:5.5E-4,England/OXON-B2128/2020:5.5E-4)0.754:5.5E-4)0.000:5.5E-4,(Russia/Moscow-35I/2020:5.5E-4,(((England/BRIS-1286B4/2020:5.5E-4,(England/20142015404/2020:5.5E-4,((Australia/VIC473/2020:5.5E-4,England/CAMB-7D4F3/2020:5.9E-4)0.736:5.5E-4,((Scotland/CVR849/2020:5.5E-4,Scotland/EDB5437/2020:5.5E-4)0.797:5.5E-4,(USA/CT-UW-6565/2020:5.5E-4,(England/CAMB-1ACFF9/2020:5.5E-4,England/CAMB-1B1A5A/2020:5.5E-4)0.877:5.5E-4)0.261:5.5E-4)0.626:5.5E-4)0.907:5.5E-4)0.708:5.5E-4)0.828:5.5E-4,(((((((England/BRIS-12E1BD/2020:5.5E-4,SouthAfrica/KRISP-102/2020:5.5E-4)0.791:5.5E-4,(((Russia/CRIE145922/2020:5.5E-4,(((England/CAMB-820CA/2020:5.5E-4,Spain/Donostia-San_Sebastian2122/2020:5.5E-4)0.604:5.5E-4,((England/OXON-ADE56/2020:5.5E-4,(((((England/PORT-2D0F55/2020:5.5E-4,(England/PORT-2D0F46/2020:5.5E-4,(England/PORT-2CF41E/2020:5.5E-4,England/PORT-2CF45A/2020:5.5E-4)1.000:5.5E-4)0.000:5.5E-4)1.000:5.5E-4,England/PORT-2D0F73/2020:5.5E-4)0.000:5.5E-4,England/PORT-2D0F64/2020:5.5E-4)0.982:5.5E-4,England/PORT-2D0F37/2020:5.5E-4)0.000:5.5E-4,(England/PORT-2CF42D/2020:5.5E-4,England/PORT-2CF3F3/2020:5.5E-4)0.000:5.5E-4)0.923:5.5E-4)0.804:5.5E-4,(((England/OXON-B21FB/2020:5.5E-4,England/LIVE-9CA38/2020:5.5E-4)0.000:5.5E-4,(France/ARA10251/2020:5.5E-4,(England/20166000704/2020:5.5E-4,(Scotland/GCVR-170592/2020:5.5E-4,England/BRIS-1278FB/2020:5.5E-4)0.840:5.5E-4)0.000:5.5E-4)0.428:5.5E-4)0.471:5.5E-4,USA/WA-UW138/2020:5.5E-4)0.000:5.5E-4)0.464:5.5E-4)0.455:5.5E-4,France/ARA12217/2020:5.5E-4)0.515:5.5E-4)0.621:5.5E-4,England/20149023904/2020:5.5E-4)0.651:5.5E-4,((((England/20164005404/2020:5.5E-4,(England/OXON-AE480/2020:5.5E-4,England/OXON-AD3DF/2020:5.5E-4)0.000:5.5E-4)0.458:5.5E-4,England/OXON-AD393/2020:5.5E-4)0.920:5.5E-4,England/OXON-ADC10/2020:5.5E-4)0.500:5.5E-4,England/OXON-AFA50/2020:5.5E-4)0.815:5.5E-4)0.460:5.5E-4)0.709:5.5E-4,(((England/20142005504/2020:5.5E-4,(Sweden/20-51474/2020:5.5E-4,Brazil/SP0104/2020:5.5E-4)0.333:5.5E-4)0.753:5.5E-4,((Russia/StPetersburg-RII7340V/2020:5.5E-4,England/CAMB-78461/2020:5.5E-4)0.765:5.5E-4,((((((((England/NORW-EBC34/2020:5.5E-4,England/NORW-EB28D/2020:5.5E-4)0.958:5.5E-4,((England/NORW-EA1AF/2020:5.5E-4,(England/NORW-ED26D/2020:5.5E-4,(England/NORW-EA52B/2020:5.5E-4,(England/NORW-ED458/2020:5.5E-4,England/NORW-ED32E/2020:5.5E-4)1.000:5.5E-4)0.739:5.5E-4)0.989:5.5E-4)0.864:5.5E-4,((England/NORW-E6F7C/2020:5.5E-4,((England/NORW-EC626/2020:5.5E-4,England/NORW-EB33F/2020:5.5E-4)0.722:5.5E-4,(England/NORW-EBD40/2020:5.5E-4,England/NORW-E8DF8/2020:5.5E-4)0.000:5.5E-4)0.921:5.5E-4)0.730:5.5E-4,(England/NORW-EBC07/2020:5.5E-4,((England/NORW-E6FF4/2020:5.5E-4,England/NORW-E98F6/2020:5.5E-4)1.000:5.5E-4,England/NORW-EC705/2020:5.5E-4)0.000:5.5E-4)0.312:5.5E-4)0.966:5.5E-4)0.965:5.5E-4)0.801:5.5E-4,((((England/NORW-E8EC8/2020:5.5E-4,(England/NORW-E98D8/2020:5.5E-4,(England/NORW-E72EB/2020:5.5E-4,(England/NORW-EB311/2020:5.5E-4,England/NORW-E7D62/2020:5.5E-4)0.000:5.5E-4)1.000:5.5E-4)0.750:5.5E-4)0.918:5.5E-4,Wales/PHWC-1632C8/2020:5.5E-4)0.456:5.5E-4,Wales/PHWC-16332F/2020:5.5E-4)0.927:5.5E-4,(Wales/PHWC-160C27/2020:5.5E-4,Wales/PHWC-163161/2020:5.5E-4)0.711:5.5E-4)0.768:5.5E-4)0.973:5.5E-4,(England/NORW-EBDB9/2020:5.5E-4,((England/NORW-E7861/2020:5.5E-4,(Wales/PHWC-1646DA/2020:5.5E-4,(England/NORW-E762B/2020:5.5E-4,(England/NORW-EBC9E/2020:5.5E-4,Wales/PHWC-15DF8E/2020:5.5E-4)0.000:5.5E-4)0.925:5.5E-4)0.999:5.5E-4)1.000:5.5E-4,England/NORW-E8059/2020:5.5E-4)0.921:5.5E-4)0.989:5.5E-4)0.619:5.5E-4,(((England/NORW-EA6BF/2020:5.5E-4,(England/NORW-EAA4A/2020:5.5E-4,England/NORW-ECF85/2020:5.5E-4)0.000:5.5E-4)0.785:5.5E-4,Wales/PHWC-15DC87/2020:5.5E-4)0.994:5.5E-4,England/NORW-E71A2/2020:5.5E-4)0.999:5.5E-4)0.749:5.5E-4,(((((((((((England/BIRM-6147A/2020:5.5E-4,(((England/BRIS-12BE6E/2020:5.5E-4,(England/CAMB-78531/2020:5.5E-4,(England/CAMB-7CD26/2020:0.0,England/CAMB-8041B/2020:0.0,England/CAMB-80633/2020:0.0):5.5E-4)0.850:5.5E-4)0.794:5.5E-4,(((Portugal/PT0052/2020:0.0,Portugal/PT0111/2020:0.0):5.5E-4,(Portugal/PT0112/2020:5.5E-4,Portugal/PT0479/2020:5.5E-4)0.730:5.5E-4)0.805:5.5E-4,(Netherlands/ZuidHolland_10004/2020:5.5E-4,((((England/20148043704/2020:5.5E-4,(((((Chile/Santiago_40/2020:5.5E-4,England/20170032104/2020:5.5E-4)0.546:5.5E-4,Russia/StPetersburg-RII8289S/2020:5.5E-4)0.447:5.5E-4,England/OXON-ACEEE/2020:5.5E-4)0.000:5.5E-4,(England/CAMB-1AB534/2020:5.5E-4,(England/201380050/2020:5.5E-4,((((England/CAMB-82B6F/2020:5.5E-4,England/CAMB-83F53/2020:5.5E-4)0.000:5.5E-4,((((England/CAMB-1AB6E6/2020:5.5E-4,(England/CAMB-1AFC59/2020:5.5E-4,England/CAMB-1AF03F/2020:5.5E-4)0.000:5.5E-4)1.000:5.5E-4,England/CAMB-1AFB4D/2020:5.5E-4)1.000:5.5E-4,England/CAMB-1AAA54/2020:5.5E-4)1.000:5.5E-4,((England/CAMB-1B02DB/2020:5.5E-4,(England/CAMB-1B08CA/2020:5.5E-4,(England/CAMB-1AE012/2020:5.5E-4,(England/CAMB-82ACC/2020:5.5E-4,England/CAMB-1AE04F/2020:5.5E-4)0.000:5.5E-4)1.000:5.5E-4)0.000:5.5E-4)0.000:5.5E-4,((((England/CAMB-1AEC5A/2020:5.5E-4,England/CAMB-1AFC95/2020:5.5E-4)0.000:5.5E-4,England/CAMB-8466C/2020:5.5E-4)0.000:5.5E-4,England/CAMB-83EFC/2020:5.5E-4)0.000:5.5E-4,England/CAMB-1B35FD/2020:5.5E-4)0.000:5.5E-4)0.739:5.5E-4)0.000:5.5E-4)0.000:5.5E-4,England/CAMB-1B3250/2020:5.5E-4)0.917:5.5E-4,England/20139007004/2020:5.5E-4)0.000:5.5E-4)0.955:5.5E-4)0.865:5.5E-4)0.508:5.5E-4,Iceland/597/2020:5.5E-4)0.460:5.5E-4)0.444:5.5E-4,(Spain/COV000939/2020:5.5E-4,(Spain/COV000938/2020:5.5E-4,(Spain/COV000956/2020:5.5E-4,Spain/COV000958/2020:5.5E-4)1.000:5.5E-4)0.000:5.5E-4)0.788:5.5E-4)0.000:5.5E-4,England/201360136/2020:5.5E-4)0.458:5.5E-4,Wales/PHWC-15E275/2020:5.5E-4)0.450:5.5E-4)0.433:5.5E-4)0.305:5.5E-4)0.000:5.5E-4,((England/CAMB-75C4E/2020:5.5E-4,England/CAMB-7C755/2020:5.5E-4)0.762:5.5E-4,England/BRIS-12611F/2020:5.5E-4)0.832:5.5E-4)0.453:5.5E-4)0.449:5.5E-4,((((England/CAMB-79697/2020:5.5E-4,(England/CAMB-803E1/2020:5.5E-4,(England/CAMB-8307E/2020:5.5E-4,(England/CAMB-7B677/2020:5.5E-4,England/CAMB-7BFA9/2020:5.5E-4)0.000:5.5E-4)1.000:5.5E-4)1.000:5.5E-4)1.000:5.5E-4,England/CAMB-71D03/2020:5.5E-4)1.000:5.5E-4,(England/CAMB-7A380/2020:5.5E-4,(England/CAMB-7B0F1/2020:5.5E-4,England/CAMB-803A5/2020:5.5E-4)0.782:5.5E-4)0.721:5.5E-4)0.736:5.5E-4,Brazil/SC0243/2020:5.5E-4)0.705:5.5E-4)0.159:5.5E-4,(England/BRIS-128168/2020:5.5E-4,Portugal/PT0571/2020:5.5E-4)0.797:5.5E-4)0.450:5.5E-4,England/20132024204/2020:5.5E-4)0.449:5.5E-4,Wales/PHWC-2B62B/2020:5.5E-4)0.427:5.5E-4,(Greece/135/2020:0.0,Greece/138/2020:0.0,Greece/139/2020:0.0,Greece/142/2020:0.0,Greece/143/2020:0.0,Greece/148/2020:0.0,Greece/151/2020:0.0,Greece/155/2020:0.0,Greece/156/2020:0.0,Greece/37/2020:0.0,Greece/44/2020:0.0,Greece/46/2020:0.0):5.5E-4)0.319:5.5E-4,((Switzerland/120236/2020:5.5E-4,Switzerland/140055/2020:5.5E-4)0.873:5.5E-4,Brazil/L20_CD432/2020:5.5E-4)0.765:5.5E-4)0.000:5.5E-4,((Portugal/PT0019/2020:5.5E-4,(England/CAMB-727E6/2020:5.5E-4,England/BRIS-12648F/2020:5.5E-4)0.231:5.5E-4)0.832:5.5E-4,England/CAMB-75C5D/2020:5.5E-4)0.741:5.5E-4)0.187:5.5E-4,(England/20194099704/2020:5.5E-4,England/20196026804/2020:5.5E-4)0.925:5.5E-4)0.000:5.5E-4,((Singapore/214/2020:5.5E-4,(England/LOND-D516B/2020:0.0,England/LOND-D56F3/2020:0.0):5.5E-4)0.739:5.5E-4,(England/BRIS-1284BA/2020:5.5E-4,(Scotland/EDB4636/2020:5.5E-4,England/CAMB-831D5/2020:5.5E-4)0.523:5.5E-4)0.953:5.5E-4)0.000:5.5E-4)0.568:5.5E-4,(Netherlands/ZuidHolland_65/2020:5.5E-4,USA/CA-SR0408/2020:5.5E-4)0.873:5.5E-4)0.522:5.5E-4)0.734:5.5E-4,(England/20140038704/2020:5.5E-4,(England/20140038604/2020:5.5E-4,England/BRIS-124B7D/2020:5.5E-4)0.000:5.5E-4)0.753:5.5E-4)0.000:5.5E-4,((((((((((England/LIVE-A01E1/2020:5.5E-4,England/LIVE-A02C0/2020:5.5E-4)1.000:5.5E-4,England/LIVE-A06E2/2020:5.5E-4)1.000:5.5E-4,England/LIVE-A0293/2020:5.5E-4)0.000:5.5E-4,(England/LIVE-A015A/2020:5.5E-4,England/LIVE-A02DF/2020:5.5E-4)0.905:5.5E-4)0.899:5.5E-4,England/NORT-289322/2020:5.5E-4)0.552:5.5E-4,(England/NORT-2896ED/2020:5.5E-4,NorthernIreland/NIRE-FB017/2020:5.5E-4)0.734:5.5E-4)0.000:5.5E-4,(England/NORT-2895A4/2020:5.5E-4,Netherlands/NA_346/2020:5.5E-4)0.799:5.5E-4)0.000:5.5E-4,(England/CAMB-82419/2020:5.5E-4,(England/20139065204/2020:5.5E-4,England/20139065404/2020:5.5E-4)0.717:5.5E-4)0.763:5.5E-4)0.000:5.5E-4,((England/CAMB-7E999/2020:5.5E-4,(England/BRIS-126F8E/2020:5.5E-4,(England/BRIS-122492/2020:5.5E-4,(England/BRIS-1219EF/2020:5.5E-4,England/BRIS-122F82/2020:5.5E-4)0.000:5.5E-4)0.908:5.5E-4)0.818:5.5E-4)0.452:5.5E-4,(Vietnam/VNHN_3629/2020:5.5E-4,England/CAMB-73B8F/2020:5.5E-4)0.721:5.5E-4)0.770:5.5E-4)0.425:5.5E-4,(England/20139020204/2020:5.5E-4,England/20142139301/2020:5.5E-4)0.761:5.5E-4)0.678:5.5E-4)0.228:5.5E-4)0.638:5.5E-4)0.166:5.5E-4,(England/NORT-28B205/2020:5.5E-4,(((England/OXON-AC929/2020:5.5E-4,(England/OXON-B1693/2020:5.5E-4,England/OXON-B2225/2020:5.5E-4)0.000:5.5E-4)0.912:5.5E-4,Russia/Sverdlovsk-86704/2020:5.5E-4)0.000:5.5E-4,((England/OXON-B0F8A/2020:5.5E-4,Bangladesh/CHRF_0003/2020:5.5E-4)0.603:5.5E-4,(Australia/SAP221/2020:5.5E-4,Australia/VIC561/2020:5.5E-4)0.933:5.5E-4)0.748:5.5E-4)0.757:5.5E-4)0.738:5.5E-4)0.000:5.5E-4)0.475:5.5E-4,(((England/NORW-E72AF/2020:5.5E-4,(England/NORW-E8138/2020:5.5E-4,England/NORW-E8C73/2020:5.5E-4)0.837:5.5E-4)0.877:5.5E-4,(Sweden/20-07299/2020:5.5E-4,Sweden/20-14318/2020:5.5E-4)0.000:5.5E-4)0.706:5.5E-4,England/CAMB-1AD0C8/2020:5.9E-4)0.384:5.5E-4)0.000:5.5E-4,(NorthernIreland/NIRE-FF67B/2020:5.5E-4,(England/LOND-D5C79/2020:5.5E-4,Sweden/20-19008/2020:5.3E-4)0.730:5.5E-4)0.738:5.5E-4)0.304:5.5E-4,(Portugal/PT0415/2020:5.5E-4,Australia/VIC191/2020:5.5E-4)0.724:5.5E-4)0.000:5.5E-4,((((Greece/34_36284/2020:5.5E-4,Greece/55_36015/2020:5.5E-4)1.000:5.5E-4,England/20192085601/2020:5.5E-4)0.000:5.5E-4,(((Taiwan/CGMH-CGU-24/2020:5.0E-4,England/NORW-E898B/2020:5.5E-4)0.938:5.5E-4,(England/CAMB-77D1C/2020:5.5E-4,((Wales/PHWC-271C4/2020:5.5E-4,(Wales/PHWC-316B9/2020:5.5E-4,(Wales/PHWC-2ECEA/2020:5.5E-4,(Wales/PHWC-2B940/2020:5.5E-4,Wales/PHWC-340F4/2020:5.5E-4)0.998:5.5E-4)0.000:5.5E-4)0.775:5.5E-4)0.765:5.5E-4,(Wales/PHWC-2AFC7/2020:5.5E-4,(England/BRIS-1289E8/2020:5.5E-4,England/BRIS-129C93/2020:5.5E-4)1.000:5.5E-4)0.000:5.5E-4)0.913:5.5E-4)0.573:5.5E-4)0.000:5.5E-4,((England/BRIS-123491/2020:5.5E-4,England/CAMB-7F057/2020:5.5E-4)0.933:5.5E-4,Wales/PHWC-2A246/2020:5.5E-4)0.000:5.5E-4)0.000:5.5E-4)0.474:5.5E-4,(England/20139060504/2020:0.0,England/20140070504/2020:0.0):5.5E-4)0.731:5.5E-4)0.366:5.5E-4)0.494:5.5E-4,(((((NorthernIreland/NIRE-1023D7/2020:5.5E-4,(Spain/Valencia143/2020:5.5E-4,NorthernIreland/NIRE-101F3E/2020:5.5E-4)0.361:5.5E-4)0.000:5.5E-4,((England/20144013704/2020:5.5E-4,(canine/HongKong/20-03695/2020:0.0,HongKong/VM20009579/2020:0.0):5.5E-4)1.000:5.5E-4,(((England/BIRM-61243/2020:5.5E-4,England/LIVE-9901B/2020:5.5E-4)0.000:5.5E-4,((Scotland/EDB5472/2020:5.5E-4,(Scotland/EDB5486/2020:5.5E-4,Scotland/EDB5484/2020:5.5E-4)0.000:5.5E-4)0.774:5.5E-4,(Scotland/EDB5723/2020:5.5E-4,(Scotland/EDB5668/2020:0.0,Scotland/EDB5722/2020:0.0):5.5E-4)0.788:5.5E-4)0.916:5.5E-4)0.000:5.5E-4,((England/LOND-D616A/2020:5.5E-4,England/LOND-D62EF/2020:5.5E-4)0.752:5.5E-4,Belgium/RGE-0325122/2020:5.5E-4)0.000:5.5E-4)0.999:5.5E-4)0.998:5.5E-4)0.966:5.5E-4,Mexico/CDMX-InDRE_07/2020:5.5E-4)0.931:5.5E-4,((England/EXET-136D90/2020:5.5E-4,England/OXON-B0C92/2020:5.5E-4)0.855:5.5E-4,(England/NORT-28AE11/2020:5.5E-4,England/NORT-28B171/2020:5.5E-4)0.906:5.5E-4)0.735:5.5E-4)0.000:5.5E-4,((Greece/217_34885/2020:5.5E-4,((Belgium/DCS-030796/2020:5.5E-4,(England/HECH-2599E52/2020:5.5E-4,(England/CAMB-7ACC1/2020:5.5E-4,(England/CAMB-7E2E9/2020:5.5E-4,England/CAMB-81131/2020:5.5E-4)0.000:5.5E-4)0.910:5.5E-4)0.000:5.5E-4)0.996:5.5E-4,Austria/CeMM0091/2020:5.5E-4)0.988:5.5E-4)0.970:5.5E-4,Greece/136/2020:5.5E-4)0.988:5.5E-4)0.958:5.5E-4)0.471:5.5E-4)0.476:5.5E-4)0.476:5.5E-4,((((((((USA/WA-S820/2020:5.5E-4,USA/WA-S643/2020:5.5E-4)0.956:5.5E-4,(USA/WA-S647/2020:5.5E-4,(USA/WA-S1126/2020:5.5E-4,(USA/WA-S667/2020:5.5E-4,USA/WA-S1031/2020:5.5E-4)0.000:5.5E-4)1.000:5.5E-4)0.000:5.5E-4)0.925:5.5E-4,USA/WA-S1050/2020:5.5E-4)0.000:5.5E-4,(USA/WA-S1005/2020:0.0,USA/WA-S740/2020:0.0):5.5E-4)0.786:5.5E-4,USA/WA-S905/2020:5.5E-4)0.775:5.5E-4,((((USA/WA-S1070/2020:5.5E-4,(USA/WA-S1157/2020:5.5E-4,((USA/WA-S1196/2020:5.5E-4,(((((USA/WA-S995/2020:5.5E-4,((USA/WA-S1098/2020:0.0,USA/WA-S988/2020:0.0,USA/WA-S991/2020:0.0):5.5E-4,(USA/WA-S1205/2020:5.5E-4,USA/WA-S1182/2020:5.5E-4)0.958:5.5E-4)0.999:5.5E-4)0.000:5.5E-4,(USA/WA-S1163/2020:6.4E-4,USA/WA-S1155/2020:5.5E-4)0.047:5.5E-4)0.938:5.5E-4,USA/WA-S1071/2020:5.5E-4)0.956:5.5E-4,USA/WA-S1060/2020:5.5E-4)0.941:5.5E-4,USA/WA-S1158/2020:5.5E-4)0.000:5.5E-4)0.935:5.5E-4,USA/WA-S1042/2020:5.5E-4)0.911:5.5E-4)0.908:5.5E-4)0.925:5.5E-4,USA/WA-S1041/2020:5.5E-4)0.000:5.5E-4,(USA/WA-S970/2020:0.0,USA/WA-S973/2020:0.0):5.5E-4)0.904:5.5E-4,USA/WA-S972/2020:5.5E-4)0.758:5.5E-4)0.760:5.5E-4,((((USA/WA-S662/2020:5.5E-4,((USA/WA-S1064/2020:5.5E-4,(USA/WA-S1171/2020:5.5E-4,(USA/WA-S1067/2020:5.5E-4,USA/WA-S963/2020:5.5E-4)0.000:5.5E-4)1.000:5.5E-4)0.967:5.5E-4,USA/WA-S964/2020:5.5E-4)0.989:5.5E-4)0.925:5.5E-4,(USA/WA-S1057/2020:0.0,USA/WA-S971/2020:0.0):5.5E-4)0.754:5.5E-4,(USA/WA-S1051/2020:5.5E-4,(USA/WA-S909/2020:5.5E-4,(USA/WA-S623/2020:5.5E-4,(USA/WA-S1159/2020:5.5E-4,USA/WA-S481/2020:5.5E-4)0.000:5.5E-4)0.918:5.5E-4)0.942:5.5E-4)0.976:5.5E-4)0.926:5.5E-4,USA/WA-S681/2020:5.5E-4)0.890:5.5E-4)1.000:5.5E-4,((USA/OR-OHSU-0048/2020:5.5E-4,(USA/OR-OHSU-0074/2020:5.5E-4,USA/OR-OHSU-0088/2020:5.5E-4)0.000:5.5E-4)0.889:5.5E-4,USA/WA-S472/2020:5.5E-4)0.726:5.5E-4)0.741:5.5E-4)0.077:5.5E-4,((USA/WA-S712/2020:5.5E-4,((USA/OR-PROV-014/2020:0.0,USA/OR-PROV-206/2020:0.0):5.5E-4,USA/OR-PROV-040/2020:5.5E-4)0.000:5.5E-4)0.780:5.5E-4,England/20164069104/2020:5.5E-4)0.724:5.5E-4)0.000:5.5E-4,((((Wales/PHWC-2F241/2020:5.5E-4,((Wales/PHWC-279EA/2020:5.5E-4,(Wales/PHWC-2EDAB/2020:5.5E-4,(Wales/PHWC-2E303/2020:5.5E-4,Wales/PHWC-338A2/2020:5.5E-4)1.000:5.5E-4)0.000:5.5E-4)1.000:5.5E-4,Wales/PHWC-313FE/2020:5.5E-4)0.000:5.5E-4)0.905:5.5E-4,England/OXON-AF249/2020:5.5E-4)0.731:5.5E-4,(England/OXON-AC81D/2020:0.0,England/OXON-AF58C/2020:0.0,England/OXON-B1165/2020:0.0,England/OXON-B14E4/2020:0.0):5.5E-4)0.000:5.5E-4,(((England/OXON-B1754/2020:5.5E-4,(Wales/PHWC-160C81/2020:5.5E-4,(((Wales/PHWC-2E34F/2020:5.5E-4,Wales/PHWC-32348/2020:5.5E-4)0.740:5.5E-4,Wales/PHWC-33D85/2020:5.5E-4)0.000:5.5E-4,Wales/PHWC-3159E/2020:5.5E-4)0.983:5.5E-4)0.957:5.5E-4)0.875:5.5E-4,((((England/OXON-ACCD5/2020:5.5E-4,(((((((England/OXON-B21EC/2020:5.5E-4,England/BRIS-122508/2020:5.5E-4)0.000:5.5E-4,Scotland/GCVR-173CD6/2020:5.5E-4)0.925:5.5E-4,England/OXON-AC446/2020:5.5E-4)0.827:5.5E-4,England/OXON-B103B/2020:5.5E-4)0.992:5.5E-4,(England/OXON-B228F/2020:5.5E-4,England/OXON-B1A00/2020:5.5E-4)0.737:5.5E-4)0.986:5.5E-4,England/OXON-B1DAD/2020:5.5E-4)0.928:5.5E-4,England/OXON-AC5CB/2020:5.5E-4)0.943:5.5E-4)0.962:5.5E-4,England/OXON-B0843/2020:5.5E-4)0.930:5.5E-4,England/OXON-B0CDE/2020:5.5E-4)0.954:5.5E-4,((England/OXON-B0A4D/2020:5.5E-4,(((Scotland/GCVR-172062/2020:5.5E-4,(England/BRIS-125BF4/2020:5.5E-4,England/BRIS-1251B6/2020:5.5E-4)0.000:5.5E-4)0.473:5.5E-4,(((England/BRIS-127758/2020:5.5E-4,(England/CAMB-7DFB6/2020:5.5E-4,(England/OXON-AF74A/2020:5.5E-4,England/OXON-B1E31/2020:5.5E-4)0.753:5.5E-4)0.000:5.5E-4)0.454:5.5E-4,England/CAMB-7DF4D/2020:5.5E-4)0.454:5.5E-4,England/BRIS-1252B3/2020:5.5E-4)0.000:5.5E-4)0.453:5.5E-4,(England/BRIS-124F71/2020:5.5E-4,England/BRIS-129A99/2020:5.5E-4)0.778:5.5E-4)0.449:5.5E-4)0.568:5.5E-4,England/201041387/2020:5.5E-4)0.946:5.5E-4)0.950:5.5E-4)0.973:5.5E-4,England/OXON-B254A/2020:5.5E-4)0.000:5.5E-4)0.733:5.5E-4)0.000:5.5E-4,((((England/LIVE-9E9A2/2020:5.5E-4,(USA/NY-WCMP11D01N/2020:5.5E-4,USA/NY-WCMP11B07P/2020:5.5E-4)0.875:5.5E-4)0.999:5.5E-4,England/OXON-AE9DC/2020:5.5E-4)0.738:5.5E-4,((((England/BRIS-12DBFC/2020:5.5E-4,(Russia/Kipen-RII6907V/2020:5.5E-4,England/20166054404/2020:5.5E-4)0.503:5.5E-4)0.750:5.5E-4,((England/CAMB-7D3AB/2020:5.5E-4,(Spain/Donostia-San_Sebastian2086/2020:5.5E-4,(England/CAMB-7C53D/2020:5.5E-4,(England/CAMB-76384/2020:5.5E-4,(England/CAMB-769A0/2020:5.5E-4,England/CAMB-76603/2020:5.5E-4)0.346:5.5E-4)0.956:5.5E-4)0.000:5.5E-4)0.739:5.5E-4)0.000:5.5E-4,(England/20142014704/2020:5.5E-4,(India/NCDC-02105/2020:5.5E-4,(India/NCDC-2443/2020:5.5E-4,England/LOND-D6F60/2020:5.5E-4)1.000:5.5E-4)0.000:5.5E-4)0.745:5.5E-4)0.924:5.5E-4)0.000:5.5E-4,(((((((((Sweden/20-07616/2020:5.5E-4,(((England/20149009304/2020:5.5E-4,England/CAMB-79FBA/2020:5.5E-4)0.443:5.5E-4,((England/NORW-E8F6B/2020:5.5E-4,(England/NORW-E9D7F/2020:5.5E-4,(England/CAMB-7C2BE/2020:5.5E-4,England/CAMB-832B4/2020:5.5E-4)0.996:5.5E-4)0.416:5.5E-4)0.786:5.5E-4,(England/CAMB-79CB3/2020:5.5E-4,(England/CAMB-71F0D/2020:5.5E-4,(England/CAMB-7BE42/2020:5.5E-4,(((England/CAMB-7BE06/2020:5.5E-4,England/CAMB-7D3BA/2020:5.5E-4)0.000:5.5E-4,England/CAMB-7D596/2020:5.5E-4)0.000:5.5E-4,(England/CAMB-7DE9B/2020:5.5E-4,England/CAMB-79FD8/2020:5.5E-4)0.000:5.5E-4)0.999:5.5E-4)1.000:5.5E-4)1.000:5.5E-4)1.000:5.5E-4)0.907:5.5E-4)0.753:5.5E-4,England/CAMB-79E62/2020:5.5E-4)0.000:5.5E-4)0.751:5.5E-4,((((((((Wales/PHWC-34C96/2020:5.5E-4,England/CAMB-805EB/2020:5.5E-4)0.165:5.5E-4,England/CAMB-7F039/2020:5.5E-4)0.318:5.5E-4,((((Wales/PHWC-1636AE/2020:5.5E-4,Wales/PHWC-366C3/2020:5.5E-4)0.892:5.5E-4,(Wales/PHWC-16369F/2020:5.5E-4,Wales/PHWC-163DB8/2020:5.5E-4)0.942:5.5E-4)0.000:5.5E-4,Wales/PHWC-163732/2020:5.5E-4)0.976:5.5E-4,(Wales/PHWC-32F35/2020:5.5E-4,(Wales/PHWC-34B11/2020:5.5E-4,((Wales/PHWC-32EB0/2020:5.5E-4,Wales/PHWC-30CD6/2020:5.5E-4)1.000:5.5E-4,(Wales/PHWC-33FAD/2020:5.5E-4,(Wales/PHWC-15D328/2020:5.5E-4,Wales/PHWC-35CE0/2020:5.5E-4)0.646:5.5E-4)0.749:5.5E-4)0.932:5.5E-4)0.989:5.5E-4)0.982:5.5E-4)0.715:5.5E-4)0.998:5.5E-4,(Wales/PHWC-33857/2020:5.5E-4,(Wales/PHWC-163F58/2020:5.5E-4,(Wales/PHWC-357C1/2020:5.5E-4,(Wales/PHWC-32B04/2020:5.5E-4,England/BRIS-12CE21/2020:5.5E-4)0.000:5.5E-4)0.733:5.5E-4)0.882:5.5E-4)0.770:5.5E-4)0.000:5.5E-4,(((((((Spain/HUD-70065612/2020:5.5E-4,(Wales/PHWC-24F54/2020:5.5E-4,Spain/COV000926/2020:5.5E-4)1.000:5.5E-4)0.788:5.5E-4,((((((England/CAMB-1B28AA/2020:5.5E-4,(((((((England/SHEF-C4132/2020:5.5E-4,(England/SHEF-C52C5/2020:5.5E-4,England/SHEF-C3A56/2020:5.5E-4)0.000:5.5E-4)1.000:5.5E-4,(((((((England/SHEF-C69CF/2020:5.5E-4,(England/SHEF-CBC58/2020:5.5E-4,England/SHEF-C1706/2020:5.5E-4)0.879:5.5E-4)0.991:5.5E-4,(England/SHEF-BFF9A/2020:0.0,England/SHEF-C3230/2020:0.0,England/SHEF-C4CE6/2020:0.0,England/SHEF-C8963/2020:0.0,England/SHEF-D29EE/2020:0.0):5.5E-4)1.000:5.5E-4,England/SHEF-C3212/2020:5.5E-4)1.000:5.5E-4,England/SHEF-C08F5/2020:5.5E-4)0.000:5.5E-4,(England/SHEF-C60BB/2020:5.5E-4,(England/SHEF-CD9C8/2020:5.5E-4,England/SHEF-CC0A6/2020:5.5E-4)0.721:5.5E-4)0.904:5.5E-4)0.000:5.5E-4,(((((England/SHEF-C2AA2/2020:5.5E-4,((England/SHEF-C0FF0/2020:5.5E-4,England/SHEF-C7F35/2020:5.5E-4)0.916:5.5E-4,England/SHEF-C3B35/2020:5.5E-4)0.453:5.5E-4)0.242:5.5E-4,(England/SHEF-C035E/2020:5.5E-4,England/SHEF-C9021/2020:5.5E-4)0.698:5.5E-4)0.980:5.5E-4,England/SHEF-BFFB8/2020:5.5E-4)0.000:5.5E-4,(England/SHEF-C08C8/2020:0.0,England/SHEF-C9FF7/2020:0.0,England/SHEF-CDA2F/2020:0.0):5.5E-4)0.000:5.5E-4,((England/SHEF-C8514/2020:5.5E-4,England/SHEF-C0804/2020:5.5E-4)0.000:5.5E-4,((England/SHEF-C33C4/2020:5.5E-4,(((England/SHEF-CABB6/2020:5.5E-4,England/SHEF-C8C5B/2020:5.5E-4)1.000:5.5E-4,England/SHEF-C089B/2020:5.5E-4)1.000:5.5E-4,England/SHEF-C0831/2020:5.5E-4)0.000:5.5E-4)0.731:5.5E-4,(England/SHEF-CD245/2020:5.5E-4,England/SHEF-C6798/2020:5.5E-4)0.737:5.5E-4)0.039:5.5E-4)0.000:5.5E-4)0.000:5.5E-4)0.000:5.5E-4,((((England/SHEF-C7B5F/2020:0.0,England/SHEF-CC853/2020:0.0,England/SHEF-D2070/2020:0.0):5.5E-4,(England/SHEF-CBCA3/2020:5.5E-4,England/SHEF-C336A/2020:5.5E-4)1.000:5.5E-4)0.000:5.5E-4,(England/SHEF-CB7FD/2020:5.5E-4,England/SHEF-C2D9A/2020:5.5E-4)0.746:5.5E-4)0.000:5.5E-4,((England/SHEF-CB414/2020:5.5E-4,England/SHEF-C9AAB/2020:5.5E-4)1.000:5.5E-4,(England/SHEF-C62A6/2020:0.0,England/SHEF-C76C7/2020:0.0,England/SHEF-CF191/2020:0.0):5.5E-4)1.000:5.5E-4)1.000:5.5E-4)0.000:5.5E-4)0.000:5.5E-4,(England/SHEF-CC246/2020:5.5E-4,(England/SHEF-D0F75/2020:5.5E-4,England/SHEF-C1B64/2020:5.5E-4)0.000:5.5E-4)0.878:5.5E-4)0.980:5.5E-4,(England/SHEF-C037C/2020:0.0,England/SHEF-C0400/2020:0.0,England/SHEF-C04A6/2020:0.0,England/SHEF-C04B5/2020:0.0,England/SHEF-C0594/2020:0.0,England/SHEF-C08B9/2020:0.0,England/SHEF-C2CF7/2020:0.0,England/SHEF-C3C50/2020:0.0,England/SHEF-C7991/2020:0.0,England/SHEF-CCC93/2020:0.0,England/SHEF-D2957/2020:0.0):5.5E-4)0.000:5.5E-4,(England/SHEF-CA10F/2020:5.5E-4,(((England/SHEF-C225F/2020:5.5E-4,England/SHEF-C66D7/2020:5.5E-4)0.000:5.5E-4,(England/SHEF-CBB97/2020:5.5E-4,England/SHEF-CC088/2020:5.5E-4)0.724:5.5E-4)0.974:5.5E-4,England/SHEF-D1D3E/2020:5.5E-4)0.622:5.5E-4)0.867:5.5E-4)1.000:5.5E-4,England/SHEF-C0A95/2020:5.5E-4)0.000:5.5E-4,(England/SHEF-10B2547/2020:5.5E-4,England/SHEF-C419C/2020:5.5E-4)0.000:5.5E-4)0.790:5.5E-4)0.554:5.5E-4,(England/CAMB-7A3AE/2020:5.5E-4,England/NORT-28B232/2020:5.5E-4)0.841:5.5E-4)0.906:5.5E-4,(((England/201620641/2020:5.5E-4,England/NOTT-1100EE/2020:5.5E-4)0.713:5.5E-4,(England/CAMB-735CD/2020:5.5E-4,England/NOTT-10F97E/2020:5.5E-4)1.000:5.5E-4)0.000:5.5E-4,((England/NOTT-111C70/2020:5.5E-4,(England/NOTT-110840/2020:5.5E-4,((England/NOTT-11034F/2020:0.0,England/NOTT-11035E/2020:0.0,England/NOTT-110707/2020:0.0):5.5E-4,England/NOTT-110813/2020:5.5E-4)0.107:5.5E-4)0.751:5.5E-4)0.910:5.5E-4,(England/NOTT-10F98D/2020:5.5E-4,((England/NOTT-110330/2020:5.5E-4,(England/NOTT-110A59/2020:5.5E-4,(England/NOTT-111117/2020:5.5E-4,England/NOTT-1108B9/2020:5.5E-4)0.749:5.5E-4)0.984:5.5E-4)0.000:5.5E-4,(((England/NOTT-110619/2020:5.5E-4,England/NOTT-1109A7/2020:5.5E-4)0.751:5.5E-4,England/NOTT-110D6F/2020:5.5E-4)0.642:5.5E-4,((England/NOTT-111B0A/2020:5.5E-4,((((((England/NOTT-1116CD/2020:0.0,England/NOTT-111760/2020:0.0,England/NOTT-111830/2020:0.0,England/NOTT-11185E/2020:0.0,England/NOTT-111AEF/2020:0.0):5.5E-4,England/NOTT-111B46/2020:5.5E-4)0.717:5.5E-4,((England/NOTT-111DC8/2020:5.5E-4,(England/NOTT-111C43/2020:5.5E-4,((England/NOTT-111821/2020:5.5E-4,(England/NOTT-111A67/2020:5.5E-4,England/NOTT-111B28/2020:5.5E-4)0.775:5.5E-4)0.940:5.5E-4,England/NOTT-111C34/2020:5.5E-4)0.939:5.5E-4)0.957:5.5E-4)1.000:5.5E-4,England/NOTT-1118E5/2020:5.5E-4)0.000:5.5E-4)1.000:5.5E-4,England/NOTT-111690/2020:5.5E-4)0.000:5.5E-4,((((England/NOTT-111706/2020:0.0,England/NOTT-111CAD/2020:0.0):5.5E-4,(England/NOTT-1118F4/2020:5.5E-4,(England/NOTT-1117BB/2020:5.5E-4,England/NOTT-1117AC/2020:5.5E-4)0.831:5.5E-4)0.927:5.5E-4)0.000:5.5E-4,(England/NOTT-111C8F/2020:5.5E-4,((England/NOTT-111997/2020:0.0,England/NOTT-1119B5/2020:0.0):5.5E-4,England/NOTT-111E89/2020:5.5E-4)0.000:5.5E-4)0.745:5.5E-4)0.000:5.5E-4,(England/NOTT-1118A9/2020:5.5E-4,(England/NOTT-111627/2020:0.0,England/NOTT-111681/2020:0.0,England/NOTT-111900/2020:0.0,England/NOTT-1119F1/2020:0.0,England/NOTT-111D04/2020:0.0):5.5E-4)0.000:5.5E-4)0.928:5.5E-4)0.000:5.5E-4,((((England/NOTT-111CE9/2020:5.5E-4,England/NOTT-111E4D/2020:5.5E-4)0.756:5.5E-4,England/NOTT-111636/2020:5.5E-4)0.000:5.5E-4,(England/NOTT-11195B/2020:5.5E-4,England/NOTT-111E3E/2020:5.5E-4)0.746:5.5E-4)0.000:5.5E-4,(England/NOTT-111A2B/2020:5.5E-4,(England/NOTT-111C25/2020:5.5E-4,(England/NOTT-11193D/2020:5.5E-4,England/NOTT-111B82/2020:5.5E-4)0.914:5.5E-4)0.900:5.5E-4)0.000:5.5E-4)0.938:5.5E-4)0.782:5.5E-4)0.896:5.5E-4,((England/NOTT-111126/2020:5.5E-4,(England/NOTT-1110B0/2020:5.5E-4,((England/NOTT-1105FE/2020:5.5E-4,England/NOTT-11060A/2020:5.5E-4)1.000:5.5E-4,(England/NOTT-110D05/2020:0.0,England/NOTT-111539/2020:0.0):5.5E-4)0.925:5.5E-4)0.958:5.5E-4)1.000:5.5E-4,England/NOTT-111056/2020:5.5E-4)1.000:5.5E-4)0.000:5.5E-4)0.774:5.5E-4)0.873:5.5E-4)0.734:5.5E-4)0.000:5.5E-4)0.734:5.5E-4)0.000:5.5E-4,((England/CAMB-77C5B/2020:5.5E-4,(England/CAMB-77DA3/2020:5.5E-4,England/CAMB-77E64/2020:5.5E-4)0.000:5.5E-4)0.783:5.5E-4,England/NORT-289340/2020:5.5E-4)0.932:5.5E-4)1.000:5.5E-4,(((England/CAMB-816D8/2020:5.5E-4,England/OXON-AED94/2020:5.5E-4)0.921:5.5E-4,England/20140072504/2020:5.5E-4)0.000:5.5E-4,((England/CAMB-81C6D/2020:5.5E-4,(((England/CAMB-79011/2020:5.5E-4,(England/CAMB-792C0/2020:5.5E-4,England/CAMB-7D3F6/2020:5.5E-4)0.844:5.5E-4)0.000:5.5E-4,England/CAMB-768A3/2020:5.5E-4)0.915:5.5E-4,(England/CAMB-7EF97/2020:5.5E-4,England/NORT-28C741/2020:5.5E-4)0.645:5.5E-4)0.783:5.5E-4)0.925:5.5E-4,(England/CAMB-1B08AC/2020:5.5E-4,England/NORT-284CA4/2020:5.5E-4)0.429:5.5E-4)1.000:5.5E-4)0.000:5.5E-4)0.699:5.5E-4,(England/20146064004/2020:5.5E-4,((((England/SHEF-C32C7/2020:5.5E-4,(Russia/StPetersburg-RII4307V/2020:5.5E-4,(Brazil/L17_CD324/2020:5.5E-4,Russia/StPetersburg-RII4308V/2020:5.5E-4)0.962:5.5E-4)0.881:5.5E-4)0.750:5.5E-4,(((((((Switzerland/1000477796/2020:5.5E-4,(USA/CA-CZB-1174/2020:5.5E-4,England/20132032504/2020:5.5E-4)0.941:5.5E-4)0.000:5.5E-4,(England/OXON-AEB30/2020:5.5E-4,(Italy/4411/2020:5.5E-4,(((Russia/StPetersburg-RII7555S/2020:5.5E-4,Colombia/INS-81251/2020:5.5E-4)0.734:5.5E-4,((((((((England/CAMB-7AA8B/2020:5.5E-4,(England/CAMB-7B52F/2020:5.5E-4,England/CAMB-7DF10/2020:5.5E-4)0.000:5.5E-4)0.768:5.5E-4,(England/SHEF-C27F6/2020:5.5E-4,(England/NOTT-11038B/2020:5.5E-4,((((((England/CAMB-1AEDA2/2020:5.5E-4,England/CAMB-1B1999/2020:5.5E-4)0.000:5.5E-4,England/CAMB-1B3EB6/2020:5.5E-4)1.000:5.5E-4,((England/CAMB-1ADBC7/2020:0.0,England/CAMB-1AECE1/2020:0.0,England/CAMB-1B001D/2020:0.0,England/CAMB-1B054B/2020:0.0,England/CAMB-1B2BCF/2020:0.0):5.5E-4,((England/CAMB-1ADB6D/2020:0.0,England/CAMB-1AFD1A/2020:0.0):5.5E-4,England/CAMB-1B2BA1/2020:5.5E-4)0.000:5.5E-4)0.000:5.5E-4)0.928:5.5E-4,(((England/CAMB-1B1E21/2020:5.5E-4,England/CAMB-1AFD47/2020:5.5E-4)0.744:5.5E-4,(England/CAMB-1B1DCA/2020:5.5E-4,((England/CAMB-1AFD29/2020:0.0,England/CAMB-1AFD92/2020:0.0,England/CAMB-1AFDDE/2020:0.0,England/CAMB-1B2AFF/2020:0.0):5.5E-4,England/CAMB-1AFDB0/2020:5.5E-4)1.000:5.5E-4)0.956:5.5E-4)1.000:5.5E-4,(England/CAMB-1AFDFC/2020:5.5E-4,England/CAMB-1AFCE0/2020:5.5E-4)1.000:5.5E-4)1.000:5.5E-4)0.000:5.5E-4,(England/CAMB-1AED2A/2020:5.5E-4,England/CAMB-1AFCA4/2020:5.5E-4)0.727:5.5E-4)0.357:5.5E-4,((((England/CAMB-1AED84/2020:5.5E-4,England/CAMB-1B2637/2020:5.5E-4)0.000:5.5E-4,(England/CAMB-1B1911/2020:5.5E-4,England/CAMB-1AED93/2020:5.5E-4)0.000:5.5E-4)1.000:5.5E-4,((England/CAMB-1B2B38/2020:5.5E-4,(England/CAMB-1AFD0B/2020:5.5E-4,(England/CAMB-1B1313/2020:5.5E-4,England/CAMB-1B1E6D/2020:5.5E-4)1.000:5.5E-4)0.000:5.5E-4)1.000:5.5E-4,((England/CAMB-1B16DE/2020:5.5E-4,England/CAMB-1AFCC2/2020:5.5E-4)0.000:5.5E-4,England/CAMB-1B12AD/2020:5.5E-4)1.000:5.5E-4)1.000:5.5E-4)0.000:5.5E-4,((England/CAMB-1B2C08/2020:5.5E-4,(England/CAMB-1B0675/2020:0.0,England/CAMB-1B0B58/2020:0.0,England/CAMB-1B193F/2020:0.0):5.5E-4)0.000:5.5E-4,(England/CAMB-1AECF0/2020:5.5E-4,(England/CAMB-1B1E03/2020:5.5E-4,England/CAMB-1B1DAC/2020:5.5E-4)0.000:5.5E-4)0.735:5.5E-4)0.000:5.5E-4)0.609:5.5E-4)0.905:5.5E-4)0.789:5.5E-4)0.000:5.5E-4)0.000:5.5E-4,((((Scotland/CVR739/2020:5.5E-4,(England/NORW-EAE4E/2020:5.5E-4,India/NIV-20878/2020:5.5E-4)0.831:5.5E-4)0.757:5.5E-4,(England/PORT-2CF3C6/2020:5.5E-4,England/CAMB-72EA5/2020:5.5E-4)0.418:5.5E-4)0.741:5.5E-4,England/20144073804/2020:5.5E-4)0.000:5.5E-4,(((Wales/PHWC-2B324/2020:5.5E-4,(Scotland/EDB3627/2020:5.5E-4,(Scotland/EDB2362/2020:5.5E-4,Scotland/EDB2533/2020:5.5E-4)0.000:5.5E-4)0.911:5.5E-4)0.750:5.5E-4,((((England/CAMB-7AF8C/2020:5.5E-4,England/CAMB-7AD46/2020:5.5E-4)0.803:5.5E-4,((((((England/SHEF-C57E4/2020:5.5E-4,England/SHEF-CD5F1/2020:5.5E-4)0.697:5.5E-4,((England/SHEF-C2BBE/2020:0.0,England/SHEF-C317F/2020:0.0):5.5E-4,(((England/BIRM-606B1/2020:5.5E-4,England/SHEF-C621F/2020:5.5E-4)0.000:5.5E-4,England/SHEF-C7A16/2020:5.5E-4)0.000:5.5E-4,(England/SHEF-D0537/2020:5.5E-4,(England/SHEF-CB168/2020:5.5E-4,(England/SHEF-CD166/2020:5.5E-4,(England/SHEF-CBCEF/2020:5.5E-4,England/SHEF-C39FF/2020:5.5E-4)1.000:5.5E-4)1.000:5.5E-4)1.000:5.5E-4)0.000:5.5E-4)1.000:5.5E-4)0.937:5.5E-4)1.000:5.5E-4,(((England/SHEF-C9470/2020:5.5E-4,(England/SHEF-C2459/2020:5.5E-4,England/SHEF-C6CB7/2020:5.5E-4)0.723:5.5E-4)1.000:5.5E-4,England/SHEF-C580F/2020:5.5E-4)0.000:5.5E-4,(England/SHEF-C66F5/2020:6.2E-4,England/SHEF-D1509/2020:5.5E-4)0.776:5.5E-4)0.836:5.5E-4)0.819:5.5E-4,(England/SHEF-C0EF3/2020:5.5E-4,England/SHEF-C5429/2020:5.5E-4)0.742:5.5E-4)0.000:5.5E-4,(England/SHEF-D2A54/2020:5.5E-4,England/SHEF-CDEE7/2020:5.5E-4)0.000:5.5E-4)0.785:5.5E-4,((Netherlands/NA_259/2020:5.5E-4,(Portugal/PT0628/2020:5.5E-4,(Portugal/PT0614/2020:0.0,Portugal/PT0615/2020:0.0,Portugal/PT0616/2020:0.0,Portugal/PT0619/2020:0.0):5.5E-4)0.911:5.5E-4)0.766:5.5E-4,(((2019-nCoV_MN908947|COV72:5.5E-4,England/CAMB-77365/2020:5.5E-4)0.822:5.5E-4,(England/CAMB-73DA7/2020:5.5E-4,Australia/VIC696/2020:5.5E-4)0.814:5.5E-4)0.000:5.5E-4,England/20170048204/2020:5.5E-4)0.000:5.5E-4)0.481:5.5E-4)0.462:5.5E-4)0.475:5.5E-4,(((England/20144067504/2020:5.5E-4,England/BIRM-5F318/2020:5.5E-4)0.000:5.5E-4,Spain/Soneja658/2020:5.5E-4)0.871:5.5E-4,India/NIV-9314/2020:0.00107)0.000:5.5E-4)0.486:5.5E-4,Austria/CeMM0098/2020:5.5E-4)0.603:5.5E-4)0.442:5.5E-4,(Wales/PHWC-2D61A/2020:5.5E-4,(England/SHEF-C9610/2020:5.5E-4,England/SHEF-C2969/2020:5.5E-4)0.929:5.5E-4)0.804:5.5E-4)0.000:5.5E-4)0.307:5.5E-4)0.485:5.5E-4,((England/SHEF-C41BA/2020:5.5E-4,((England/BRIS-12A2BE/2020:5.5E-4,(England/BRIS-128E8F/2020:5.5E-4,England/BRIS-126786/2020:5.5E-4)1.000:5.5E-4)0.000:5.5E-4,(England/BRIS-125963/2020:0.0,England/BRIS-128784/2020:0.0):5.5E-4)0.000:5.5E-4)0.912:5.5E-4,((England/20169034004/2020:5.5E-4,(Wales/PHWC-27FF7/2020:5.5E-4,(Wales/PHWC-27F8E/2020:5.5E-4,Wales/PHWC-2803F/2020:5.5E-4)1.000:5.5E-4)0.864:5.5E-4)0.620:5.5E-4,(Wales/PHWC-28442/2020:5.5E-4,Wales/PHWC-24F18/2020:5.5E-4)0.297:5.5E-4)0.883:5.5E-4)0.000:5.5E-4)0.821:5.5E-4,((((Russia/StPetersburg-RII7488S/2020:5.5E-4,(((Bangladesh/BCSIR-NILMRC_154/2020:5.5E-4,England/20130034304/2020:5.5E-4)0.743:5.5E-4,(((England/20149009704/2020:5.5E-4,(((England/NOTT-10F55C/2020:5.5E-4,(Wales/PHWC-2EF69/2020:5.5E-4,(Wales/PHWC-2C5C3/2020:5.5E-4,India/InStem_NCBS_0051/2020:0.00331)0.822:6.8E-4)0.994:5.5E-4)0.995:5.5E-4,((((Wales/PHWC-2F45A/2020:5.5E-4,(Wales/PHWC-2F43C/2020:5.5E-4,Wales/PHWC-3305F/2020:5.5E-4)0.993:5.5E-4)0.894:5.5E-4,((Italy/TE14162/2020:5.5E-4,England/CAMB-1B2549/2020:5.5E-4)0.779:5.5E-4,(((((((((England/CAMB-1AB30D/2020:5.5E-4,(England/CAMB-7614E/2020:5.5E-4,(England/CAMB-78883/2020:5.5E-4,(NorthernIreland/NIRE-FA79B/2020:5.5E-4,((Portugal/PT0576/2020:5.5E-4,England/EXET-135C2B/2020:5.5E-4)0.658:5.5E-4,(2019-nCoV_MN908947|COV92:5.5E-4,Portugal/PT0286b/2020:5.5E-4)0.486:5.5E-4)0.467:5.5E-4)0.466:5.5E-4)0.466:5.5E-4)0.466:5.5E-4)0.467:5.5E-4,England/NORT-284BB6/2020:5.5E-4)0.344:5.5E-4,((England/BIRM-6054B/2020:5.5E-4,(England/BIRM-60587/2020:5.5E-4,(England/BIRM-60578/2020:5.5E-4,England/BIRM-60569/2020:5.5E-4)0.000:5.5E-4)0.000:5.5E-4)0.939:5.5E-4,(England/BRIS-123C8A/2020:5.5E-4,England/BRIS-1260A9/2020:6.0E-4)0.894:5.5E-4)0.772:5.5E-4)0.000:5.5E-4,Portugal/PT0602/2020:5.5E-4)0.830:5.5E-4,((England/20172008404/2020:5.5E-4,(env/Italy/HSacco-1/2020:5.5E-4,(Switzerland/120187/2020:5.5E-4,(England/LOND-D4A9E/2020:5.5E-4,(Iceland/143/2020:6.6E-4,India/NIV-46303/2020:6.9E-4)0.186:6.6E-4)0.000:5.0E-4)0.000:5.0E-4)0.522:5.1E-4)0.998:5.0E-4,England/CAMB-76D2C/2020:5.5E-4)0.763:5.5E-4)0.973:5.5E-4,((((Japan/P4-4/2020:5.5E-4,((England/BRIS-125DFE/2020:5.5E-4,England/CAMB-771B6/2020:5.5E-4)0.796:5.5E-4,(((England/20169022304/2020:5.5E-4,(((England/NORT-288F98/2020:5.5E-4,((England/20166004704/2020:5.5E-4,(Vietnam/CM296/2020:5.5E-4,Chile/Santiago_42/2020:5.5E-4)0.371:5.5E-4)0.699:5.5E-4,England/20139057604/2020:5.5E-4)0.491:5.5E-4)0.497:5.5E-4,England/20139026904/2020:5.5E-4)0.495:5.5E-4,England/201360137/2020:5.5E-4)0.494:5.5E-4)0.490:5.5E-4,England/20142062604/2020:5.5E-4)0.491:5.5E-4,England/20169003404/2020:5.5E-4)0.157:5.5E-4)0.496:5.5E-4)0.491:5.5E-4,Vietnam/VNHN_0299/2020:5.5E-4)0.750:5.5E-4,(((England/CAMB-1AA438/2020:5.5E-4,((England/CAMB-1AFB01/2020:5.5E-4,England/CAMB-1B4FD0/2020:6.6E-4)0.000:5.5E-4,((England/CAMB-1AEBE4/2020:5.5E-4,(((England/CAMB-1B2109/2020:5.5E-4,England/CAMB-1B3B82/2020:5.5E-4)0.737:5.5E-4,England/CAMB-1B3AB2/2020:5.5E-4)1.000:5.5E-4,England/CAMB-1B2ED5/2020:5.5E-4)0.917:5.5E-4)0.962:5.5E-4,England/CAMB-1AFB7A/2020:5.5E-4)0.000:5.5E-4)0.930:5.5E-4)0.751:5.5E-4,(England/CAMB-8456F/2020:5.5E-4,England/CAMB-7A14A/2020:5.5E-4)0.875:5.5E-4)0.823:5.5E-4,(England/20138084904/2020:5.5E-4,England/LOND-D66F2/2020:5.5E-4)0.742:5.5E-4)0.731:5.5E-4)0.325:5.5E-4,(England/20140070604/2020:5.5E-4,((Chile/Santiago-05207/2020:5.5E-4,England/OXON-ACEA2/2020:5.5E-4)0.777:5.5E-4,(((England/EXET-135678/2020:5.5E-4,England/EXET-1354AB/2020:5.5E-4)0.000:5.5E-4,(((England/EXET-135775/2020:5.5E-4,England/EXET-137412/2020:5.5E-4)0.000:5.5E-4,(England/EXET-136F4F/2020:5.5E-4,England/BRIS-12307F/2020:5.5E-4)0.000:5.5E-4)0.751:5.5E-4,England/EXET-135766/2020:5.5E-4)0.000:5.5E-4)0.912:5.5E-4,(Netherlands/NA_2/2020:5.5E-4,(England/LIVE-99E99/2020:5.5E-4,England/LIVE-9A399/2020:5.5E-4)1.000:5.5E-4)0.000:5.5E-4)0.000:5.5E-4)0.926:5.5E-4)0.752:5.5E-4)0.000:5.5E-4)0.460:5.5E-4,(Wales/PHWC-293AE/2020:5.5E-4,(((((England/BIRM-5F14B/2020:0.0,England/BIRM-5F169/2020:0.0):5.5E-4,(((Scotland/GCVR-1721E7/2020:5.5E-4,(Scotland/CVR3222/2020:5.5E-4,(Scotland/CVR3355/2020:5.5E-4,(Scotland/CVR3250/2020:5.5E-4,Scotland/CVR3601/2020:5.5E-4)0.887:5.5E-4)0.626:5.5E-4)0.799:5.5E-4)0.785:5.5E-4,(England/NOTT-110761/2020:5.5E-4,(((England/SHEF-C233E/2020:5.5E-4,(England/SHEF-C0CEA/2020:5.5E-4,England/SHEF-CE04A/2020:5.5E-4)0.880:5.5E-4)0.000:5.5E-4,(England/SHEF-C82FF/2020:5.5E-4,England/SHEF-CCAC6/2020:5.5E-4)0.000:5.5E-4)0.000:5.5E-4,England/SHEF-C68C2/2020:5.5E-4)0.870:5.5E-4)0.000:5.5E-4)0.809:5.5E-4,(England/NORT-28901C/2020:5.5E-4,(England/CAMB-7DC82/2020:5.5E-4,(Scotland/GCVR-1721D8/2020:0.0,Scotland/GCVR-17226C/2020:0.0):5.5E-4)1.000:5.5E-4)1.000:5.5E-4)0.000:5.5E-4)0.996:5.5E-4,(((England/NORT-289850/2020:5.5E-4,England/LOND-D6030/2020:5.5E-4)0.763:5.5E-4,(Scotland/CVR1445/2020:5.5E-4,Scotland/GCVR-1712C7/2020:5.5E-4)0.882:5.5E-4)0.950:5.5E-4,(England/20132079104/2020:5.5E-4,England/NORT-289164/2020:5.5E-4)0.914:5.5E-4)0.000:5.5E-4)1.000:5.5E-4,(England/NORW-E889D/2020:5.5E-4,(England/NORW-E89B8/2020:5.5E-4,England/NORW-E8824/2020:5.5E-4)1.000:5.5E-4)0.718:5.5E-4)0.977:5.5E-4,(England/LIVE-9ED5B/2020:5.5E-4,(England/20189155304/2020:5.5E-4,(England/20189156201/2020:5.5E-4,(England/20189156801/2020:5.5E-4,(England/20189157501/2020:5.5E-4,(England/20189156601/2020:5.5E-4,(England/20189155001/2020:5.5E-4,(England/20189156401/2020:5.5E-4,England/20189157404/2020:5.5E-4)0.000:5.5E-4)0.489:5.5E-4)0.495:5.5E-4)0.590:5.5E-4)0.015:5.5E-4)0.000:5.5E-4)0.892:5.5E-4)0.919:5.5E-4)0.773:5.5E-4)0.747:5.5E-4)0.474:5.5E-4,((England/20149054504/2020:5.5E-4,(England/20149001804/2020:5.5E-4,(England/20149054604/2020:5.5E-4,England/CAMB-78874/2020:5.5E-4)0.905:5.5E-4)0.909:5.5E-4)0.741:5.5E-4,(England/20146008604/2020:5.5E-4,(Iceland/554/2020:5.5E-4,(England/20142015504/2020:5.5E-4,(((NorthernIreland/NIRE-101718/2020:5.5E-4,England/CAMB-7B510/2020:5.5E-4)0.997:5.5E-4,((England/CAMB-7EC81/2020:5.5E-4,(England/CAMB-7CE32/2020:5.5E-4,England/CAMB-7F6BF/2020:5.5E-4)0.701:5.5E-4)0.000:5.5E-4,England/20146008204/2020:5.5E-4)1.000:5.5E-4)0.000:5.5E-4,England/20119054604/2020:5.5E-4)0.999:5.5E-4)0.404:5.5E-4)0.974:5.5E-4)0.000:5.5E-4)0.792:5.5E-4)0.000:5.5E-4,Austria/CeMM0045/2020:5.5E-4)0.000:5.5E-4)0.029:5.5E-4)0.480:5.5E-4,(Iceland/146/2020:5.5E-4,(Iceland/178/2020:0.0,Iceland/204/2020:0.0):5.5E-4)0.806:5.5E-4)0.000:5.5E-4,((England/EXET-135C94/2020:5.5E-4,(England/CAMB-7A2DE/2020:5.5E-4,Poland/Sla3/2020:5.5E-4)0.743:5.5E-4)0.996:5.5E-4,((Portugal/PT0507/2020:5.5E-4,(Portugal/PT0009/2020:0.0,Portugal/PT0026/2020:0.0,Portugal/PT0029/2020:0.0,Portugal/PT0030/2020:0.0,Portugal/PT0031/2020:0.0):5.5E-4)0.717:5.5E-4,(England/EXET-136E51/2020:5.5E-4,Portugal/PT0289/2020:5.5E-4)0.737:5.5E-4)1.000:5.5E-4)0.790:5.5E-4)0.302:5.5E-4)0.480:5.5E-4,(England/20156022104/2020:5.5E-4,England/20168032404/2020:5.5E-4)0.808:5.5E-4)0.489:5.5E-4)0.252:5.5E-4,((Sweden/20-51988/2020:5.5E-4,(England/LIVE-9E80F/2020:5.5E-4,(France/IDF2561/2020:5.5E-4,(England/CAMB-7C9D7/2020:5.5E-4,England/BIRM-612DA/2020:5.5E-4)1.000:5.5E-4)1.000:5.5E-4)0.999:5.5E-4)0.728:5.5E-4,((((((((England/OXON-AC9ED/2020:5.5E-4,(England/OXON-ACBAB/2020:5.5E-4,England/OXON-ACD87/2020:5.5E-4)0.992:5.5E-4)0.924:5.5E-4,((Sweden/20-51044/2020:5.5E-4,(Sweden/20-50673/2020:5.5E-4,Sweden/20-50931/2020:5.5E-4)0.865:5.5E-4)0.386:5.5E-4,(((Sweden/20-50933/2020:5.5E-4,Sweden/20-07860/2020:5.5E-4)0.136:5.5E-4,((Sweden/20-50935/2020:0.0,Sweden/20-50936/2020:0.0):5.5E-4,Sweden/20-51816/2020:5.4E-4)0.780:5.5E-4)0.972:5.5E-4,(Sweden/20-07861/2020:0.0,Sweden/20-14071/2020:0.0):5.5E-4)0.000:5.5E-4)0.731:5.5E-4)0.000:5.5E-4,(((England/CAMB-781A6/2020:5.5E-4,(England/20192020301/2020:5.5E-4,(England/20190141101/2020:5.5E-4,England/20190142001/2020:5.5E-4)0.000:5.5E-4)0.882:5.5E-4)0.000:5.5E-4,(Australia/VIC37/2020:5.5E-4,(England/CAMB-1B00D1/2020:5.5E-4,Australia/NSW291/2020:5.5E-4)1.000:5.5E-4)0.976:5.5E-4)0.961:5.5E-4,Singapore/97/2020:5.5E-4)0.950:5.5E-4)1.000:5.5E-4,Sweden/20-06306/2020:5.5E-4)0.794:5.5E-4,Greece/12/2020:5.5E-4)0.000:5.5E-4,((England/LIVE-9DB52/2020:5.5E-4,((((England/OXON-AE0B9/2020:5.3E-4,((England/20169042404/2020:5.5E-4,(England/NORT-291EBD/2020:5.5E-4,(England/NORT-292450/2020:5.5E-4,(England/NORT-2928CD/2020:5.5E-4,(England/NORT-292BB5/2020:5.5E-4,(England/NORT-292E70/2020:5.5E-4,England/NORT-29297F/2020:5.5E-4)1.000:5.5E-4)0.000:5.5E-4)1.000:5.5E-4)0.000:5.5E-4)0.878:5.5E-4)0.726:5.5E-4,(England/CAMB-1AA7D5/2020:5.5E-4,England/CAMB-84602/2020:5.5E-4)0.000:5.5E-4)0.999:5.5E-4)0.976:5.5E-4,USA/NY-NYUMC126/2020:5.5E-4)0.745:5.5E-4,((((England/NORW-EC8B7/2020:5.5E-4,(Wales/PHWC-1637D8/2020:5.5E-4,England/BIRM-5F08A/2020:5.5E-4)0.154:5.5E-4)0.000:5.5E-4,(Portugal/PT0080/2020:5.5E-4,(England/CAMB-1AC111/2020:5.5E-4,England/NORT-2833FB/2020:5.0E-4)0.930:5.5E-4)0.999:5.5E-4)0.942:5.5E-4,((((England/CAMB-8280E/2020:5.5E-4,England/CAMB-79794/2020:5.5E-4)0.000:5.5E-4,(England/CAMB-838C1/2020:5.5E-4,(Portugal/PT0606/2020:5.5E-4,England/CAMB-843DE/2020:5.5E-4)0.460:5.5E-4)0.444:5.5E-4)0.453:5.5E-4,England/CAMB-7A63C/2020:5.5E-4)0.000:5.5E-4,(England/LIVE-9A900/2020:5.5E-4,(England/CAMB-8232B/2020:5.5E-4,(England/CAMB-8174E/2020:5.5E-4,England/NORW-EAD41/2020:5.5E-4)0.745:5.5E-4)0.331:5.5E-4)0.887:5.5E-4)0.755:5.5E-4)0.997:5.5E-4,((Wales/PHWC-278FC/2020:5.5E-4,England/20144047604/2020:5.5E-4)0.757:5.5E-4,(Wales/PHWC-15DA41/2020:5.5E-4,(England/CAMB-80EB3/2020:5.5E-4,England/CAMB-8268C/2020:5.5E-4)0.886:5.5E-4)0.000:5.5E-4)0.863:5.5E-4)0.902:5.5E-4)0.426:5.5E-4,(USA/TX-HMH069/2020:5.5E-4,(Latvia/018/2020:5.5E-4,Latvia/024/2020:5.5E-4)0.947:6.8E-4)0.895:5.5E-4)0.937:5.5E-4)0.779:5.5E-4,(((((Italy/Siena-1/2020:5.5E-4,((((Turkey/IMU-SP-01/2020:5.5E-4,((((Singapore/437/2020:5.5E-4,Iceland/188/2020:5.5E-4)0.000:5.5E-4,(((((((England/SHEF-C03B8/2020:5.5E-4,England/SHEF-CE718/2020:5.5E-4)0.729:5.5E-4,(England/SHEF-CC729/2020:5.5E-4,(England/SHEF-C8611/2020:5.5E-4,England/SHEF-C83A1/2020:5.5E-4)0.000:5.5E-4)1.000:5.5E-4)0.000:5.5E-4,(England/SHEF-C03F4/2020:5.5E-4,(Belgium/Rega-0329233/2020:5.5E-4,(Belgium/rega-0513430/2020:6.8E-4,Belgium/Rega-0331264/2020:5.5E-4)0.780:5.5E-4)0.935:5.5E-4)0.000:5.5E-4)0.000:5.5E-4,((Belgium/GM-0407395/2020:0.0,Belgium/LJ-0325148/2020:0.0,Belgium/ML-0324164/2020:0.0,Belgium/NIM-0324161/2020:0.0,Belgium/Rega-0319259/2020:0.0):5.5E-4,(England/SHEF-D259F/2020:5.5E-4,(England/SHEF-CB7C0/2020:5.5E-4,England/SHEF-D0B71/2020:5.5E-4)0.954:6.5E-4)0.739:5.5E-4)0.000:5.5E-4)0.000:5.5E-4,(England/SHEF-CC000/2020:5.5E-4,((England/SHEF-C5C9A/2020:5.5E-4,(Belgium/ULG-10027/2020:5.5E-4,(Belgium/ULG-10131/2020:5.5E-4,Belgium/MR-0327344/2020:5.5E-4)0.000:5.5E-4)0.913:5.5E-4)0.458:5.5E-4,(England/SHEF-D03C4/2020:5.5E-4,England/SHEF-C8B8B/2020:5.5E-4)0.000:5.5E-4)0.460:5.5E-4)0.913:5.5E-4)0.000:5.5E-4,(Belgium/VPMV-0325153/2020:5.5E-4,((England/SHEF-C2055/2020:5.5E-4,(((England/SHEF-C9D84/2020:5.5E-4,England/SHEF-CDD17/2020:5.5E-4)0.011:5.5E-4,England/SHEF-C5395/2020:5.5E-4)0.481:5.5E-4,England/SHEF-CBC1C/2020:5.5E-4)0.438:5.5E-4)0.915:5.5E-4,Belgium/rega-0505485/2020:5.5E-4)0.000:5.5E-4)0.000:5.5E-4)1.000:5.5E-4,England/SHEF-D21D7/2020:5.5E-4)0.998:5.5E-4)0.459:5.5E-4,(((Iceland/507/2020:0.0,Iceland/515/2020:0.0):5.5E-4,(Iceland/513/2020:5.5E-4,Iceland/577/2020:5.5E-4)0.715:5.5E-4)0.883:5.5E-4,(((Belgium/SEM-0324120/2020:5.8E-4,((Austria/CeMM0372/2020:5.5E-4,(((England/LOND-D6EBE/2020:5.5E-4,(Austria/CeMM0380/2020:5.5E-4,Austria/CeMM0379/2020:5.5E-4)0.725:5.5E-4)0.000:5.5E-4,((Hungary/mbl49/2020:5.5E-4,Austria/CeMM0377/2020:5.5E-4)0.000:5.5E-4,Hungary/SRC-00175/2020:5.5E-4)0.000:5.5E-4)0.000:5.5E-4,(England/CAMB-71F76/2020:5.5E-4,England/20139027604/2020:5.5E-4)0.000:5.5E-4)0.747:5.5E-4)0.740:5.5E-4,((Austria/CeMM0367/2020:5.5E-4,(Belgium/UGent-136/2020:5.5E-4,(Belgium/HNF-0507417/2020:5.5E-4,Belgium/VAM-0506416/2020:5.7E-4)0.898:5.5E-4)1.000:5.5E-4)0.997:5.5E-4,Belgium/rega-0411447/2020:5.5E-4)0.000:5.5E-4)0.768:5.5E-4)0.000:5.5E-4,(((England/SHEF-C88A2/2020:6.7E-4,Belgium/rega-0411459/2020:5.5E-4)0.000:5.5E-4,Belgium/rega-0409439/2020:5.5E-4)0.000:5.5E-4,(Belgium/rega-0409438/2020:5.5E-4,Belgium/Rega-0330249/2020:5.5E-4)0.859:5.5E-4)1.000:5.5E-4)0.962:5.5E-4,Iceland/187/2020:5.5E-4)0.880:5.5E-4)0.973:5.5E-4)0.792:5.5E-4,((((England/CAMB-7CF7B/2020:5.5E-4,(England/CAMB-1AA59F/2020:5.5E-4,England/CAMB-7D44E/2020:5.5E-4)0.621:5.5E-4)0.921:5.5E-4,Hungary/SRC-00777/2020:5.5E-4)1.000:5.5E-4,(Belgium/MAC-0324142/2020:5.5E-4,England/NORW-EB557/2020:5.5E-4)0.746:5.5E-4)0.552:5.5E-4,((Russia/Moscow_PMVL-3/2020:5.5E-4,Russia/Moscow_PMVL-5/2020:5.5E-4)0.804:5.5E-4,(Switzerland/GE0199/2020:5.5E-4,(Switzerland/BL0902/2020:5.5E-4,(Switzerland/GE3895/2020:5.5E-4,((England/CAMB-7E8D8/2020:5.5E-4,(England/CAMB-7C60D/2020:5.5E-4,England/CAMB-7EC54/2020:5.5E-4)0.000:5.5E-4)0.894:5.5E-4,(Luxembourg/LNS7866283/2020:5.5E-4,((Switzerland/BS0914/2020:5.5E-4,(Singapore/142/2020:5.5E-4,(Romania/Bucuresti-6451/2020:5.5E-4,(Romania/Mioveni-24095/2020:5.5E-4,(Romania/Bucuresti-4105/2020:5.5E-4,Turkey/HSGM-515/2020:5.5E-4)0.000:5.5E-4)0.456:5.5E-4)0.456:5.5E-4)0.448:5.5E-4)0.383:5.5E-4,(England/20149034004/2020:5.5E-4,(England/BRIS-12ACCF/2020:5.5E-4,England/BRIS-12ACB0/2020:5.5E-4)0.000:5.5E-4)0.845:5.5E-4)0.000:5.5E-4)0.303:5.5E-4)0.453:5.5E-4)0.446:5.5E-4)0.451:5.5E-4)0.389:5.5E-4)0.425:5.5E-4)0.024:5.5E-4)0.459:5.5E-4)0.448:5.5E-4,Australia/VIC240/2020:5.5E-4)0.918:5.5E-4,Switzerland/GE6099/2020:5.5E-4)0.000:5.5E-4,(Russia/Moscow_PMVL-8/2020:5.5E-4,England/LIVE-9C0AF/2020:5.5E-4)0.789:5.5E-4)0.459:5.5E-4)0.461:5.5E-4,(((England/CAMB-7B3F8/2020:5.5E-4,((Wales/PHWC-2A334/2020:5.5E-4,England/LIVE-99479/2020:5.5E-4)0.489:5.5E-4,England/20149048704/2020:5.5E-4)0.000:5.5E-4)0.881:5.5E-4,(((England/NOTT-10F8EA/2020:5.5E-4,Belgium/HMJ-0330330/2020:5.5E-4)0.758:5.5E-4,(Scotland/EDB009/2020:5.5E-4,England/NORT-28C750/2020:5.2E-4)0.452:5.5E-4)1.000:5.5E-4,(((((((England/NORW-EAB74/2020:5.5E-4,(England/NORW-EBF4A/2020:5.5E-4,(England/NORW-ED29A/2020:5.5E-4,(England/NORW-EA628/2020:5.5E-4,(England/NORW-ECADF/2020:5.5E-4,England/NORW-EBF1D/2020:5.5E-4)0.000:5.5E-4)0.000:5.5E-4)1.000:5.5E-4)1.000:5.5E-4)0.940:5.5E-4,England/NORW-EC6BD/2020:5.5E-4)0.992:5.5E-4,(England/NORW-EBA76/2020:5.5E-4,(England/NORW-E74F4/2020:5.5E-4,England/NORW-EBC52/2020:5.5E-4)1.000:5.5E-4)0.730:5.5E-4)0.727:5.5E-4,((England/CAMB-1ABDD2/2020:0.0,England/CAMB-1AEFD9/2020:0.0):5.5E-4,England/CAMB-7C3CA/2020:5.5E-4)1.000:5.5E-4)0.881:5.5E-4,((England/CAMB-73211/2020:5.5E-4,(England/NORW-EB047/2020:5.5E-4,(((England/CAMB-1AECD2/2020:5.5E-4,England/CAMB-1B11BF/2020:5.5E-4)0.901:5.5E-4,(((England/CAMB-1AA993/2020:5.5E-4,England/CAMB-7CEAB/2020:5.5E-4)0.739:5.5E-4,(England/CAMB-75895/2020:5.5E-4,England/CAMB-1AA632/2020:5.5E-4)0.000:5.5E-4)1.000:5.5E-4,(England/CAMB-1AAE0D/2020:5.5E-4,((((England/CAMB-1B2D41/2020:5.5E-4,England/CAMB-1B2D6F/2020:5.5E-4)1.000:5.5E-4,England/CAMB-1B2D23/2020:5.5E-4)0.000:5.5E-4,((England/CAMB-1B235E/2020:5.5E-4,England/CAMB-1B2C17/2020:5.5E-4)1.000:5.5E-4,((England/CAMB-1B2BDE/2020:5.5E-4,England/CAMB-1B2BFC/2020:5.5E-4)1.000:5.5E-4,England/CAMB-1B2330/2020:5.5E-4)1.000:5.5E-4)1.000:5.5E-4)0.733:5.5E-4,(England/CAMB-1B2C62/2020:5.5E-4,(England/CAMB-1B2C44/2020:5.5E-4,(England/CAMB-1B2989/2020:5.5E-4,England/CAMB-1B2DE7/2020:5.5E-4)0.561:5.5E-4)0.791:5.5E-4)0.000:5.5E-4)0.904:5.5E-4)0.786:5.5E-4)0.000:5.5E-4)0.000:5.5E-4,England/CAMB-1AED0C/2020:5.5E-4)0.000:5.5E-4)0.741:5.5E-4)0.741:5.5E-4,(((((England/CAMB-1AE030/2020:5.5E-4,England/CAMB-83FF9/2020:5.5E-4)0.756:5.5E-4,(England/CAMB-1B07BE/2020:5.5E-4,England/CAMB-1B0D34/2020:5.5E-4)0.935:5.5E-4)0.000:5.5E-4,((((England/CAMB-84374/2020:5.5E-4,England/CAMB-1AE99F/2020:5.5E-4)0.000:5.5E-4,England/CAMB-82437/2020:5.5E-4)0.000:5.5E-4,((England/CAMB-1AA702/2020:5.5E-4,(England/CAMB-1AA614/2020:5.5E-4,England/CAMB-80DC5/2020:5.5E-4)0.000:5.5E-4)0.966:5.5E-4,England/CAMB-7D763/2020:5.5E-4)0.000:5.5E-4)1.000:5.5E-4,England/CAMB-7EC72/2020:5.5E-4)1.000:5.5E-4)0.000:5.5E-4,England/CAMB-821A9/2020:5.5E-4)1.000:5.5E-4,England/NORW-EB0ED/2020:5.5E-4)0.000:5.5E-4)1.000:5.5E-4)0.000:5.5E-4,(England/CAMB-83CA7/2020:5.5E-4,(England/201580159/2020:5.5E-4,((((England/CAMB-81140/2020:5.5E-4,(England/CAMB-7F734/2020:5.5E-4,(England/CAMB-7D48A/2020:5.5E-4,(England/CAMB-767F1/2020:5.5E-4,England/CAMB-769DD/2020:5.5E-4)0.000:5.5E-4)0.000:5.5E-4)0.761:5.5E-4)0.000:5.5E-4,(England/CAMB-818D2/2020:5.5E-4,England/CAMB-810AD/2020:5.5E-4)0.000:5.5E-4)0.810:5.5E-4,(England/CAMB-83D0E/2020:5.5E-4,((((England/CAMB-7C940/2020:5.5E-4,((England/CAMB-7F691/2020:5.5E-4,(((England/CAMB-1ABABD/2020:5.5E-4,England/CAMB-82938/2020:5.5E-4)0.749:5.5E-4,England/CAMB-7D9F4/2020:5.5E-4)0.000:5.5E-4,((England/CAMB-76DA4/2020:5.5E-4,(England/CAMB-7D912/2020:5.5E-4,(((England/CAMB-1AB4BF/2020:5.5E-4,England/CAMB-80A64/2020:5.5E-4)0.000:5.5E-4,England/CAMB-1AADC4/2020:5.5E-4)0.982:5.5E-4,(England/CAMB-1AA9B1/2020:0.0,England/CAMB-7EF00/2020:0.0,England/CAMB-80457/2020:0.0,England/CAMB-8078B/2020:0.0,England/CAMB-80B52/2020:0.0):5.5E-4)0.968:5.5E-4)1.000:5.5E-4)0.998:5.5E-4,England/CAMB-83CC5/2020:5.5E-4)0.000:5.5E-4)0.926:5.5E-4)0.000:5.5E-4,(England/CAMB-1AC1C6/2020:5.5E-4,(England/CAMB-1AC1D5/2020:0.0,England/CAMB-1AC1F3/2020:0.0):5.5E-4)0.925:5.5E-4)0.000:5.5E-4)0.986:5.5E-4,England/CAMB-7DA00/2020:5.5E-4)1.000:5.5E-4,England/CAMB-79873/2020:5.5E-4)0.912:5.5E-4,(England/CAMB-7ED24/2020:5.5E-4,England/CAMB-76E83/2020:5.5E-4)0.000:5.5E-4)1.000:5.5E-4)0.000:5.5E-4)0.451:5.5E-4,((England/CAMB-1AEC4B/2020:5.5E-4,((England/CAMB-7870E/2020:5.5E-4,(England/CAMB-7DA2E/2020:5.5E-4,(England/CAMB-81957/2020:5.5E-4,((((England/CAMB-8208E/2020:5.5E-4,England/CAMB-1AB877/2020:5.5E-4)1.000:5.5E-4,England/CAMB-82956/2020:5.5E-4)0.000:5.5E-4,((England/CAMB-83A34/2020:5.5E-4,England/CAMB-83C89/2020:5.5E-4)0.000:5.5E-4,(England/CAMB-828D1/2020:5.5E-4,England/CAMB-814CF/2020:5.5E-4)0.749:5.5E-4)0.000:5.5E-4)1.000:5.5E-4,England/CAMB-7F752/2020:5.5E-4)1.000:5.5E-4)1.000:5.5E-4)1.000:5.5E-4)0.000:5.5E-4,England/CAMB-7C3BB/2020:5.5E-4)0.767:5.5E-4)0.848:5.5E-4,(((England/CAMB-1B03D8/2020:5.5E-4,England/CAMB-1B0B49/2020:5.5E-4)0.704:5.5E-4,(England/CAMB-1B047B/2020:5.5E-4,(England/CAMB-1B03F6/2020:5.5E-4,England/CAMB-1B0411/2020:5.5E-4)1.000:5.5E-4)1.000:5.5E-4)0.000:5.5E-4,(England/CAMB-1ABBF6/2020:5.5E-4,England/CAMB-1AD8DF/2020:5.5E-4)0.000:5.5E-4)0.902:5.5E-4)0.000:5.5E-4)1.000:5.5E-4)0.949:5.5E-4)0.776:5.5E-4)0.923:5.5E-4,Colombia/Bogota78390/2020:5.5E-4)0.745:5.5E-4)0.000:5.5E-4)0.652:5.5E-4,(((((((Netherlands/Gelderland_21/2020:0.0,Netherlands/NA_328/2020:0.0,Netherlands/NA_373/2020:0.0):5.5E-4,((Turkey/IMU-SP-04/2020:5.5E-4,((Iceland/504/2020:5.5E-4,(Hangzhou/HZCDCp145/2020:5.5E-4,(((Spain/COV002595/2020:5.5E-4,((Austria/CeMM0259/2020:5.5E-4,(Austria/CeMM0019/2020:5.5E-4,Austria/CeMM0323/2020:5.5E-4)0.000:5.5E-4)0.782:5.5E-4,((((Vietnam/VNHN_4806/2020:5.5E-4,Austria/CeMM0284/2020:5.5E-4)0.000:5.5E-4,((Belgium/rega-0411440/2020:5.5E-4,Turkey/GLAB-CoV091/2020:5.5E-4)0.785:5.5E-4,Zhejiang/OS4/2020:5.5E-4)0.000:5.5E-4)0.396:5.5E-4,Switzerland/100099/2020:5.5E-4)0.000:5.5E-4,(Turkey/GLAB-CoV207/2020:5.5E-4,(Turkey/GLAB-CoV205/2020:5.5E-4,((Turkey/GLAB-CoV164/2020:0.0,Turkey/GLAB-CoV174/2020:0.0):5.5E-4,Turkey/GLAB-CoV214/2020:5.5E-4)0.739:5.5E-4)0.390:5.5E-4)0.446:5.5E-4)0.000:5.5E-4)0.449:5.5E-4)0.350:5.5E-4,((Netherlands/NA_95/2020:0.0,Netherlands/ZuidHolland_103/2020:0.0):5.5E-4,((England/CAMB-1ADE91/2020:5.5E-4,England/CAMB-1AE003/2020:5.5E-4)1.000:5.5E-4,Netherlands/ZuidHolland_83/2020:5.5E-4)0.000:5.5E-4)0.798:5.5E-4)0.000:5.5E-4,((England/BRIS-126B11/2020:5.5E-4,England/BRIS-126B20/2020:5.5E-4)0.755:5.5E-4,Colombia/GVI-93537/2020:5.5E-4)0.000:5.5E-4)0.440:5.5E-4)0.440:5.5E-4)0.920:5.5E-4,Turkey/IMU-SP-03/2020:5.5E-4)0.470:5.5E-4)0.461:5.5E-4,Turkey/IMU-SP-02/2020:5.5E-4)0.929:5.5E-4)0.442:5.5E-4,(Spain/COV001385/2020:5.5E-4,Spain/COV001417/2020:5.5E-4)0.765:5.5E-4)0.583:5.5E-4,(Switzerland/100800/2020:5.5E-4,USA/WA-S860/2020:5.5E-4)0.761:5.5E-4)0.554:5.5E-4,(USA/PA-MGEL66/2020:0.0,USA/PA-MGSC28-05/2020:0.0):5.5E-4)0.929:5.5E-4,((Switzerland/110469/2020:5.5E-4,(Romania/284056/2020:5.5E-4,Switzerland/110466/2020:5.5E-4)0.464:5.5E-4)0.458:5.5E-4,Switzerland/42174724/2020:5.5E-4)0.858:5.5E-4)0.000:5.5E-4,(((((England/LIVE-9D4EE/2020:5.5E-4,((England/LIVE-9BCF7/2020:0.0,England/LIVE-9BE3D/2020:0.0):5.5E-4,England/LIVE-99DE7/2020:5.5E-4)0.993:5.5E-4)0.784:5.5E-4,(England/LIVE-9AEE3/2020:5.5E-4,(((Hungary/UD-10261/2020:0.0,Hungary/UD-7040/2020:0.0,Hungary/UD-7360/2020:0.0):5.5E-4,Hungary/UD-7364/2020:5.5E-4)0.394:5.5E-4,(England/CAMB-1B2C35/2020:5.5E-4,England/CAMB-80651/2020:5.5E-4)0.788:5.5E-4)0.622:5.5E-4)0.921:5.5E-4)0.000:5.5E-4,((England/201640595/2020:5.5E-4,Hungary/UD-10333/2020:5.5E-4)0.738:5.5E-4,((Belgium/VHEJ-0329357/2020:5.5E-4,(Belgium/rega-0411444/2020:5.5E-4,(Belgium/BT-0407271/2020:5.5E-4,Belgium/rega-0411456/2020:5.5E-4)0.784:5.5E-4)0.916:5.5E-4)0.791:5.5E-4,Turkey/GLAB-CoV004/2020:5.5E-4)0.914:5.5E-4)1.000:5.5E-4)0.720:5.5E-4,(((England/CAMB-1AE05E/2020:5.5E-4,(((England/CAMB-7C7BF/2020:5.5E-4,England/LIVE-9CFEE/2020:5.5E-4)0.000:5.5E-4,England/LIVE-9DF92/2020:5.5E-4)0.000:5.5E-4,England/CAMB-1ABF27/2020:5.5E-4)0.403:5.5E-4)0.434:5.5E-4,((England/LIVE-9F024/2020:5.5E-4,England/20138017004/2020:5.5E-4)0.769:5.5E-4,England/LIVE-9EEFE/2020:5.5E-4)0.621:5.5E-4)0.751:5.5E-4,(((Luxembourg/LNS3259987/2020:5.5E-4,(((Switzerland/120021/2020:5.5E-4,England/CAMB-1AA5CC/2020:5.5E-4)0.000:5.5E-4,(((England/LIVE-99743/2020:5.5E-4,((England/CAMB-1AE07C/2020:5.5E-4,((Netherlands/ZuidHolland_105/2020:5.5E-4,England/CAMB-1ADEDD/2020:5.5E-4)0.472:5.5E-4,England/CAMB-750AC/2020:5.5E-4)0.475:5.5E-4)0.468:5.5E-4,(England/CAMB-1AB4DD/2020:0.0,England/CAMB-1AE8DE/2020:0.0):5.5E-4)0.472:5.5E-4)0.467:5.5E-4,England/CAMB-7DF01/2020:5.5E-4)0.000:5.5E-4,((((England/CAMB-77963/2020:5.5E-4,England/CAMB-82E39/2020:5.5E-4)0.772:5.5E-4,((England/CAMB-74D4C/2020:5.5E-4,((England/20109007104/2020:5.5E-4,((NorthernIreland/NIRE-FB730/2020:5.5E-4,NorthernIreland/NIRE-FF374/2020:5.5E-4)0.732:5.5E-4,(((Hungary/UD-7729/2020:5.5E-4,England/CAMB-72968/2020:5.5E-4)0.746:5.5E-4,(Turkey/GLAB-CoV167/2020:5.5E-4,(((Turkey/GLAB-CoV139/2020:0.0,Turkey/GLAB-CoV171/2020:0.0):5.5E-4,Turkey/GLAB-CoV217/2020:5.5E-4)0.000:5.5E-4,((Turkey/GLAB-CoV206/2020:5.5E-4,Turkey/GLAB-CoV064/2020:5.5E-4)0.000:5.5E-4,Turkey/GLAB-CoV168/2020:5.5E-4)0.000:5.5E-4)0.000:5.5E-4)0.769:5.5E-4)0.000:5.5E-4,(((Switzerland/42169471/2020:5.5E-4,USA/MD-HP00061/2020:5.5E-4)0.694:5.5E-4,(Switzerland/42170345/2020:5.5E-4,(England/CAMB-7540A/2020:5.5E-4,(Romania/Bucuresti-12296/2020:5.5E-4,(Switzerland/42175213/2020:0.0,Switzerland/42175220/2020:0.0):5.5E-4)0.416:5.5E-4)0.418:5.5E-4)0.900:5.5E-4)0.486:5.5E-4,Turkey/GLAB-CoV178/2020:5.5E-4)0.000:5.5E-4)0.393:5.5E-4)0.487:5.5E-4)0.485:5.5E-4,Portugal/PT0051/2020:5.5E-4)0.487:5.5E-4)0.487:5.5E-4,Spain/Zaragoza2470/2020:5.5E-4)0.000:5.5E-4)0.480:5.5E-4,England/NORT-289A4B/2020:5.5E-4)0.480:5.5E-4,England/CAMB-1AE9BD/2020:5.5E-4)0.000:5.5E-4)0.646:5.5E-4)0.498:5.5E-4,Switzerland/140025/2020:5.5E-4)0.968:5.5E-4)0.953:5.5E-4,Switzerland/BE6651/2020:5.5E-4)0.000:5.5E-4,(((((England/NORW-EB3C6/2020:5.5E-4,((Belgium/LHL-0329389/2020:5.5E-4,((Netherlands/NoordHolland_2/2020:5.5E-4,((((England/BRIS-12D048/2020:5.5E-4,((England/BRIS-12D4C4/2020:5.5E-4,(England/BRIS-128098/2020:5.5E-4,England/BRIS-129C57/2020:5.5E-4)0.748:5.5E-4)1.000:5.5E-4,(England/BRIS-12A8AD/2020:5.5E-4,England/BRIS-1258B1/2020:5.5E-4)1.000:5.5E-4)0.000:5.5E-4)1.000:5.5E-4,England/BRIS-129194/2020:5.5E-4)0.717:5.5E-4,((England/SHEF-CD403/2020:5.5E-4,(((Romania/Bucuresti-12546/2020:5.5E-4,(Romania/Bucuresti-12292/2020:5.5E-4,England/20144037304/2020:5.5E-4)0.489:5.5E-4)0.490:5.5E-4,(Turkey/GLAB-CoV092/2020:5.5E-4,Belgium/rega-0504484/2020:5.8E-4)0.000:5.5E-4)0.466:5.5E-4,(USA/NM-UNM-00007/2020:0.0,England/CAMB-1B1B48/2020:0.0,England/EXET-136C0C/2020:0.0):5.5E-4)0.488:5.5E-4)0.488:5.5E-4,(Austria/CeMM0371/2020:0.0,Austria/CeMM0409/2020:0.0,Austria/CeMM0414/2020:0.0,Austria/CeMM0427/2020:0.0,Austria/CeMM0461/2020:0.0,Austria/CeMM0473/2020:0.0,Austria/CeMM0484/2020:0.0,Belgium/AM-0328342/2020:0.0,Belgium/PC-0325147/2020:0.0,Belgium/PC-0325182/2020:0.0,Belgium/Rega-0328188/2020:0.0,Belgium/rega-0409433/2020:0.0,Hungary/UD-7039/2020:0.0,Hungary/UD-7373/2020:0.0,Hungary/UD-7417/2020:0.0,Hungary/UD-8157/2020:0.0):5.5E-4)0.000:5.5E-4)0.488:5.5E-4,(Belgium/Rega-0329217/2020:0.0,Belgium/rega-0411472/2020:0.0):5.5E-4)0.487:5.5E-4)0.487:5.5E-4,((England/EXET-136A7B/2020:5.5E-4,(England/EXET-136361/2020:5.5E-4,England/EXET-13660E/2020:5.5E-4)1.000:5.5E-4)0.000:5.5E-4,(England/EXET-13613A/2020:5.5E-4,England/EXET-136EE8/2020:5.5E-4)0.000:5.5E-4)0.743:5.5E-4)0.475:5.5E-4)0.488:5.5E-4,Netherlands/NA_700/2020:5.5E-4)0.570:5.5E-4)0.646:5.5E-4,England/NORW-EB5EE/2020:5.5E-4)0.836:5.5E-4,Austria/CeMM0287/2020:5.5E-4)0.941:5.5E-4,(Estonia/ChVir4313/2020:5.1E-4,(Spain/COV003709/2020:5.5E-4,Estonia/ChVir4312/2020:5.5E-4)0.392:5.5E-4)0.941:5.5E-4)0.501:5.5E-4,(Estonia/ChVir4286/2020:5.5E-4,(Estonia/ChVir4299/2020:5.5E-4,(Estonia/ChVir4305/2020:5.5E-4,(Estonia/ChVir4298/2020:5.5E-4,Estonia/ChVir4301/2020:5.5E-4)0.743:5.5E-4)0.916:5.5E-4)0.975:5.5E-4)0.770:5.5E-4)0.000:5.5E-4)0.525:5.5E-4)0.468:5.5E-4)0.812:5.5E-4,(((Romania/278406/2020:5.5E-4,Romania/284371/2020:5.5E-4)0.883:5.5E-4,((Romania/Valcea/2020:5.5E-4,England/LIVE-991CD/2020:5.5E-4)0.739:5.5E-4,((Switzerland/1000477806/2020:5.5E-4,(USA/AZ_4811/2020:5.5E-4,((((((Romania/284762/2020:0.0,Romania/284783/2020:0.0):5.5E-4,Spain/Valencia275/2020:5.5E-4)0.774:5.5E-4,(((USA/NM-UNM-00074/2020:5.5E-4,((((Turkey/GLAB-CoV181/2020:5.5E-4,USA/WA-S1003/2020:5.5E-4)0.726:5.5E-4,(((Switzerland/42169310/2020:5.5E-4,USA/WA-S788/2020:5.5E-4)0.912:5.5E-4,((USA/WA-S993/2020:5.5E-4,((USA/WA-S962/2020:5.5E-4,USA/WA-S1165/2020:5.5E-4)0.916:5.5E-4,(USA/WA-S1200/2020:5.5E-4,USA/WA-S649/2020:5.5E-4)0.741:5.5E-4)0.000:5.5E-4)0.966:5.5E-4,(USA/WA-S1115/2020:5.5E-4,USA/WA-S1164/2020:5.5E-4)0.735:5.5E-4)0.000:5.5E-4)0.999:5.5E-4,USA/WA-S669/2020:5.5E-4)0.934:5.5E-4)0.000:5.5E-4,((USA/WA-S1125/2020:5.5E-4,((USA/WA-S1038/2020:0.0,USA/WA-S1156/2020:0.0):5.5E-4,(USA/WA-S1189/2020:5.5E-4,((USA/WA-S1036/2020:0.0,USA/WA-S1188/2020:0.0):5.5E-4,(USA/WA-S1211/2020:5.5E-4,(USA/WA-S1201/2020:0.0,USA/WA-S1212/2020:0.0):5.5E-4)0.993:5.5E-4)0.929:5.5E-4)0.954:5.5E-4)0.949:5.5E-4)0.755:5.5E-4,(USA/WA-S1103/2020:5.5E-4,USA/WA-S904/2020:5.5E-4)0.995:5.5E-4)0.768:5.5E-4)0.750:5.5E-4,Austria/CeMM0451/2020:5.5E-4)0.454:5.5E-4)0.437:5.5E-4,(Austria/CeMM0462/2020:5.5E-4,((Switzerland/GE5737/2020:5.5E-4,((England/20162002504/2020:5.5E-4,Australia/VIC653/2020:5.5E-4)0.798:5.5E-4,England/CAMB-7EED6/2020:5.5E-4)1.000:5.5E-4)0.634:5.5E-4,(Taiwan/NTU23/2020:5.5E-4,Taiwan/TSGH-19/2020:5.5E-4)0.855:5.5E-4)0.815:5.5E-4)0.702:5.5E-4)0.571:5.5E-4,(((Wales/PHWC-2A12B/2020:5.5E-4,(Wales/PHWC-2D4C5/2020:5.5E-4,Wales/PHWC-281C3/2020:5.5E-4)1.000:5.5E-4)0.739:5.5E-4,(Romania/ChVir7246/2020:5.5E-4,Bucuresti/ChVir7245/2020:5.5E-4)0.907:5.5E-4)0.910:5.5E-4,(England/LOND-D567B/2020:5.5E-4,Switzerland/GE3655/2020:5.5E-4)0.718:5.5E-4)0.562:5.5E-4)0.363:5.5E-4)0.466:5.5E-4,USA/GA_1621/2020:5.5E-4)0.166:5.5E-4,((Kenya/NIC_252/2020:5.5E-4,Romania/284468/2020:8.9E-4)0.278:5.5E-4,(England/CAMB-73A28/2020:5.5E-4,England/CAMB-73A46/2020:5.5E-4)0.610:5.5E-4)0.796:5.5E-4)0.000:5.5E-4,France/10007LJ/2020:5.5E-4)0.472:5.5E-4)0.460:5.5E-4)0.000:5.5E-4,((Turkey/HSGM-11640/2020:5.5E-4,(USA/WA-S1062/2020:5.5E-4,(USA/WA-S1020/2020:5.5E-4,USA/WA-S1069/2020:5.5E-4)0.751:5.5E-4)0.868:5.5E-4)0.762:5.5E-4,(Switzerland/GE9586/2020:5.5E-4,((Australia/NSW164/2020:5.5E-4,Australia/NSW27/2020:5.5E-4)0.732:5.5E-4,(Belgium/rega-0502482/2020:5.5E-4,(Netherlands/NA_701/2020:5.5E-4,(England/LIVE-9B626/2020:5.5E-4,England/LIVE-9BC42/2020:5.5E-4)0.742:5.5E-4)0.774:5.5E-4)0.000:5.5E-4)1.000:5.5E-4)0.980:5.5E-4)0.571:5.5E-4)0.000:5.5E-4)0.461:5.5E-4)0.456:5.5E-4,(Vietnam/VNHN_4958/2020:5.5E-4,(Vietnam/VNHN_4864/2020:5.5E-4,(Vietnam/VNHN_3916/2020:5.5E-4,(Vietnam/VNHN_3913/2020:5.5E-4,Vietnam/VNHN_3085/2020:5.5E-4)0.867:5.5E-4)0.891:5.5E-4)0.000:5.5E-4)0.824:5.5E-4)0.000:5.5E-4)0.089:5.5E-4)0.453:5.5E-4)0.743:5.5E-4)0.767:5.5E-4,((England/CAMB-1AE1C4/2020:5.5E-4,(((Morocco/RMPS-12/2020:6.0E-4,Morocco/CA24/2020:7.4E-4)0.000:5.5E-4,Morocco/AZ183/2020:5.5E-4)0.000:5.5E-4,Morocco/moh100/2020:6.8E-4)0.825:5.5E-4)0.921:5.5E-4,((((((France/B5374/2020:5.5E-4,((Denmark/ALAB-SSI-1393/2020:5.5E-4,(((England/NORT-28986F/2020:5.5E-4,Scotland/CVR1359/2020:5.5E-4)0.000:5.5E-4,(Scotland/CVR650/2020:5.5E-4,Scotland/CVR400/2020:5.5E-4)1.000:5.5E-4)0.000:5.5E-4,(England/SHEF-C57B7/2020:5.5E-4,England/SHEF-CE50F/2020:5.5E-4)0.898:5.5E-4)0.000:5.5E-4)0.950:5.5E-4,(Wales/PHWC-15C198/2020:5.5E-4,Wales/PHWC-369F7/2020:5.5E-4)0.979:5.5E-4)0.000:5.5E-4)0.930:5.5E-4,(((Sweden/20-51023/2020:5.5E-4,England/OXON-AF953/2020:5.5E-4)0.000:5.5E-4,((England/OXON-B21A0/2020:5.5E-4,(((England/OXON-B2146/2020:5.5E-4,(England/OXON-B0B0E/2020:5.5E-4,(England/BRIS-12A870/2020:5.5E-4,(England/BRIS-12A412/2020:5.5E-4,England/BRIS-12A37F/2020:5.5E-4)0.000:5.5E-4)0.912:5.5E-4)1.000:5.5E-4)0.812:5.5E-4,England/OXON-B1A2E/2020:5.5E-4)0.755:5.5E-4,(England/BRIS-12CBC0/2020:5.5E-4,(England/PORT-2D11A9/2020:5.5E-4,England/PORT-2D12B5/2020:5.5E-4)0.740:5.5E-4)0.226:5.5E-4)0.747:5.5E-4)0.000:5.5E-4,((((England/BRIS-1229FD/2020:5.5E-4,Vietnam/VNHN_1226/2020:5.5E-4)0.982:5.5E-4,(England/SHEF-D2BAC/2020:5.5E-4,((Australia/VIC814/2020:5.5E-4,Australia/VIC372/2020:5.5E-4)0.766:5.5E-4,((((England/BRIS-12A4F4/2020:5.5E-4,(England/BRIS-12A4D6/2020:5.5E-4,(England/BRIS-12A4E5/2020:5.5E-4,(England/EXET-137843/2020:5.5E-4,England/BRIS-12A500/2020:5.5E-4)0.000:5.5E-4)0.737:5.5E-4)0.793:5.5E-4)1.000:5.5E-4,(England/BRIS-123042/2020:5.5E-4,(England/BRIS-123024/2020:5.5E-4,England/BRIS-123033/2020:5.5E-4)0.000:5.5E-4)0.745:5.5E-4)0.000:5.5E-4,(England/BRIS-1275F4/2020:5.5E-4,England/BRIS-12863C/2020:5.5E-4)0.857:5.5E-4)0.000:5.5E-4,(England/SHEF-CCED9/2020:5.5E-4,(England/TBSD-2488956/2020:5.5E-4,England/TBSD-2488FEB/2020:5.5E-4)0.751:5.5E-4)0.922:5.5E-4)1.000:5.5E-4)0.718:5.5E-4)0.722:5.5E-4)0.985:5.5E-4,(((Wales/PHWC-271B5/2020:5.5E-4,(England/SHEF-D1E95/2020:5.5E-4,(England/SHEF-C22C8/2020:5.5E-4,England/SHEF-CF067/2020:5.5E-4)0.000:5.5E-4)0.917:5.5E-4)0.746:5.5E-4,(England/CAMB-73D89/2020:5.5E-4,England/CAMB-7F251/2020:5.5E-4)1.000:5.5E-4)0.995:5.5E-4,(England/20132047204/2020:5.5E-4,England/20129038304/2020:5.5E-4)0.766:5.5E-4)0.950:5.5E-4)1.000:5.5E-4,((Turkey/GLAB-CoV021/2020:5.5E-4,England/OXON-B0315/2020:5.5E-4)1.000:5.5E-4,USA/NY-NYUMC406/2020:5.5E-4)0.000:5.5E-4)0.896:5.5E-4)0.000:5.5E-4)0.757:5.5E-4,((((NorthernIreland/NIRE-FB69D/2020:5.5E-4,(Wales/PHWC-24D1E/2020:5.5E-4,England/20130071704/2020:5.5E-4)0.628:5.5E-4)0.735:5.5E-4,(Wales/PHWC-15CA51/2020:5.5E-4,((((England/NORW-EAF78/2020:5.5E-4,England/NORW-EB50C/2020:5.5E-4)1.000:5.5E-4,England/CAMB-7667C/2020:5.5E-4)0.999:5.5E-4,(England/NORW-EB636/2020:5.5E-4,(England/NORW-EB618/2020:5.5E-4,England/NORW-EB5DF/2020:5.5E-4)0.995:5.5E-4)0.000:5.5E-4)1.000:5.5E-4,(England/CAMB-1AE0E5/2020:5.5E-4,(England/CAMB-7668B/2020:5.5E-4,(England/CAMB-76928/2020:0.0,England/CAMB-76937/2020:0.0,England/CAMB-76C3E/2020:0.0):5.5E-4)1.000:5.5E-4)1.000:5.5E-4)0.766:5.5E-4)0.801:5.5E-4)0.000:5.5E-4,(((((England/20134022204/2020:5.5E-4,((Belgium/Rega-0329241/2020:5.5E-4,England/20144074704/2020:5.5E-4)0.608:5.5E-4,England/20139017004/2020:5.5E-4)0.443:5.5E-4)0.829:5.5E-4,(England/20139003904/2020:5.5E-4,(((((England/CAMB-7B413/2020:5.5E-4,England/CAMB-7C0D2/2020:5.5E-4)0.408:5.5E-4,England/CAMB-7C1A2/2020:5.5E-4)0.000:5.5E-4,England/CAMB-73D4D/2020:5.5E-4)0.413:5.5E-4,England/CAMB-7E2BC/2020:5.5E-4)0.888:5.5E-4,(USA/NY-NYUMC643/2020:5.5E-4,Australia/VIC761/2020:5.5E-4)0.881:5.5E-4)0.824:5.5E-4)0.486:5.5E-4)0.475:5.5E-4,(((England/20138016104/2020:5.5E-4,(Turkey/GLAB-CoV062/2020:5.5E-4,England/201380001/2020:5.5E-4)0.547:5.5E-4)0.752:5.5E-4,(England/20189176701/2020:5.5E-4,((England/CAMB-1AEF24/2020:5.5E-4,(England/20189176801/2020:5.5E-4,England/CAMB-1B18BA/2020:5.5E-4)0.000:5.5E-4)0.742:5.5E-4,(((England/20189175401/2020:5.5E-4,(England/CAMB-1B1814/2020:5.5E-4,England/CAMB-7AA6D/2020:5.5E-4)1.000:5.5E-4)0.000:5.5E-4,((England/CAMB-7B4B9/2020:5.5E-4,(England/CAMB-7FB29/2020:5.5E-4,England/CAMB-1AAE94/2020:5.5E-4)0.000:5.5E-4)0.944:5.5E-4,(((England/CAMB-78197/2020:0.0,England/CAMB-78425/2020:0.0):5.5E-4,(((England/CAMB-73AEC/2020:0.0,England/CAMB-785C8/2020:0.0):5.5E-4,((((England/CAMB-1AB74D/2020:5.5E-4,England/CAMB-7899F/2020:5.5E-4)0.000:5.5E-4,England/CAMB-7AD0A/2020:5.5E-4)0.000:5.5E-4,England/CAMB-7FD50/2020:5.5E-4)0.749:5.5E-4,(England/CAMB-1AD8B1/2020:5.5E-4,England/CAMB-781B5/2020:5.5E-4)0.727:5.5E-4)0.999:5.5E-4)0.993:5.5E-4,England/CAMB-78601/2020:5.5E-4)0.000:5.5E-4)0.730:5.5E-4,((England/CAMB-1AECC3/2020:5.5E-4,(England/CAMB-1B002C/2020:5.5E-4,England/CAMB-1AEEDC/2020:5.5E-4)1.000:5.5E-4)0.000:5.5E-4,England/CAMB-7B0E2/2020:5.5E-4)1.000:5.5E-4)0.000:5.5E-4)1.000:5.5E-4)0.000:5.5E-4,(((England/CAMB-1AF58B/2020:0.0,England/CAMB-1B0C0A/2020:0.0):5.5E-4,England/CAMB-1B0AB5/2020:5.5E-4)0.732:5.5E-4,England/CAMB-7880B/2020:5.5E-4)1.000:5.5E-4)0.000:5.5E-4)0.770:5.5E-4)0.910:5.5E-4)0.000:5.5E-4,((England/20120054704/2020:5.5E-4,England/20120053304/2020:5.5E-4)1.000:5.5E-4,(England/20168000804/2020:5.5E-4,(England/20138017304/2020:5.5E-4,England/BIRM-5E838/2020:5.5E-4)1.000:5.5E-4)0.994:5.5E-4)0.999:5.5E-4)0.000:5.5E-4)0.000:5.5E-4,(((((Scotland/EDB193/2020:5.5E-4,England/CAMB-7492A/2020:5.5E-4)0.998:5.5E-4,England/201161426/2020:5.5E-4)0.959:5.5E-4,England/CAMB-1AB929/2020:5.5E-4)1.000:5.5E-4,England/20124021402/2020:5.5E-4)0.920:5.5E-4,England/20124029204/2020:5.5E-4)0.631:5.5E-4)0.442:5.5E-4,(England/OXON-B0F20/2020:5.5E-4,England/20140000904/2020:5.5E-4)0.823:5.5E-4)0.000:5.5E-4)0.759:5.5E-4,(England/201161425/2020:5.5E-4,((((((((((((England/BRIS-12ADBD/2020:5.5E-4,(England/BRIS-12A6A3/2020:5.5E-4,(England/BRIS-12A45E/2020:5.5E-4,((England/BRIS-12A4B8/2020:5.5E-4,England/BRIS-12A8BC/2020:5.5E-4)1.000:5.5E-4,England/BRIS-12A6C1/2020:5.5E-4)1.000:5.5E-4)0.000:5.5E-4)1.000:5.5E-4)0.000:5.5E-4,England/BRIS-12ADAE/2020:5.5E-4)1.000:5.5E-4,England/BRIS-12ADCC/2020:5.5E-4)1.000:5.5E-4,England/BRIS-12BE22/2020:5.5E-4)0.995:5.5E-4,England/BRIS-12C6ED/2020:5.5E-4)0.000:5.5E-4,((England/BRIS-12D0B1/2020:5.5E-4,(England/BRIS-12A6B2/2020:5.5E-4,England/BRIS-12C629/2020:5.5E-4)0.000:5.5E-4)0.809:5.5E-4,(((England/BRIS-12E26F/2020:5.5E-4,England/BRIS-12DC62/2020:5.5E-4)0.566:5.5E-4,(England/BRIS-12D840/2020:5.5E-4,(England/BRIS-12BE40/2020:5.5E-4,(England/BRIS-12C708/2020:5.5E-4,England/BRIS-12C683/2020:5.5E-4)0.923:5.5E-4)0.000:5.5E-4)0.100:5.5E-4)0.442:5.5E-4,(England/BRIS-12D60A/2020:5.5E-4,England/BRIS-12AD17/2020:5.5E-4)0.280:5.5E-4)0.753:5.5E-4)0.000:5.5E-4)1.000:5.5E-4,England/BRIS-12C692/2020:5.5E-4)0.925:5.5E-4,(England/BRIS-12C0B2/2020:0.0,England/BRIS-12C4D4/2020:0.0,England/BRIS-12C5A4/2020:0.0,England/BRIS-12C6CF/2020:0.0,England/BRIS-12D85F/2020:0.0,England/BRIS-12D86E/2020:0.0):5.5E-4)0.000:5.5E-4,(England/BRIS-12B0A4/2020:5.5E-4,(England/BRIS-12D206/2020:5.5E-4,England/BRIS-12AC29/2020:5.5E-4)0.725:5.5E-4)0.728:5.5E-4)0.848:5.5E-4,(((England/20144022604/2020:5.5E-4,England/20144022204/2020:5.5E-4)0.211:5.5E-4,England/BRIS-12318B/2020:5.5E-4)0.000:5.5E-4,(England/BRIS-1283DB/2020:5.5E-4,England/BRIS-1283CC/2020:5.5E-4)0.612:5.5E-4)0.000:5.5E-4)0.922:5.5E-4,(England/CAMB-76DD1/2020:5.5E-4,England/CAMB-73105/2020:5.5E-4)0.401:5.5E-4)0.000:5.5E-4,Vietnam/VNHN_1713/2020:5.5E-4)0.479:5.5E-4)0.742:5.5E-4)0.779:5.5E-4)0.915:5.5E-4)0.725:5.5E-4,England/LOND-D5FAD/2020:5.5E-4)0.728:5.5E-4,(USA/OR-PROV-050/2020:5.5E-4,((((((England/20149044504/2020:5.5E-4,(Portugal/PT0139/2020:5.5E-4,((England/20154089204/2020:5.5E-4,England/BRIS-122614/2020:5.5E-4)0.000:5.5E-4,England/NORT-281FF9/2020:5.5E-4)1.000:5.5E-4)0.924:5.5E-4)0.812:5.5E-4,(((SouthAfrica/Tygerberg_43/2020:5.5E-4,((England/CAMB-1AF196/2020:5.5E-4,(Netherlands/ZuidHolland_28/2020:5.5E-4,England/CAMB-1AEF60/2020:5.5E-4)0.000:5.5E-4)1.000:5.5E-4,((England/CAMB-1AEF8E/2020:5.5E-4,((England/20189166001/2020:5.5E-4,(England/CAMB-1AEFCA/2020:5.5E-4,England/CAMB-1AF21B/2020:5.5E-4)1.000:5.5E-4)1.000:5.5E-4,England/20189166901/2020:5.5E-4)0.000:5.5E-4)0.999:5.5E-4,(England/20189167501/2020:5.5E-4,England/20189163501/2020:5.5E-4)1.000:5.5E-4)0.721:5.5E-4)1.000:5.5E-4)0.771:5.5E-4,((USA/CA-CZB-1186/2020:5.5E-4,(((Portugal/PT0594/2020:5.5E-4,(Portugal/PT0452/2020:5.5E-4,Portugal/PT0453/2020:5.5E-4)1.000:5.5E-4)0.759:5.5E-4,(Portugal/PT0260/2020:5.5E-4,Portugal/PT0148/2020:5.5E-4)0.000:5.5E-4)0.918:5.5E-4,NorthernIreland/NIRE-101E8C/2020:5.5E-4)0.720:5.5E-4)0.630:5.5E-4,England/20139060404/2020:5.5E-4)0.999:5.5E-4)0.503:5.5E-4,((((Australia/NSW261/2020:0.0,Australia/NSW287/2020:0.0):5.5E-4,England/201080049/2020:5.5E-4)0.818:5.5E-4,(((England/20148067204/2020:5.5E-4,England/20156036804/2020:5.5E-4)0.860:5.5E-4,((England/NORW-EBA85/2020:5.5E-4,(England/NORW-EB038/2020:5.5E-4,((((((England/CAMB-80BF8/2020:5.5E-4,((England/CAMB-1AB21F/2020:5.5E-4,England/CAMB-8422C/2020:5.5E-4)0.000:5.5E-4,(England/CAMB-1AB1F4/2020:0.0,England/CAMB-1AB9DE/2020:0.0,England/CAMB-1ABD5A/2020:0.0):5.5E-4)0.993:5.5E-4)0.000:5.5E-4,(England/CAMB-815CC/2020:5.5E-4,((England/CAMB-8173F/2020:0.0,England/CAMB-84392/2020:0.0):5.5E-4,(England/CAMB-1AFB10/2020:5.5E-4,England/CAMB-1AAA63/2020:5.5E-4)1.000:5.5E-4)0.000:5.5E-4)0.727:5.5E-4)1.000:5.5E-4,England/CAMB-1AA8B4/2020:5.5E-4)1.000:5.5E-4,England/CAMB-1AEBD5/2020:5.5E-4)0.000:5.5E-4,England/CAMB-1AEBC6/2020:5.5E-4)0.000:5.5E-4,((((England/CAMB-8109E/2020:5.5E-4,England/CAMB-83DB3/2020:5.5E-4)0.000:5.5E-4,England/CAMB-1AC06F/2020:5.5E-4)0.859:5.5E-4,England/CAMB-806AC/2020:5.5E-4)1.000:5.5E-4,England/CAMB-1AAB06/2020:5.5E-4)0.000:5.5E-4)1.000:5.5E-4)0.000:5.5E-4)0.929:5.5E-4,Wales/PHWC-28239/2020:5.5E-4)0.421:5.5E-4)0.749:5.5E-4,(((Singapore/38/2020:5.5E-4,Singapore/39/2020:5.5E-4)0.000:5.5E-4,(Wales/PHWC-2BB86/2020:5.5E-4,Wales/PHWC-15D337/2020:5.5E-4)1.000:5.5E-4)0.747:5.5E-4,(((((((England/20139013406/2020:5.5E-4,(Italy/IZSPB_2627/2020:5.5E-4,(England/NOTT-1113D5/2020:5.5E-4,((England/NOTT-1116EB/2020:0.0,England/NOTT-1116FA/2020:0.0):5.5E-4,(England/NOTT-11177F/2020:5.5E-4,(England/NOTT-11178E/2020:5.5E-4,England/NOTT-111AC1/2020:5.5E-4)0.000:5.5E-4)1.000:5.5E-4)0.000:5.5E-4)0.939:5.5E-4)0.709:5.5E-4)0.449:5.5E-4,England/20166000404/2020:5.5E-4)0.718:5.5E-4,(SouthAfrica/KRISP-0271/2020:5.7E-4,Bangladesh/BCSIR-NILMRC_084/2020:5.5E-4)0.899:5.5E-4)0.000:5.5E-4,((Sweden/20-07459/2020:5.5E-4,England/NORT-28A34F/2020:5.5E-4)0.731:5.5E-4,(((Wales/PHWC-164AA1/2020:5.5E-4,(France/OCC-12/2020:5.5E-4,((France/OCC-1/2020:5.5E-4,France/OCC-3/2020:5.5E-4)0.741:5.5E-4,(France/OCC-13/2020:5.5E-4,(France/OCC-2/2020:5.5E-4,(France/OCC-4/2020:5.5E-4,France/OCC-11/2020:5.5E-4)0.913:5.5E-4)0.453:5.5E-4)0.830:5.5E-4)0.000:5.5E-4)0.935:5.5E-4)0.861:5.5E-4,((((Wales/PHWC-2C226/2020:5.5E-4,USA/MA-MGH-00089/2020:5.5E-4)0.795:5.5E-4,(((((((Denmark/ALAB-SSI29/2020:5.5E-4,England/BRIS-126E63/2020:5.5E-4)0.748:5.5E-4,((((((((((England/20144009404/2020:5.5E-4,England/CAMB-83ABC/2020:5.5E-4)0.732:5.5E-4,((England/20140070304/2020:5.5E-4,Australia/VIC1180/2020:5.5E-4)0.915:5.5E-4,England/20142006104/2020:5.5E-4)1.000:5.5E-4)0.975:5.5E-4,((England/20132107304/2020:5.5E-4,(((England/20144002904/2020:5.5E-4,England/201380037/2020:5.5E-4)0.987:5.5E-4,(England/20132104104/2020:5.5E-4,(England/20132104404/2020:5.5E-4,(England/20134004904/2020:5.5E-4,England/20132026904/2020:5.5E-4)0.977:5.5E-4)0.980:5.5E-4)0.826:5.5E-4)0.849:5.5E-4,(England/201360289/2020:5.5E-4,((England/CAMB-7D52D/2020:5.5E-4,England/201360206/2020:5.5E-4)0.996:5.5E-4,England/20140070404/2020:5.5E-4)0.568:5.5E-4)0.991:5.5E-4)0.721:5.5E-4)0.464:5.5E-4,England/201380030/2020:5.5E-4)0.991:5.5E-4)0.729:5.5E-4,England/CAMB-73123/2020:5.5E-4)0.729:5.5E-4,((((((((((Kenya/NIC_089/2020:5.5E-4,Kenya/NIC_087/2020:5.5E-4)1.000:5.5E-4,(Scotland/CVR1340/2020:5.5E-4,Scotland/CVR307/2020:5.5E-4)1.000:5.5E-4)0.000:5.5E-4,Scotland/EDB300/2020:5.5E-4)0.000:5.5E-4,(((Scotland/CVR2371/2020:0.0,Scotland/CVR2574/2020:0.0):5.5E-4,(Scotland/CVR3116/2020:5.5E-4,(Scotland/CVR3117/2020:5.5E-4,(Scotland/CVR2918/2020:5.5E-4,Scotland/CVR3194/2020:5.5E-4)0.000:5.5E-4)0.727:5.5E-4)0.000:5.5E-4)0.935:5.5E-4,((Scotland/CVR2956/2020:5.5E-4,Scotland/CVR2790/2020:5.5E-4)0.908:5.5E-4,(Scotland/CVR2566/2020:0.0,Scotland/CVR2808/2020:0.0):5.5E-4)0.362:5.5E-4)0.916:5.5E-4)1.000:5.5E-4,(England/20142015904/2020:5.5E-4,(Scotland/CVR2980/2020:5.5E-4,Scotland/CVR3347/2020:5.5E-4)0.904:5.5E-4)0.728:5.5E-4)0.000:5.5E-4,(Kenya/P269/2020:5.5E-4,England/20199046206/2020:5.5E-4)0.814:5.5E-4)0.757:5.5E-4,(((((((England/CAMB-83CD4/2020:5.5E-4,England/CAMB-7F6FB/2020:5.5E-4)0.882:5.5E-4,England/20169034504/2020:5.5E-4)0.000:5.5E-4,((((England/EXET-135423/2020:5.5E-4,(England/EXET-1366C2/2020:5.5E-4,England/EXET-135E52/2020:5.5E-4)1.000:5.5E-4)0.000:5.5E-4,((((England/EXET-135669/2020:5.5E-4,England/EXET-136185/2020:5.5E-4)1.000:5.5E-4,England/EXET-1361B2/2020:5.5E-4)0.000:5.5E-4,(England/EXET-1350D4/2020:0.0,England/EXET-1361A3/2020:0.0,England/EXET-136219/2020:0.0):5.5E-4)0.000:5.5E-4,(England/EXET-135F8C/2020:5.5E-4,England/EXET-136194/2020:5.5E-4)0.000:5.5E-4)0.757:5.5E-4)0.000:5.5E-4,((((England/EXET-13606A/2020:5.5E-4,(England/EXET-13610D/2020:5.5E-4,England/EXET-136307/2020:5.5E-4)0.889:5.5E-4)0.864:5.5E-4,((England/EXET-1360F1/2020:5.5E-4,((England/EXET-13605B/2020:0.0,England/EXET-13670B/2020:0.0):5.5E-4,England/EXET-136668/2020:5.5E-4)1.000:5.5E-4)0.000:5.5E-4,(England/EXET-136CB1/2020:5.5E-4,England/EXET-13562D/2020:5.5E-4)0.000:5.5E-4)0.000:5.5E-4)0.000:5.5E-4,(((England/EXET-136FA9/2020:5.5E-4,(England/EXET-13703C/2020:5.5E-4,((England/EXET-135441/2020:0.0,England/EXET-135757/2020:0.0,England/EXET-136D09/2020:0.0):5.5E-4,(England/EXET-1353F9/2020:0.0,England/EXET-135687/2020:0.0,England/EXET-1356B4/2020:0.0):5.5E-4)0.134:5.5E-4)0.930:5.5E-4)0.945:5.5E-4,(England/EXET-136A99/2020:5.9E-4,(England/EXET-136D45/2020:0.0,England/EXET-136D54/2020:0.0,England/EXET-136DDC/2020:0.0):5.5E-4)0.906:5.5E-4)0.993:5.5E-4,England/EXET-136AE4/2020:5.5E-4)0.000:5.5E-4)0.915:5.5E-4,England/EXET-13571B/2020:5.5E-4)0.000:5.5E-4)0.000:5.5E-4,(((England/EXET-1359CA/2020:5.5E-4,England/EXET-135B4C/2020:5.5E-4)0.000:5.5E-4,(England/EXET-1359D9/2020:5.5E-4,(England/EXET-135B2E/2020:5.5E-4,England/EXET-135DCE/2020:5.5E-4)0.000:5.5E-4)0.931:5.5E-4)0.000:5.5E-4,((England/EXET-135F31/2020:5.5E-4,England/EXET-135F6E/2020:5.5E-4)0.000:5.5E-4,(England/EXET-135A5E/2020:0.0,England/EXET-135DFB/2020:0.0,England/EXET-135EDA/2020:0.0):5.5E-4)0.000:5.5E-4)0.832:5.5E-4)0.000:5.5E-4)0.764:5.5E-4,(((((England/BIRM-61146/2020:5.5E-4,(England/BIRM-5E935/2020:5.5E-4,England/BIRM-5E962/2020:5.5E-4)1.000:5.5E-4)0.000:5.5E-4,England/BIRM-61119/2020:5.5E-4)0.906:5.5E-4,England/20124009004/2020:5.5E-4)0.738:5.5E-4,((((England/BIRM-5F855/2020:5.5E-4,England/BIRM-61094/2020:5.5E-4)0.899:5.5E-4,England/BIRM-610A3/2020:5.5E-4)0.000:5.5E-4,((England/BIRM-5F9F8/2020:5.5E-4,England/BIRM-610C1/2020:5.5E-4)0.881:5.5E-4,(England/BIRM-5E373/2020:5.5E-4,England/BIRM-5E3CE/2020:5.5E-4)0.738:5.5E-4)0.953:5.5E-4)0.000:5.5E-4,(((England/BIRM-61568/2020:5.5E-4,(England/BIRM-5E3A0/2020:5.5E-4,England/BIRM-5F363/2020:5.6E-4)0.000:5.5E-4)0.000:5.5E-4,((England/BIRM-6129E/2020:6.0E-4,England/BIRM-61586/2020:5.5E-4)0.000:5.5E-4,England/BIRM-5F5A9/2020:5.5E-4)0.000:5.5E-4)0.969:5.5E-4,England/BIRM-6142F/2020:5.5E-4)0.000:5.5E-4)0.993:5.5E-4)0.000:5.5E-4,(Wales/PHWC-36502/2020:5.5E-4,(England/BIRM-5FA40/2020:5.5E-4,England/BIRM-5F0A8/2020:5.5E-4)0.924:5.5E-4)0.771:5.5E-4)0.747:5.5E-4)0.000:5.5E-4,((Wales/PHWC-2E2D9/2020:5.5E-4,India/GBRC203a/2020:6.7E-4)0.815:5.5E-4,((((England/CAMB-75D1E/2020:5.5E-4,England/CAMB-7C430/2020:5.5E-4)0.972:5.5E-4,(England/LIVE-98FD3/2020:5.5E-4,England/20132020004/2020:5.5E-4)0.414:5.5E-4)0.763:5.5E-4,((England/20130064304/2020:5.5E-4,((((England/201161480/2020:5.5E-4,(USA/MN5-MDH5/2020:5.5E-4,England/20142083004/2020:5.5E-4)0.420:5.5E-4)0.422:5.5E-4,England/20166001504/2020:5.5E-4)0.000:5.5E-4,Portugal/PT0381/2020:5.5E-4)0.516:5.5E-4,Portugal/PT0269/2020:5.5E-4)0.000:5.5E-4)0.515:5.5E-4,Wales/PHWC-162A3A/2020:5.5E-4)0.983:5.5E-4)0.000:5.5E-4,((England/20132021204/2020:5.5E-4,(Scotland/CVR2816/2020:5.5E-4,(Scotland/CVR2907/2020:5.5E-4,Scotland/CVR2919/2020:5.5E-4)0.000:5.5E-4)0.912:5.5E-4)0.872:5.5E-4,((Wales/PHWC-24895/2020:5.5E-4,(Wales/PHWC-2D47A/2020:5.5E-4,(England/CAMB-84040/2020:5.8E-4,(((England/CAMB-1AEF51/2020:5.5E-4,England/CAMB-1B0CCE/2020:5.5E-4)0.911:5.5E-4,(England/CAMB-1B0ED7/2020:5.5E-4,(England/CAMB-7F5A3/2020:5.5E-4,England/CAMB-1B0C82/2020:5.5E-4)0.000:5.5E-4)0.734:5.5E-4)0.386:5.5E-4,England/CAMB-7AC2B/2020:5.5E-4)0.000:5.5E-4)0.894:5.5E-4)0.428:5.5E-4)0.955:5.5E-4,England/LOND-D42A5/2020:5.8E-4)0.716:5.5E-4)0.584:5.5E-4)0.000:5.5E-4)0.457:5.5E-4)0.542:5.5E-4,((((England/LIVE-99655/2020:5.5E-4,England/20149053704/2020:5.5E-4)0.629:5.5E-4,England/201380215/2020:5.5E-4)0.796:5.5E-4,(Spain/Valencia249/2020:5.5E-4,England/20118012004/2020:5.5E-4)0.645:5.5E-4)0.630:5.5E-4,(Wales/PHWC-30F19/2020:5.0E-4,England/201060040/2020:5.5E-4)0.901:5.5E-4)0.770:5.5E-4)0.501:5.5E-4,(Portugal/PT0226/2020:5.5E-4,(England/BRIS-1234EC/2020:5.5E-4,(England/201580051/2020:5.5E-4,England/20172053404/2020:5.5E-4)0.248:5.5E-4)0.310:5.5E-4)0.781:5.5E-4)0.179:5.5E-4)0.464:5.5E-4,(England/NORW-E810B/2020:5.5E-4,(England/BRIS-1230E8/2020:5.5E-4,England/CAMB-842E0/2020:5.5E-4)0.426:5.5E-4)0.723:5.5E-4)0.448:5.5E-4,(((((England/20130062904/2020:5.5E-4,Kenya/NIC_569/2020:5.5E-4)0.819:5.5E-4,((England/201160908/2020:5.5E-4,(((England/20142131004/2020:5.5E-4,England/20142131104/2020:5.5E-4)0.000:5.5E-4,England/20140072304/2020:5.5E-4)0.735:5.5E-4,England/20142010304/2020:5.5E-4)0.590:5.5E-4)0.632:5.5E-4,(England/20132004204/2020:5.5E-4,((Australia/NSW249/2020:0.0,Australia/NSW277/2020:0.0,Australia/NSW296/2020:0.0,Australia/NSW595/2020:0.0):5.5E-4,England/20139052004/2020:5.5E-4)0.835:5.5E-4)0.109:5.5E-4)0.000:5.5E-4)0.520:5.5E-4,(England/20166000804/2020:5.5E-4,(England/CAMB-75C8A/2020:5.5E-4,England/CAMB-7C9F5/2020:5.5E-4)0.932:5.5E-4)0.807:5.5E-4)0.588:5.5E-4,(((England/20138024204/2020:5.5E-4,(England/20196060604/2020:5.5E-4,(England/20144070104/2020:5.5E-4,England/20164067904/2020:5.5E-4)0.443:5.5E-4)0.595:5.5E-4)0.856:5.5E-4,(England/20146001004/2020:5.5E-4,England/20156001404/2020:5.5E-4)0.601:5.5E-4)0.188:5.5E-4,England/20164067404/2020:5.5E-4)0.742:5.5E-4)0.607:5.5E-4,(Wales/PHWC-2E057/2020:5.5E-4,(England/LIVE-9E3D1/2020:5.5E-4,England/LOND-D59CD/2020:5.5E-4)0.547:5.5E-4)0.797:5.5E-4)0.421:5.5E-4)0.637:5.5E-4,((((USA/WA-S965/2020:5.5E-4,Italy/BG-7158-24Feb/2020:5.5E-4)0.460:5.5E-4,England/CAMB-78F33/2020:5.5E-4)0.719:5.5E-4,England/OXON-AD0AB/2020:5.5E-4)0.000:5.5E-4,((Singapore/107/2020:5.5E-4,England/CAMB-82C5D/2020:5.5E-4)0.713:5.5E-4,(((Israel/CVL-n-6142/2020:5.5E-4,(England/20144074804/2020:5.5E-4,(England/20132002204/2020:5.5E-4,England/20144074904/2020:5.5E-4)0.459:5.5E-4)0.779:5.5E-4)0.718:5.5E-4,(((((England/LOND-D4005/2020:5.5E-4,England/NORT-28C77E/2020:5.5E-4)0.454:5.5E-4,((((England/NOTT-1110A1/2020:5.5E-4,(England/NOTT-1117CA/2020:6.6E-4,England/NOTT-111D5F/2020:5.5E-4)0.000:5.5E-4)0.933:5.5E-4,England/NOTT-110EB7/2020:5.5E-4)0.000:5.5E-4,(England/NOTT-111D40/2020:5.5E-4,England/NOTT-110998/2020:5.5E-4)0.000:5.5E-4)0.923:5.5E-4,England/LIVE-9B27D/2020:5.5E-4)0.645:5.5E-4)0.000:5.5E-4,(((England/NORT-289C81/2020:5.5E-4,Spain/Donostia-San_Sebastian2140/2020:5.5E-4)0.555:5.5E-4,((England/CAMB-821E5/2020:5.5E-4,((England/CAMB-81F0A/2020:5.5E-4,(England/CAMB-7FE11/2020:5.5E-4,England/CAMB-83F62/2020:5.5E-4)0.000:5.5E-4)0.799:5.5E-4,England/CAMB-7B2CE/2020:5.5E-4)0.000:5.5E-4)0.893:5.5E-4,(Canada/BC_26628654/2020:5.5E-4,England/CAMB-1AF1B4/2020:5.5E-4)0.779:5.5E-4)0.427:5.5E-4)0.000:5.5E-4,(England/CAMB-7386A/2020:5.5E-4,England/NORT-28952C/2020:5.5E-4)0.758:5.5E-4)1.000:5.5E-4)0.604:5.5E-4,(((England/LOND-D4CA7/2020:5.5E-4,((England/20144023504/2020:5.5E-4,England/20149006904/2020:5.5E-4)0.698:5.5E-4,(England/20144021704/2020:5.5E-4,England/20144022704/2020:5.5E-4)0.952:5.5E-4)0.733:5.5E-4)0.752:5.5E-4,Belgium/ULG-8543/2020:5.5E-4)0.753:5.5E-4,((England/201421130/2020:5.5E-4,(NorthernIreland/NIRE-FC0DA/2020:5.5E-4,(Sweden/20-14679/2020:5.5E-4,(Sweden/20-19258/2020:5.5E-4,(Sweden/20-51349/2020:0.0,Sweden/20-51350/2020:0.0,Sweden/20-51351/2020:0.0):5.5E-4)0.000:5.5E-4)0.000:5.5E-4)0.722:5.5E-4)0.722:5.5E-4,(((England/20144008504/2020:5.5E-4,(England/OXON-AE8B1/2020:5.5E-4,England/OXON-B0649/2020:5.5E-4)0.253:5.5E-4)0.748:5.5E-4,((((Portugal/PT0208/2020:5.5E-4,Portugal/PT0187/2020:5.5E-4)0.733:5.5E-4,Russia/Perm-82707/2020:5.5E-4)0.887:5.5E-4,(((Poland/IHG_PAS_3_57/2020:6.5E-4,England/20149006604/2020:5.5E-4)0.859:5.5E-4,(England/CAMB-7C98C/2020:5.5E-4,(England/OXON-AC965/2020:5.5E-4,(((Scotland/EDB5051/2020:5.5E-4,((England/CAMB-7476C/2020:0.0,England/CAMB-787E0/2020:0.0):5.5E-4,(England/CAMB-7B219/2020:5.5E-4,(England/CAMB-75B05/2020:5.5E-4,(England/CAMB-7C193/2020:5.5E-4,England/CAMB-7E2AD/2020:5.5E-4)0.000:5.5E-4)1.000:5.5E-4)0.000:5.5E-4)0.928:5.5E-4)0.000:5.5E-4,(England/CAMB-7D3D8/2020:5.5E-4,England/BRIS-124D0E/2020:5.5E-4)1.000:5.5E-4)0.157:5.5E-4,England/20142094201/2020:5.5E-4)1.000:5.5E-4)0.749:5.5E-4)0.923:5.5E-4)0.000:5.5E-4,(((England/20128094804/2020:5.5E-4,England/20129016404/2020:5.5E-4)1.000:5.5E-4,(England/20142027104/2020:5.5E-4,England/LIVE-9D615/2020:5.5E-4)0.393:5.5E-4)0.745:5.5E-4,((((((((England/NORT-283364/2020:5.5E-4,((((((((England/201620657/2020:5.5E-4,England/NORW-E8D07/2020:5.5E-4)0.897:5.5E-4,((Spain/Zaragoza2406/2020:5.5E-4,(England/BIRM-5E80B/2020:5.5E-4,(England/CAMB-7CB95/2020:5.5E-4,(England/CAMB-76366/2020:5.5E-4,England/CAMB-7DA5B/2020:5.5E-4)1.000:5.5E-4)0.867:5.5E-4)0.539:5.5E-4)0.543:5.5E-4,England/20134017404/2020:5.5E-4)0.815:5.5E-4)0.460:5.5E-4,England/CAMB-79907/2020:5.5E-4)0.000:5.5E-4,((England/20166072904/2020:5.5E-4,(England/BRIS-12AEAB/2020:5.5E-4,England/20149008304/2020:5.5E-4)0.629:5.5E-4)0.807:5.5E-4,(Switzerland/120233/2020:5.5E-4,(England/20166006204/2020:5.5E-4,England/CAMB-8359D/2020:5.5E-4)0.894:5.5E-4)0.766:5.5E-4)0.000:5.5E-4)0.904:5.5E-4,((Poland/IHG_PAS_1_77/2020:5.5E-4,(Poland/IHG_PAS_1_69/2020:5.5E-4,Poland/IHG_PAS_1_73/2020:5.5E-4)0.734:5.5E-4)0.765:5.5E-4,(Spain/Valencia293/2020:5.5E-4,Spain/Valencia98/2020:5.5E-4)0.770:5.5E-4)0.751:5.5E-4)0.905:5.5E-4,((Sweden/20-08109/2020:0.0,England/OXON-AFCE1/2020:0.0):5.5E-4,((Latvia/012/2020:0.0,Latvia/013/2020:0.0):5.5E-4,Latvia/014/2020:5.5E-4)0.748:5.5E-4)0.000:5.5E-4)0.755:5.5E-4,((England/OXON-B1086/2020:5.5E-4,England/OXON-B1AE2/2020:5.5E-4)0.706:5.5E-4,((England/OXON-B20EF/2020:5.5E-4,(((Bulgaria/37/2020:5.5E-4,(((England/CAMB-80545/2020:5.5E-4,((England/CAMB-7CAF2/2020:5.5E-4,(England/CAMB-7F2E8/2020:5.5E-4,England/CAMB-795F4/2020:5.5E-4)0.000:5.5E-4)1.000:5.5E-4,England/LOND-D391A/2020:5.5E-4)0.000:5.5E-4)0.983:5.5E-4,England/CAMB-82C8A/2020:5.5E-4)0.999:5.5E-4,England/20139022704/2020:5.5E-4)1.000:5.5E-4)0.998:5.5E-4,England/OXON-B2049/2020:5.5E-4)0.000:5.5E-4,(England/LOND-D71F0/2020:5.5E-4,(England/NORT-28AFA5/2020:5.5E-4,(England/BIRM-5F864/2020:5.5E-4,(Scotland/GCVR-172B70/2020:5.5E-4,Scotland/GCVR-173E0D/2020:5.5E-4)0.736:5.5E-4)0.733:5.5E-4)0.909:5.5E-4)1.000:5.5E-4)0.932:5.5E-4)0.993:5.5E-4,(England/OXON-AD31B/2020:5.5E-4,England/OXON-B0D08/2020:5.5E-4)0.732:5.5E-4)0.999:5.5E-4)0.995:5.5E-4)0.922:5.5E-4,USA/UT-01994/2020:5.5E-4)0.456:5.5E-4)0.738:5.5E-4,((USA/CA-CZB-1120/2020:5.5E-4,(((USA/CA-CZB-1118/2020:5.5E-4,Portugal/PT0069/2020:5.5E-4)0.000:5.5E-4,Russia/CRIE182061/2020:5.5E-4)0.000:5.5E-4,USA/CA-CZB-1117/2020:5.5E-4)1.000:5.5E-4)0.734:5.5E-4,((((((((England/BRIS-12268D/2020:5.5E-4,Portugal/PT0431/2020:5.5E-4)0.771:5.5E-4,((England/CAMB-7E243/2020:5.5E-4,England/OXON-ACF54/2020:5.5E-4)0.170:5.5E-4,England/CAMB-83D3B/2020:5.5E-4)0.542:5.5E-4)0.782:5.5E-4,(((((((England/20136096804/2020:5.5E-4,(NorthernIreland/NIRE-FC368/2020:6.0E-4,England/LOND-D5D3A/2020:5.5E-4)0.725:5.5E-4)0.649:5.5E-4,England/20149009504/2020:5.5E-4)0.770:5.5E-4,((((Russia/StPetersburg-RII6043S/2020:5.5E-4,England/OXON-AF12E/2020:5.5E-4)0.875:5.5E-4,(((England/CAMB-79B3E/2020:5.5E-4,England/20126028406/2020:5.5E-4)0.795:5.5E-4,((England/LIVE-9F0CA/2020:5.5E-4,(England/LIVE-9E3E0/2020:5.5E-4,(England/CAMB-7375E/2020:5.5E-4,(England/LIVE-999D4/2020:5.5E-4,(England/LIVE-9EBE8/2020:5.5E-4,(England/LIVE-9F33A/2020:5.5E-4,England/LIVE-9F2F1/2020:5.5E-4)1.000:5.5E-4)0.986:5.5E-4)0.786:5.5E-4)0.447:5.5E-4)0.000:5.5E-4)0.917:5.5E-4,England/20149009204/2020:5.5E-4)0.078:5.5E-4)0.752:5.5E-4,((Scotland/CVR399/2020:5.5E-4,(((((Scotland/CVR3139/2020:5.5E-4,Scotland/CVR2606/2020:5.5E-4)0.000:5.5E-4,(((((Scotland/EDB3976/2020:5.5E-4,((Scotland/CVR2862/2020:0.0,Scotland/CVR3071/2020:0.0):5.5E-4,((Scotland/CVR2769/2020:0.0,Scotland/CVR3013/2020:0.0):5.5E-4,(Scotland/CVR2925/2020:5.5E-4,Scotland/CVR2920/2020:5.5E-4)0.917:5.5E-4)0.000:5.5E-4)0.910:5.5E-4)0.780:5.5E-4,(Scotland/CVR3298/2020:5.5E-4,Scotland/CVR3084/2020:5.5E-4)1.000:5.5E-4)0.000:5.5E-4,((((Scotland/CVR2306/2020:5.5E-4,(Scotland/GCVR-1713F1/2020:5.5E-4,(Scotland/CVR2990/2020:5.5E-4,(Scotland/CVR1334/2020:5.5E-4,(Scotland/CVR1964/2020:5.5E-4,England/CAMB-79DED/2020:5.5E-4)0.000:5.5E-4)1.000:5.5E-4)1.000:5.5E-4)1.000:5.5E-4)0.000:5.5E-4,(Scotland/CVR1698/2020:0.0,Scotland/CVR3056/2020:0.0,Scotland/CVR3073/2020:0.0,Scotland/CVR3294/2020:0.0):5.5E-4)1.000:5.5E-4,Scotland/GCVR-173D2E/2020:5.5E-4)0.000:5.5E-4,(Scotland/CVR1893/2020:5.5E-4,Scotland/CVR2765/2020:5.5E-4)0.744:5.5E-4)0.000:5.5E-4)0.000:5.5E-4,((Scotland/CVR2939/2020:5.5E-4,Scotland/CVR3149/2020:5.5E-4)0.713:5.5E-4,Scotland/CVR1673/2020:5.5E-4)0.000:5.5E-4)0.506:5.5E-4,(Scotland/CVR2772/2020:5.5E-4,Scotland/CVR3185/2020:5.5E-4)0.734:5.5E-4)0.000:5.5E-4)0.000:5.5E-4,(Scotland/CVR2619/2020:5.5E-4,(((Scotland/CVR3108/2020:5.5E-4,(Scotland/CVR3113/2020:5.5E-4,(Scotland/CVR2521/2020:5.5E-4,((((Scotland/GCVR-173D5B/2020:5.5E-4,(Scotland/CVR2258/2020:5.5E-4,(Scotland/CVR2796/2020:5.5E-4,Scotland/CVR3115/2020:5.5E-4)0.000:5.5E-4)0.927:5.9E-4)0.000:5.5E-4,((Scotland/CVR2261/2020:5.5E-4,Scotland/CVR2441/2020:5.5E-4)0.000:5.5E-4,Scotland/CVR702/2020:5.5E-4)0.000:5.5E-4)0.984:5.5E-4,Scotland/CVR2251/2020:5.5E-4)0.627:5.5E-4,Scotland/CVR2746/2020:5.5E-4)0.000:5.5E-4)0.910:5.5E-4)0.487:5.5E-4)0.483:5.5E-4,Scotland/CVR3074/2020:5.5E-4)0.471:5.5E-4,Scotland/CVR1466/2020:5.5E-4)0.747:5.5E-4)0.000:5.5E-4)0.000:5.5E-4,(Scotland/CVR3414/2020:5.5E-4,(Scotland/CVR1495/2020:5.5E-4,(((Scotland/EDB2650/2020:5.5E-4,Scotland/EDB2554/2020:5.5E-4)0.791:5.5E-4,Scotland/EDB2125/2020:5.5E-4)0.921:5.5E-4,Scotland/CVR1344/2020:5.5E-4)0.478:5.5E-4)0.478:5.5E-4)0.921:5.5E-4)0.000:5.5E-4,((Scotland/CVR3747/2020:5.5E-4,(Scotland/CVR3746/2020:5.5E-4,(Scotland/CVR3632/2020:5.5E-4,Scotland/EDB5196/2020:5.5E-4)0.000:5.5E-4)0.731:5.5E-4)0.893:5.5E-4,(Scotland/CVR3748/2020:5.5E-4,Scotland/CVR3491/2020:6.6E-4)0.000:5.5E-4)0.742:5.5E-4)0.917:5.5E-4)0.776:5.5E-4,((England/201421485/2020:5.5E-4,(England/CAMB-79DDE/2020:5.5E-4,England/CAMB-7BE24/2020:5.5E-4)0.903:5.5E-4)0.834:5.5E-4,(England/20138007404/2020:5.5E-4,((England/201640075/2020:5.5E-4,(Spain/Donostia-San_Sebastian2163/2020:5.5E-4,Venezuela/VEN-89312/2020:5.5E-4)0.758:5.5E-4)0.355:5.5E-4,England/20134072104/2020:5.5E-4)0.461:5.5E-4)0.912:5.5E-4)0.000:5.5E-4)0.483:5.5E-4)0.628:5.5E-4)0.588:5.5E-4,(England/20174001604/2020:5.5E-4,Russia/Moscow_PMVL-4/2020:5.5E-4)0.753:5.5E-4)0.677:5.5E-4,(((England/201390706/2020:5.5E-4,((((England/CAMB-7A9D9/2020:5.5E-4,(England/CAMB-7EAF0/2020:5.5E-4,(England/CAMB-80897/2020:5.5E-4,(England/CAMB-833FD/2020:5.5E-4,(England/CAMB-83AAD/2020:5.5E-4,(England/CAMB-809C1/2020:5.5E-4,(England/CAMB-7F4A6/2020:5.5E-4,England/CAMB-8416B/2020:5.5E-4)0.000:5.5E-4)0.479:5.5E-4)0.477:5.5E-4)0.000:5.5E-4)0.937:5.5E-4)0.648:5.5E-4)0.746:5.5E-4,(England/CAMB-7A03E/2020:5.5E-4,(England/CAMB-7CA2F/2020:5.5E-4,(England/CAMB-1AB6AA/2020:5.5E-4,England/CAMB-7A010/2020:5.5E-4)0.000:5.5E-4)0.996:5.5E-4)0.902:5.5E-4)0.981:5.5E-4,((((India/ILSCV33982/2020:5.5E-4,((India/ILSCV33971/2020:5.5E-4,(((India/ILSCV34480/2020:5.5E-4,India/ILSCV33972/2020:5.5E-4)0.000:5.5E-4,India/ILSCV32889/2020:5.5E-4)0.999:5.5E-4,India/ILSCV34478/2020:5.5E-4)0.999:5.5E-4)0.884:5.5E-4,India/ILSCV32893/2020:5.5E-4)0.988:5.5E-4)0.000:5.5E-4,((India/ILSCV32892/2020:0.0,India/ILSCV32896/2020:0.0):5.5E-4,India/ILSCV32895/2020:5.5E-4)0.000:5.5E-4)0.897:5.5E-4,(((India/ILSCV28594/2020:5.5E-4,((India/ILSCV16809/2020:5.5E-4,(India/ILSCV20407/2020:5.5E-4,India/ILSCV20408/2020:5.5E-4)0.741:5.5E-4)1.000:5.5E-4,((India/CCMB_C11/2020:0.0,India/CCMB_C5/2020:0.0,India/CCMB_C6/2020:0.0):5.5E-4,(Australia/VIC1948/2020:5.5E-4,Australia/VIC1958/2020:5.5E-4)0.910:5.5E-4)0.000:5.5E-4)0.931:5.5E-4)0.888:5.5E-4,India/ILSCV29457/2020:5.6E-4)0.000:5.5E-4,((India/CCMB_C19/2020:5.5E-4,India/ILSCV28955/2020:5.5E-4)0.858:5.5E-4,India/ILSCV31185/2020:5.5E-4)0.000:5.5E-4)0.999:5.5E-4)1.000:5.5E-4,((India/ILSCV19209/2020:5.5E-4,(((India/ILSCV35366/2020:5.5E-4,(India/ILSCV35317/2020:5.5E-4,India/ILSCV35350/2020:5.5E-4)0.030:5.5E-4)0.920:5.5E-4,(India/ILSCV35333/2020:5.5E-4,India/ILSCV35351/2020:5.5E-4)0.953:5.5E-4)0.000:5.5E-4,(India/ILSCV35376/2020:5.5E-4,((India/ILSCV32898/2020:0.0,India/ILSCV35353/2020:0.0):5.5E-4,India/ILSCV32899/2020:5.5E-4)1.000:5.5E-4)1.000:5.5E-4)0.876:5.5E-4)0.850:5.5E-4,(India/ILSCV32870/2020:5.5E-4,India/ILSCV32872/2020:5.5E-4)0.881:5.5E-4)0.000:5.5E-4)0.740:5.5E-4)0.753:5.5E-4,(India/CCMB_C4-15/2020:6.8E-4,((India/S5/2020:5.5E-4,(India/CCMB_C10/2020:5.5E-4,(India/CCMB_C8/2020:5.5E-4,(India/CCMB_C12/2020:5.5E-4,Scotland/EDB5735/2020:5.5E-4)0.000:5.5E-4)0.953:5.5E-4)1.000:5.5E-4)0.995:5.5E-4,((India/ILSCV16828/2020:5.5E-4,(India/ILSCV25591/2020:5.5E-4,India/ILSCV25594/2020:5.5E-4)0.401:5.5E-4)0.399:5.5E-4,(India/ILSCV20557/2020:5.5E-4,(India/CCMB_C14/2020:5.5E-4,(India/CCMB_C17/2020:0.0,India/CCMB_C7/2020:0.0):5.5E-4)0.970:5.5E-4)0.925:5.5E-4)0.868:5.5E-4)0.395:5.5E-4)0.898:5.5E-4)0.778:5.5E-4)0.740:5.5E-4,((England/BRIS-129FE5/2020:5.5E-4,(England/BRIS-1233D0/2020:5.5E-4,(England/BRIS-12368C/2020:5.5E-4,England/BRIS-1229B1/2020:5.5E-4)0.974:5.5E-4)1.000:5.5E-4)0.000:5.5E-4,(SouthAfrica/KRISP-0137/2020:5.5E-4,(SouthAfrica/KRISP-0125/2020:5.5E-4,(SouthAfrica/KRISP-0129/2020:5.5E-4,Australia/VIC1775/2020:5.5E-4)0.000:5.5E-4)0.000:5.5E-4)0.897:5.5E-4)0.786:5.5E-4)0.000:5.5E-4,((England/20138016904/2020:5.5E-4,(Italy/BG-11639-28Feb/2020:5.5E-4,England/20149054204/2020:5.5E-4)0.635:5.5E-4)0.810:5.5E-4,(((England/20212074604/2020:5.5E-4,((Romania/Bucuresti-12547/2020:5.5E-4,England/201420073/2020:5.5E-4)0.440:5.5E-4,England/20144022404/2020:5.5E-4)0.806:5.5E-4)0.785:5.5E-4,(England/20132017904/2020:5.5E-4,(((Russia/StPetersburg-RII7880S/2020:5.5E-4,Russia/StPetersburg-RII8409S/2020:5.5E-4)0.214:5.5E-4,((((Russia/StPetersburg-RII8397S/2020:0.0,Russia/StPetersburg-RII8418S/2020:0.0):5.5E-4,((Portugal/PT0428/2020:5.5E-4,England/CAMB-72081/2020:5.5E-4)1.000:5.5E-4,(England/LOND-D5CD3/2020:5.5E-4,(Russia/StPetersburg-RII8402S/2020:5.5E-4,England/20132023004/2020:5.5E-4)0.390:5.5E-4)0.217:5.5E-4)0.992:5.5E-4)0.914:5.5E-4,Russia/StPetersburg-RII8425S/2020:5.5E-4)0.974:5.5E-4,(Russia/StPetersburg-RII8393S/2020:5.5E-4,Italy/TE13457/2020:5.6E-4)0.000:5.5E-4)0.999:5.5E-4)0.000:5.5E-4,Russia/StPetersburg-RII8417S/2020:5.5E-4)0.903:5.5E-4)0.789:5.5E-4)0.000:5.5E-4,((((England/LOND-D3B05/2020:5.5E-4,(England/CAMB-1AE8FC/2020:5.5E-4,England/PORT-2D1358/2020:5.5E-4)0.753:5.5E-4)1.000:5.5E-4,England/OXON-B010C/2020:5.5E-4)0.749:5.5E-4,((((England/CAMB-765BB/2020:5.5E-4,(England/20208072004/2020:5.5E-4,((Singapore/112/2020:5.5E-4,((SouthAfrica/KRISP-0150/2020:5.5E-4,SouthAfrica/KRISP-0151/2020:5.5E-4)0.735:5.5E-4,(England/BRIS-1248B2/2020:5.5E-4,England/20174021704/2020:5.5E-4)1.000:5.5E-4)0.000:5.5E-4)0.995:5.5E-4,(England/OXON-AE23B/2020:5.5E-4,(Sweden/20-14647/2020:5.5E-4,Sweden/20-51755/2020:5.5E-4)0.750:5.5E-4)0.908:5.5E-4)0.762:5.5E-4)0.448:5.5E-4)0.759:5.5E-4,(((((Wales/PHWC-33ACA/2020:5.5E-4,England/20170036504/2020:5.5E-4)0.000:5.5E-4,(((England/BRIS-12DBED/2020:5.5E-4,England/LIVE-99A3B/2020:5.5E-4)0.714:5.5E-4,(England/BRIS-12ADF9/2020:5.5E-4,(((((England/BRIS-1260C7/2020:5.5E-4,England/BRIS-12AFA8/2020:5.5E-4)0.000:5.5E-4,England/BRIS-12283C/2020:5.5E-4)1.000:5.5E-4,England/BRIS-128B97/2020:5.5E-4)1.000:5.5E-4,(England/BRIS-1286C3/2020:5.5E-4,England/BRIS-1286D2/2020:5.5E-4)0.934:5.5E-4)0.000:5.5E-4,((England/BRIS-12A649/2020:5.5E-4,England/BRIS-12D5A3/2020:5.5E-4)0.930:5.5E-4,(England/BRIS-128BA6/2020:5.5E-4,England/BRIS-1236B9/2020:5.5E-4)0.000:5.5E-4)0.000:5.5E-4)0.868:5.5E-4)0.415:5.5E-4)0.979:5.5E-4,(Wales/PHWC-2B2BE/2020:5.5E-4,Wales/PHWC-33BD6/2020:5.5E-4)0.000:5.5E-4)1.000:5.5E-4)0.986:5.5E-4,(England/20169029404/2020:5.5E-4,England/CAMB-83023/2020:5.5E-4)0.574:5.5E-4)0.764:5.5E-4,Wales/PHWC-2A6B3/2020:5.5E-4)0.750:5.5E-4,((((((England/BIRM-5F73A/2020:5.5E-4,England/20142018204/2020:5.5E-4)0.643:5.5E-4,England/20130071804/2020:5.5E-4)0.438:5.5E-4,((England/20126002704/2020:5.5E-4,England/CAMB-1AACA9/2020:5.1E-4)0.631:5.5E-4,England/20166012804/2020:5.5E-4)0.454:5.5E-4)0.818:5.5E-4,((((((England/20189164001/2020:5.5E-4,England/20189164301/2020:5.5E-4)0.000:5.5E-4,(England/CAMB-1AF5A9/2020:5.5E-4,(England/CAMB-1B0350/2020:5.5E-4,England/CAMB-1B1850/2020:5.5E-4)0.000:5.5E-4)0.000:5.5E-4)0.745:5.5E-4,(Portugal/PT0486/2020:5.5E-4,England/20144001904/2020:5.5E-4)0.735:5.5E-4)0.993:5.5E-4,((England/BRIS-127FBA/2020:5.5E-4,England/20139013706/2020:5.5E-4)0.567:5.5E-4,England/201420067/2020:5.5E-4)0.742:5.5E-4)0.957:5.5E-4,((England/20142026502/2020:5.5E-4,(England/LOND-D4C89/2020:0.0,England/LOND-D4CC5/2020:0.0):5.5E-4)0.000:5.5E-4,England/20138020004/2020:5.5E-4)0.725:5.5E-4)0.000:5.5E-4,England/CAMB-79DA1/2020:5.5E-4)0.785:5.5E-4)0.443:5.5E-4,(((England/20129035504/2020:5.5E-4,(England/20138086004/2020:5.5E-4,((Scotland/EDB726/2020:0.0,Scotland/EDB795/2020:0.0,Scotland/EDB838/2020:0.0):5.5E-4,Scotland/EDB766/2020:5.5E-4)0.929:5.5E-4)0.609:5.5E-4)0.821:5.5E-4,((England/201101406/2020:5.5E-4,(England/CAMB-76FCC/2020:5.5E-4,England/20129017804/2020:5.5E-4)0.577:5.5E-4)0.820:5.5E-4,(((England/20132092004/2020:5.5E-4,(England/20134058904/2020:5.5E-4,(England/20134064004/2020:5.5E-4,Scotland/GCVR-170CCA/2020:5.5E-4)1.000:5.5E-4)0.732:5.5E-4)0.481:5.5E-4,England/20126096502/2020:5.5E-4)0.419:5.5E-4,(England/201101368/2020:5.5E-4,((England/201090724/2020:5.5E-4,(((((Canada/BC_11180253/2020:5.5E-4,(((England/20136097904/2020:5.5E-4,Netherlands/NA_299/2020:5.5E-4)0.000:5.5E-4,((Scotland/EDB703/2020:5.5E-4,(Canada/BC_04869329/2020:5.5E-4,(Canada/BC_27286119/2020:5.5E-4,((Canada/BC_27285211/2020:5.5E-4,Canada/ON_QGLO-01/2020:5.5E-4)0.000:5.5E-4,England/201161180/2020:5.5E-4)0.480:5.5E-4)0.478:5.5E-4)0.175:5.5E-4)0.888:5.5E-4,((((Wales/PHWC-1600EF/2020:5.1E-4,Wales/PHWC-16417F/2020:5.5E-4)0.917:5.5E-4,(Wales/PHWC-163FFE/2020:5.5E-4,(Wales/PHWC-1638F3/2020:5.5E-4,Wales/PHWC-15D4CB/2020:5.5E-4)0.962:5.5E-4)1.000:5.5E-4)0.995:5.5E-4,(Wales/PHWC-163F2B/2020:5.5E-4,Wales/PHWC-365D5/2020:5.5E-4)0.783:5.5E-4)0.000:5.5E-4,(Wales/PHWC-163A48/2020:5.5E-4,Wales/PHWC-15C30B/2020:5.5E-4)0.792:5.5E-4)0.711:5.5E-4)0.000:5.5E-4)0.428:5.5E-4,Canada/MB_10/2020:5.5E-4)0.477:5.5E-4)0.469:5.5E-4,(Wales/PHWC-36906/2020:5.5E-4,(Wales/PHWC-36256/2020:5.5E-4,Wales/PHWC-368EB/2020:5.5E-4)0.000:5.5E-4)0.788:5.5E-4)0.000:5.5E-4,Wales/PHWC-16435B/2020:5.5E-4)0.160:5.5E-4,(Wales/PHWC-36AD6/2020:5.5E-4,(Wales/PHWC-28020/2020:5.5E-4,Wales/PHWC-2712E/2020:5.5E-4)0.755:5.5E-4)0.000:5.5E-4)0.000:5.5E-4,Wales/PHWC-36229/2020:5.5E-4)0.752:5.5E-4)0.443:5.5E-4,England/20119009304/2020:5.5E-4)0.613:5.5E-4)0.287:5.5E-4)0.071:5.5E-4)0.480:5.5E-4)0.485:5.5E-4,(((England/20129010804/2020:5.5E-4,(England/20186087104/2020:5.5E-4,(England/CAMB-1AC1E4/2020:5.5E-4,England/CAMB-1B1119/2020:5.5E-4)0.738:5.5E-4)0.912:5.5E-4)0.423:5.5E-4,(((((England/CAMB-781E2/2020:5.5E-4,(((England/CAMB-829DE/2020:5.5E-4,England/CAMB-81025/2020:5.5E-4)0.144:5.5E-4,(England/CAMB-81E58/2020:5.5E-4,((England/CAMB-7E155/2020:0.0,England/CAMB-82121/2020:0.0):5.5E-4,England/CAMB-7E304/2020:5.5E-4)0.000:5.5E-4)0.000:5.5E-4)0.000:5.5E-4,(((England/CAMB-83463/2020:5.5E-4,England/CAMB-83E38/2020:5.5E-4)0.000:5.5E-4,England/CAMB-1AD857/2020:5.5E-4)0.498:5.5E-4,England/CAMB-1AD07D/2020:5.5E-4)0.750:5.5E-4)0.973:5.5E-4)0.000:5.5E-4,((England/CAMB-7FBB0/2020:5.5E-4,England/CAMB-7B0D3/2020:5.5E-4)0.000:5.5E-4,(England/CAMB-7849E/2020:5.5E-4,(England/CAMB-7E1DD/2020:5.5E-4,(England/CAMB-7B088/2020:0.0,England/CAMB-7B1D0/2020:0.0,England/CAMB-7E164/2020:0.0,England/CAMB-7FBED/2020:0.0,England/CAMB-81043/2020:0.0,England/CAMB-829FC/2020:0.0):5.5E-4)0.666:5.5E-4)0.000:5.5E-4)0.908:5.5E-4)0.000:5.5E-4,(((((England/CAMB-7FE99/2020:5.5E-4,(England/CAMB-1AB561/2020:5.5E-4,England/CAMB-7C38E/2020:5.5E-4)0.000:5.5E-4)0.908:5.5E-4,(England/CAMB-83E56/2020:5.5E-4,England/CAMB-82A44/2020:5.5E-4)0.000:5.5E-4)0.903:5.5E-4,England/CAMB-83481/2020:5.5E-4)0.000:5.5E-4,England/CAMB-83E1A/2020:5.5E-4)0.911:5.5E-4,(England/CAMB-82B14/2020:5.5E-4,(England/CAMB-7C3AC/2020:5.5E-4,England/CAMB-811B9/2020:5.5E-4)0.000:5.5E-4)0.967:5.5E-4)0.766:5.5E-4)0.000:5.5E-4,((England/CAMB-7AB79/2020:0.0,England/CAMB-7AE52/2020:0.0):5.5E-4,((England/CAMB-7B334/2020:5.5E-4,England/CAMB-81F37/2020:5.5E-4)1.000:5.5E-4,England/CAMB-7B167/2020:5.5E-4)1.000:5.5E-4)0.000:5.5E-4)1.000:5.5E-4,(England/CAMB-81122/2020:5.5E-4,(((England/CAMB-7FE6C/2020:5.5E-4,England/CAMB-81007/2020:5.5E-4)0.617:5.5E-4,((((England/CAMB-1B26A0/2020:5.5E-4,((England/20134059704/2020:5.5E-4,England/20134059604/2020:5.5E-4)0.924:5.5E-4,England/CAMB-1AB5CB/2020:5.5E-4)0.457:5.5E-4)0.461:5.5E-4,England/CAMB-7C37F/2020:5.5E-4)0.466:5.5E-4,England/CAMB-7E137/2020:5.5E-4)0.462:5.5E-4,(England/CAMB-1AA447/2020:0.0,England/CAMB-1AA465/2020:0.0):5.5E-4)0.000:5.5E-4)0.457:5.5E-4,England/CAMB-761D5/2020:5.5E-4)0.467:5.5E-4)0.738:5.5E-4)1.000:5.5E-4)0.724:5.5E-4,Wales/PHWC-2469B/2020:5.5E-4)0.801:5.5E-4)0.229:5.5E-4)0.000:5.5E-4,(((((England/20134019904/2020:5.5E-4,England/20126034302/2020:5.5E-4)0.529:5.5E-4,England/20149042504/2020:5.5E-4)0.746:5.5E-4,(((England/20138026604/2020:5.5E-4,Wales/PHWC-2C183/2020:5.5E-4)0.780:5.5E-4,((England/BRIS-125778/2020:5.5E-4,(England/201161287/2020:5.5E-4,England/NORW-EC617/2020:5.5E-4)0.896:5.5E-4)0.519:5.5E-4,England/20180025704/2020:5.5E-4)0.624:5.5E-4)0.737:5.5E-4,((((Spain/Valencia312/2020:5.5E-4,England/CAMB-7E225/2020:5.5E-4)0.000:5.5E-4,Spain/Valencia566/2020:5.5E-4)0.000:5.5E-4,(USA/UT-02132/2020:5.5E-4,(USA/UT-01850/2020:5.5E-4,USA/UT-01854/2020:5.5E-4)0.743:5.5E-4)0.772:5.5E-4)0.723:5.5E-4,(((((USA/UT-0498/2020:5.5E-4,Wales/PHWC-34CC3/2020:5.5E-4)0.859:5.5E-4,((USA/UT-0287/2020:5.5E-4,(England/CAMB-7287A/2020:5.5E-4,Wales/PHWC-2AE06/2020:5.5E-4)1.000:5.5E-4)1.000:5.5E-4,Portugal/PT0366/2020:5.5E-4)0.794:5.5E-4)1.000:5.5E-4,(((Wales/PHWC-26CB5/2020:5.5E-4,(Wales/PHWC-29265/2020:5.5E-4,(((((((Wales/PHWC-2B96E/2020:5.5E-4,Wales/PHWC-31A53/2020:5.5E-4)0.739:5.5E-4,(Wales/PHWC-346E3/2020:5.5E-4,Wales/PHWC-29D64/2020:5.5E-4)1.000:5.5E-4)0.716:5.5E-4,(((Wales/PHWC-31EB1/2020:5.5E-4,Wales/PHWC-30D6A/2020:5.5E-4)1.000:5.5E-4,(Wales/PHWC-35BD4/2020:5.5E-4,(Wales/PHWC-2A61D/2020:5.5E-4,((Wales/PHWC-2A60E/2020:5.5E-4,(Wales/PHWC-2A62C/2020:5.5E-4,(Wales/PHWC-2A57A/2020:5.5E-4,Wales/PHWC-3602F/2020:5.5E-4)0.000:5.5E-4)0.604:5.5E-4)0.569:5.5E-4,(Wales/PHWC-1648F2/2020:5.5E-4,(Wales/PHWC-3639F/2020:5.5E-4,(Wales/PHWC-362CF/2020:5.5E-4,(Wales/PHWC-15CB5E/2020:5.5E-4,Wales/PHWC-2E9D4/2020:5.5E-4)0.528:5.5E-4)0.824:5.5E-4)0.934:5.5E-4)1.000:5.5E-4)0.000:5.5E-4)0.752:5.5E-4)0.000:5.5E-4)0.922:5.5E-4,(Wales/PHWC-32C5C/2020:5.5E-4,((Wales/PHWC-160920/2020:5.5E-4,Wales/PHWC-16079F/2020:5.5E-4)0.741:5.5E-4,(((Wales/PHWC-32050/2020:5.5E-4,Wales/PHWC-31FBE/2020:5.5E-4)1.000:5.5E-4,((Wales/PHWC-3275B/2020:5.5E-4,(Wales/PHWC-3274C/2020:5.5E-4,Wales/PHWC-32C4D/2020:5.5E-4)0.000:5.5E-4)0.981:5.5E-4,Wales/PHWC-32797/2020:5.5E-4)1.000:5.5E-4)0.357:5.5E-4,((Wales/PHWC-2B6C1/2020:5.5E-4,Wales/PHWC-2B6B2/2020:5.5E-4)0.000:5.5E-4,(Wales/PHWC-15CF8F/2020:5.5E-4,Wales/PHWC-163583/2020:5.5E-4)1.000:5.5E-4)0.000:5.5E-4)0.978:5.5E-4)0.917:5.5E-4)0.865:5.5E-4)0.974:5.5E-4)0.000:5.5E-4,((((((Wales/PHWC-270E5/2020:5.5E-4,Wales/PHWC-2D2E9/2020:5.5E-4)0.742:5.5E-4,(((Wales/PHWC-25FF9/2020:5.5E-4,((Wales/PHWC-3406D/2020:5.5E-4,Wales/PHWC-2A5A7/2020:5.5E-4)0.744:5.5E-4,(Wales/PHWC-26787/2020:5.5E-4,Wales/PHWC-2A52F/2020:5.5E-4)0.762:5.5E-4)1.000:5.5E-4)1.000:5.5E-4,((Wales/PHWC-2D313/2020:5.5E-4,Wales/PHWC-2A89F/2020:5.5E-4)0.654:5.5E-4,Wales/PHWC-2D304/2020:5.5E-4)0.726:5.5E-4)0.927:5.5E-4,Wales/PHWC-26796/2020:5.5E-4)0.748:5.5E-4)0.909:5.5E-4,(Wales/PHWC-29C1C/2020:5.5E-4,((Wales/PHWC-276D4/2020:5.5E-4,(Wales/PHWC-160A1E/2020:5.5E-4,(Wales/PHWC-164133/2020:5.5E-4,(Wales/PHWC-3131C/2020:5.5E-4,Wales/PHWC-35C86/2020:5.5E-4)0.983:5.5E-4)0.000:5.5E-4)0.744:5.5E-4)0.757:5.5E-4,(Wales/PHWC-275F5/2020:5.5E-4,(Wales/PHWC-30DA6/2020:5.5E-4,(Wales/PHWC-32C10/2020:5.5E-4,Wales/PHWC-32858/2020:5.5E-4)1.000:5.5E-4)1.000:5.5E-4)0.706:5.5E-4)0.761:5.5E-4)0.760:5.5E-4)0.969:5.5E-4,((Wales/PHWC-15C23B/2020:5.5E-4,Wales/PHWC-15CBC7/2020:5.5E-4)1.000:5.5E-4,((Wales/PHWC-2A862/2020:5.5E-4,Wales/PHWC-2C87F/2020:5.5E-4)0.617:5.5E-4,Wales/PHWC-2C860/2020:5.5E-4)0.734:5.5E-4)1.000:5.5E-4)0.995:5.5E-4,Wales/PHWC-29D19/2020:5.5E-4)0.996:5.5E-4,(((Wales/PHWC-2CAB5/2020:5.5E-4,Wales/PHWC-26F07/2020:5.5E-4)0.951:5.5E-4,Wales/PHWC-2FFB3/2020:5.5E-4)0.982:5.5E-4,((Wales/PHWC-36863/2020:5.5E-4,Wales/PHWC-29933/2020:5.5E-4)0.338:5.5E-4,(Wales/PHWC-2914A/2020:5.5E-4,(Wales/PHWC-35828/2020:5.5E-4,((((Wales/PHWC-164616/2020:5.5E-4,Wales/PHWC-163389/2020:5.5E-4)0.977:5.5E-4,((Wales/PHWC-1608AB/2020:5.5E-4,(Wales/PHWC-163C33/2020:5.5E-4,(Wales/PHWC-15CB21/2020:5.5E-4,Wales/PHWC-3654E/2020:5.5E-4)1.000:5.5E-4)0.861:5.5E-4)0.992:5.5E-4,Wales/PHWC-164072/2020:5.5E-4)0.598:5.5E-4)0.998:5.5E-4,(Wales/PHWC-163CE8/2020:5.5E-4,((((Wales/PHWC-15CD67/2020:5.5E-4,Wales/PHWC-15D434/2020:5.5E-4)0.000:5.5E-4,Wales/PHWC-35F23/2020:5.5E-4)0.000:5.5E-4,(Wales/PHWC-163A0C/2020:5.5E-4,Wales/PHWC-36C49/2020:5.5E-4)0.914:5.5E-4)0.555:5.5E-4,Wales/PHWC-15DBA8/2020:5.5E-4)0.786:5.5E-4)0.007:5.5E-4)0.000:5.5E-4,((Wales/PHWC-160726/2020:5.5E-4,Wales/PHWC-165396/2020:5.5E-4)0.747:5.5E-4,((Wales/PHWC-1625EE/2020:5.5E-4,(Wales/PHWC-360D4/2020:5.5E-4,((Wales/PHWC-35D38/2020:5.5E-4,Wales/PHWC-36C2B/2020:5.5E-4)0.738:5.5E-4,Wales/PHWC-36001/2020:5.5E-4)0.086:5.5E-4)0.653:5.5E-4)0.000:5.5E-4,Wales/PHWC-3512D/2020:5.5E-4)0.662:5.5E-4)0.714:5.5E-4)0.748:5.5E-4)0.926:5.5E-4)0.403:5.5E-4)0.926:5.5E-4)0.000:5.5E-4)0.000:5.5E-4)0.765:5.5E-4,Wales/PHWC-2A659/2020:5.5E-4)0.758:5.5E-4,((((((Wales/PHWC-163ED3/2020:5.5E-4,(Wales/PHWC-15FDEC/2020:5.5E-4,(Wales/PHWC-160067/2020:5.5E-4,Wales/PHWC-164CF6/2020:5.5E-4)1.000:5.5E-4)0.057:5.5E-4)0.753:5.5E-4,(Wales/PHWC-164151/2020:5.5E-4,(Wales/PHWC-15E372/2020:5.5E-4,(Wales/PHWC-15E187/2020:5.5E-4,(Wales/PHWC-15C7F0/2020:5.5E-4,(Wales/PHWC-15D003/2020:5.5E-4,Wales/PHWC-15D2B2/2020:5.5E-4)0.881:5.5E-4)0.792:5.5E-4)0.942:5.5E-4)0.889:5.5E-4)0.000:5.5E-4)0.883:5.5E-4,((((((((Wales/PHWC-15D759/2020:5.5E-4,Wales/PHWC-35873/2020:5.5E-4)0.612:5.5E-4,Wales/PHWC-160243/2020:5.5E-4)0.357:5.5E-4,Wales/PHWC-160E30/2020:5.5E-4)0.576:5.5E-4,Wales/PHWC-16424F/2020:5.5E-4)0.712:5.5E-4,(Wales/PHWC-163DE5/2020:5.5E-4,Wales/PHWC-160049/2020:5.5E-4)0.000:5.5E-4)0.998:5.5E-4,Wales/PHWC-163E97/2020:5.5E-4)0.966:5.5E-4,Wales/PHWC-16342C/2020:5.5E-4)0.975:5.5E-4,(Wales/PHWC-1606ED/2020:5.5E-4,(((Wales/PHWC-3662D/2020:5.5E-4,Wales/PHWC-36B2E/2020:5.5E-4)0.661:5.5E-4,(Wales/PHWC-35415/2020:5.5E-4,Wales/PHWC-15CCF1/2020:5.5E-4)0.958:5.5E-4)1.000:5.5E-4,(Wales/PHWC-15DEEB/2020:5.5E-4,Wales/PHWC-164009/2020:5.5E-4)0.759:5.5E-4)0.605:5.5E-4)0.748:5.5E-4)0.930:5.5E-4)0.913:5.5E-4,(Wales/PHWC-31200/2020:5.5E-4,(Wales/PHWC-15CDA3/2020:5.5E-4,Wales/PHWC-2DE30/2020:5.5E-4)1.000:5.5E-4)1.000:5.5E-4)0.744:5.5E-4,(Wales/PHWC-2AB3C/2020:5.5E-4,Wales/PHWC-31C5D/2020:5.5E-4)0.913:5.5E-4)0.511:5.5E-4,((Wales/PHWC-163F3A/2020:5.5E-4,Wales/PHWC-2BEC9/2020:5.5E-4)0.729:5.5E-4,(Wales/PHWC-310D9/2020:5.5E-4,Wales/PHWC-28EDB/2020:5.5E-4)1.000:5.5E-4)0.332:5.5E-4)0.999:5.5E-4)0.572:5.5E-4,((((Wales/PHWC-2AB2D/2020:5.5E-4,(England/OXON-AC983/2020:5.5E-4,(Wales/PHWC-2C9D6/2020:5.5E-4,Wales/PHWC-2BB59/2020:5.5E-4)0.623:5.5E-4)0.468:5.5E-4)0.801:5.5E-4,(((Wales/PHWC-25384/2020:5.5E-4,((Wales/PHWC-263DE/2020:5.5E-4,((((Wales/PHWC-1604B6/2020:5.5E-4,Wales/PHWC-361E0/2020:5.5E-4)0.773:5.5E-4,((((Wales/PHWC-25F53/2020:5.5E-4,Wales/PHWC-24F09/2020:5.5E-4)0.000:5.5E-4,Wales/PHWC-2C727/2020:5.5E-4)1.000:5.5E-4,((Wales/PHWC-15D391/2020:5.5E-4,(Wales/PHWC-2AAD5/2020:5.5E-4,Wales/PHWC-28E71/2020:5.5E-4)1.000:5.5E-4)0.601:5.5E-4,((Wales/PHWC-2C62A/2020:5.5E-4,Wales/PHWC-31051/2020:5.5E-4)0.739:5.5E-4,Wales/PHWC-30ADC/2020:5.5E-4)1.000:5.5E-4)0.576:5.5E-4)0.928:5.5E-4,(Wales/PHWC-3124C/2020:5.5E-4,(Wales/PHWC-2C9C7/2020:5.5E-4,Wales/PHWC-2EFA5/2020:5.5E-4)0.999:5.5E-4)0.291:5.5E-4)0.990:5.5E-4)0.903:5.5E-4,(Wales/PHWC-3083C/2020:5.5E-4,(Wales/PHWC-257F1/2020:5.5E-4,England/OXON-B1B58/2020:5.5E-4)0.000:5.5E-4)0.578:5.5E-4)0.795:5.5E-4,Wales/PHWC-260AA/2020:5.5E-4)0.000:5.5E-4)0.897:5.5E-4,(((Wales/PHWC-3082D/2020:5.5E-4,Wales/PHWC-26C4C/2020:5.5E-4)0.684:5.5E-4,((((Wales/PHWC-2ED05/2020:5.5E-4,Wales/PHWC-2EDF6/2020:5.5E-4)0.923:5.5E-4,Wales/PHWC-31FDC/2020:5.5E-4)0.000:5.5E-4,Wales/PHWC-2AAE4/2020:5.5E-4)0.984:5.5E-4,((Wales/PHWC-337C3/2020:5.5E-4,Wales/PHWC-33A51/2020:5.5E-4)0.893:5.5E-4,((Wales/PHWC-33A42/2020:5.5E-4,Wales/PHWC-2C921/2020:5.5E-4)1.000:5.5E-4,Wales/PHWC-15C0C8/2020:5.5E-4)0.877:5.5E-4)0.915:5.5E-4)0.743:5.5E-4)1.000:5.5E-4,(((Wales/PHWC-15C2B3/2020:5.5E-4,((Wales/PHWC-29F04/2020:5.5E-4,Wales/PHWC-35679/2020:5.5E-4)0.000:5.5E-4,(Wales/PHWC-15C2D1/2020:5.5E-4,Wales/PHWC-2AAC6/2020:5.5E-4)0.000:5.5E-4)0.486:5.5E-4)0.918:5.5E-4,((((Wales/PHWC-2656F/2020:5.5E-4,Wales/PHWC-2A46E/2020:5.5E-4)0.000:5.5E-4,(Wales/PHWC-34838/2020:5.5E-4,(Wales/PHWC-15C286/2020:5.5E-4,(Wales/PHWC-3572B/2020:5.5E-4,Wales/PHWC-360A7/2020:5.5E-4)1.000:5.5E-4)0.890:5.5E-4)0.907:5.5E-4)0.000:5.5E-4,Wales/PHWC-2C7BE/2020:5.5E-4)0.986:5.5E-4,Wales/PHWC-28776/2020:5.5E-4)0.895:5.5E-4)0.919:5.5E-4,(Wales/PHWC-34188/2020:5.5E-4,(Wales/PHWC-36335/2020:5.5E-4,((Wales/PHWC-164643/2020:5.5E-4,Wales/PHWC-164E87/2020:5.5E-4)0.758:5.5E-4,(Wales/PHWC-160771/2020:5.5E-4,(Wales/PHWC-163E2E/2020:5.5E-4,Wales/PHWC-35819/2020:5.5E-4)1.000:5.5E-4)0.954:5.5E-4)0.805:5.5E-4)0.778:5.5E-4)0.770:5.5E-4)0.000:5.5E-4)0.987:5.5E-4)0.429:5.5E-4)0.895:5.5E-4,(Wales/PHWC-287FE/2020:5.5E-4,((Wales/PHWC-2848E/2020:5.5E-4,(((Wales/PHWC-15FD28/2020:5.5E-4,(((Wales/PHWC-160735/2020:5.5E-4,Wales/PHWC-269BE/2020:5.5E-4)0.558:5.5E-4,Wales/PHWC-27908/2020:5.5E-4)0.711:5.5E-4,(Wales/PHWC-36380/2020:5.8E-4,(Wales/PHWC-16045C/2020:5.5E-4,Wales/PHWC-1633E3/2020:5.5E-4)0.998:5.5E-4)0.978:5.5E-4)0.254:5.5E-4)0.948:5.5E-4,(Wales/PHWC-2C596/2020:5.5E-4,((((Wales/PHWC-26990/2020:5.5E-4,Wales/PHWC-31EA2/2020:5.5E-4)0.000:5.5E-4,(Wales/PHWC-15D030/2020:5.5E-4,Wales/PHWC-292CF/2020:5.5E-4)1.000:5.5E-4)0.000:5.5E-4,Wales/PHWC-2947E/2020:5.5E-4)0.800:5.5E-4,Wales/PHWC-27AE7/2020:5.5E-4)0.980:5.5E-4)1.000:5.5E-4)0.000:5.5E-4,(((Wales/PHWC-27892/2020:5.5E-4,(Wales/PHWC-15CDEF/2020:5.5E-4,Wales/PHWC-162F3B/2020:5.5E-4)0.755:5.5E-4)0.091:5.5E-4,(((Wales/PHWC-15C1B6/2020:5.5E-4,(Wales/PHWC-2C745/2020:5.5E-4,Wales/PHWC-2D1FB/2020:5.5E-4)0.554:5.5E-4)0.000:5.5E-4,(Wales/PHWC-15D249/2020:5.5E-4,Wales/PHWC-368FA/2020:5.5E-4)0.685:5.5E-4)0.955:5.5E-4,(Wales/PHWC-160AF0/2020:5.5E-4,England/EXET-136CDF/2020:5.5E-4)0.738:5.5E-4)0.974:5.5E-4)0.995:5.5E-4,((Wales/PHWC-26DC1/2020:5.5E-4,Wales/PHWC-26D3A/2020:5.5E-4)0.970:5.5E-4,Wales/PHWC-28C95/2020:5.5E-4)0.000:5.5E-4)0.745:5.5E-4)0.870:5.5E-4)0.903:5.5E-4,(Wales/PHWC-2BB4A/2020:5.5E-4,Wales/PHWC-25E56/2020:5.5E-4)0.629:5.5E-4)0.545:5.5E-4)0.829:5.5E-4)0.338:5.5E-4,((Wales/PHWC-263B0/2020:5.5E-4,((Wales/PHWC-15C532/2020:5.5E-4,Wales/PHWC-34030/2020:5.5E-4)1.000:5.5E-4,(Wales/PHWC-2EBFC/2020:5.5E-4,Wales/PHWC-2B47C/2020:5.5E-4)0.781:5.5E-4)0.726:5.5E-4)0.630:5.5E-4,Wales/PHWC-263CF/2020:5.5E-4)0.726:5.5E-4)0.921:5.5E-4)0.767:5.5E-4,(Wales/PHWC-2781A/2020:5.5E-4,(Wales/PHWC-2BCFC/2020:5.5E-4,(Wales/PHWC-15CBE5/2020:5.5E-4,(Wales/PHWC-26FF8/2020:5.5E-4,(((((Wales/PHWC-2DDF7/2020:5.5E-4,Wales/PHWC-2A49B/2020:5.5E-4)0.649:5.5E-4,((Wales/PHWC-2B0D2/2020:5.5E-4,(Wales/PHWC-15CFAD/2020:5.5E-4,Wales/PHWC-3449E/2020:5.5E-4)1.000:5.5E-4)0.734:5.5E-4,Wales/PHWC-2AEF7/2020:5.5E-4)1.000:5.5E-4)0.012:5.5E-4,((Wales/PHWC-2B0B4/2020:5.5E-4,(((Wales/PHWC-1641D9/2020:5.5E-4,Wales/PHWC-160D8E/2020:5.5E-4)0.510:5.5E-4,Wales/PHWC-15E099/2020:5.5E-4)0.969:5.5E-4,((Wales/PHWC-15E80A/2020:5.5E-4,Wales/PHWC-2B148/2020:5.5E-4)0.863:5.5E-4,Wales/PHWC-160119/2020:5.5E-4)0.401:5.5E-4)0.998:5.5E-4)0.863:5.5E-4,((Wales/PHWC-15E7D0/2020:5.5E-4,Wales/PHWC-163547/2020:5.5E-4)0.835:5.5E-4,((((Wales/PHWC-33DD0/2020:5.5E-4,((Wales/PHWC-36C3A/2020:5.5E-4,(Wales/PHWC-2F117/2020:5.5E-4,(Wales/PHWC-34346/2020:5.5E-4,((Wales/PHWC-313A3/2020:5.5E-4,Wales/PHWC-34A41/2020:5.5E-4)0.000:5.5E-4,Wales/PHWC-2ECCC/2020:5.5E-4)0.966:5.5E-4)0.883:5.5E-4)0.922:5.5E-4)0.440:5.5E-4,(Wales/PHWC-2B764/2020:5.5E-4,Wales/PHWC-2A64A/2020:5.5E-4)1.000:5.5E-4)0.000:5.5E-4)0.176:5.5E-4,Wales/PHWC-15C954/2020:5.5E-4)0.000:5.5E-4,Wales/PHWC-3232A/2020:5.5E-4)1.000:5.5E-4,(Wales/PHWC-16054A/2020:5.5E-4,(Wales/PHWC-163617/2020:5.5E-4,(Wales/PHWC-2F1DB/2020:5.5E-4,(((Wales/PHWC-15E2C0/2020:5.5E-4,Wales/PHWC-31C6C/2020:5.5E-4)0.000:5.5E-4,(Wales/PHWC-160823/2020:5.5E-4,(Wales/PHWC-163C7F/2020:5.5E-4,Wales/PHWC-164A65/2020:5.5E-4)1.000:5.5E-4)0.000:5.5E-4)0.000:5.5E-4,Wales/PHWC-1633D4/2020:5.5E-4)1.000:5.5E-4)0.000:5.5E-4)1.000:5.5E-4)0.000:5.5E-4)0.996:5.5E-4)0.391:5.5E-4)0.752:5.5E-4)0.000:5.5E-4,((((Wales/PHWC-164AED/2020:5.5E-4,(Wales/PHWC-160164/2020:5.5E-4,Wales/PHWC-164A47/2020:5.5E-4)1.000:5.5E-4)0.850:5.5E-4,(Wales/PHWC-1604A7/2020:5.5E-4,Wales/PHWC-1633A7/2020:5.5E-4)0.990:5.5E-4)0.000:5.5E-4,(Wales/PHWC-160EA9/2020:5.5E-4,(Wales/PHWC-160B2A/2020:5.5E-4,Wales/PHWC-162E01/2020:5.5E-4)1.000:5.5E-4)0.119:5.5E-4)0.878:5.5E-4,(Wales/PHWC-164B17/2020:5.5E-4,(((((((Wales/PHWC-162DD7/2020:5.5E-4,Wales/PHWC-162C8F/2020:5.5E-4)0.744:5.5E-4,(((Wales/PHWC-15D0C7/2020:5.5E-4,(Wales/PHWC-163046/2020:5.5E-4,Wales/PHWC-160A0F/2020:5.5E-4)0.000:5.5E-4)0.723:5.5E-4,(Wales/PHWC-36371/2020:5.5E-4,((Wales/PHWC-36B1F/2020:5.5E-4,Wales/PHWC-15D461/2020:5.5E-4)0.763:5.5E-4,Wales/PHWC-35C4A/2020:5.5E-4)1.000:5.5E-4)1.000:5.5E-4)0.210:5.5E-4,(((Wales/PHWC-162557/2020:5.5E-4,Wales/PHWC-160BFD/2020:5.5E-4)0.922:5.5E-4,Wales/PHWC-15E697/2020:5.5E-4)1.000:5.5E-4,(Wales/PHWC-1607F9/2020:5.5E-4,Wales/PHWC-1625DF/2020:5.5E-4)0.000:5.5E-4)1.000:5.5E-4)0.747:5.5E-4)0.825:5.5E-4,((Wales/PHWC-15D8CF/2020:5.5E-4,((Wales/PHWC-16494A/2020:5.5E-4,(Wales/PHWC-163204/2020:5.5E-4,(Wales/PHWC-15FCFE/2020:5.5E-4,Wales/PHWC-164F93/2020:5.5E-4)0.000:5.5E-4)0.998:5.5E-4)1.000:5.5E-4,(Wales/PHWC-160F2E/2020:5.5E-4,Wales/PHWC-15C417/2020:5.5E-4)0.000:5.5E-4)1.000:5.5E-4)0.000:5.5E-4,(Wales/PHWC-164BAE/2020:5.5E-4,Wales/PHWC-15DEDC/2020:5.5E-4)0.000:5.5E-4)0.983:5.5E-4)0.981:5.5E-4,(Wales/PHWC-15E3AF/2020:5.5E-4,(Wales/PHWC-160832/2020:5.5E-4,(Wales/PHWC-163019/2020:5.5E-4,Wales/PHWC-160F00/2020:5.5E-4)0.997:5.5E-4)1.000:5.5E-4)0.741:5.5E-4)0.886:5.5E-4,((Wales/PHWC-1600FE/2020:5.5E-4,Wales/PHWC-160AB4/2020:5.5E-4)0.605:5.5E-4,((Wales/PHWC-163FC1/2020:5.5E-4,((Wales/PHWC-1606CF/2020:5.5E-4,(Wales/PHWC-163486/2020:5.5E-4,Wales/PHWC-163231/2020:5.5E-4)0.180:5.5E-4)0.900:5.5E-4,Wales/PHWC-160D42/2020:5.5E-4)1.000:5.5E-4)0.540:5.5E-4,Wales/PHWC-165026/2020:5.5E-4)0.221:5.5E-4)0.753:5.5E-4)0.949:5.5E-4,(Wales/PHWC-160094/2020:5.5E-4,((((Wales/PHWC-15D689/2020:5.5E-4,Wales/PHWC-162812/2020:5.5E-4)0.989:5.5E-4,(Wales/PHWC-15FF5F/2020:5.5E-4,(Wales/PHWC-160058/2020:5.5E-4,Wales/PHWC-162F77/2020:5.5E-4)0.931:5.5E-4)0.748:5.5E-4)0.000:5.5E-4,(Wales/PHWC-165378/2020:5.5E-4,(Wales/PHWC-16531E/2020:5.5E-4,(Wales/PHWC-164F75/2020:5.5E-4,(Wales/PHWC-165457/2020:5.5E-4,(Wales/PHWC-1650DB/2020:5.5E-4,Wales/PHWC-16476E/2020:5.5E-4)0.102:5.5E-4)1.000:5.5E-4)0.763:5.5E-4)0.000:5.5E-4)0.776:5.5E-4)0.000:5.5E-4,(Wales/PHWC-160252/2020:5.5E-4,(Wales/PHWC-16527B/2020:5.5E-4,((Wales/PHWC-162BA0/2020:5.5E-4,Wales/PHWC-164BCC/2020:5.5E-4)0.880:5.5E-4,(Wales/PHWC-164F0C/2020:5.5E-4,(((Wales/PHWC-162EF2/2020:5.5E-4,Wales/PHWC-160CEB/2020:5.5E-4)0.999:5.5E-4,Wales/PHWC-162645/2020:5.5E-4)1.000:5.5E-4,Wales/PHWC-15FFE6/2020:5.5E-4)0.989:5.5E-4)0.927:5.5E-4)0.000:5.5E-4)0.996:5.5E-4)0.000:5.5E-4)0.720:5.5E-4)0.896:5.5E-4)0.000:5.5E-4,(((Wales/PHWC-15FCB2/2020:5.5E-4,(Wales/PHWC-160304/2020:5.5E-4,Wales/PHWC-1604E3/2020:5.5E-4)1.000:5.5E-4)1.000:5.5E-4,(((Wales/PHWC-3653F/2020:5.5E-4,(Wales/PHWC-163310/2020:5.5E-4,Wales/PHWC-15FE9E/2020:5.5E-4)0.627:5.5E-4)0.427:5.5E-4,(Wales/PHWC-16046B/2020:5.5E-4,England/BRIS-12DDAB/2020:5.5E-4)0.412:5.5E-4)0.989:5.5E-4,(Wales/PHWC-1604F2/2020:5.5E-4,(Wales/PHWC-160C90/2020:5.5E-4,Wales/PHWC-162706/2020:5.5E-4)0.719:5.5E-4)0.719:5.5E-4)0.961:5.5E-4)0.999:5.5E-4,(((((Wales/PHWC-15FEE9/2020:5.5E-4,Wales/PHWC-160841/2020:5.5E-4)0.715:5.5E-4,Wales/PHWC-164E4B/2020:5.5E-4)0.921:5.5E-4,((Wales/PHWC-15FF6E/2020:5.5E-4,(Wales/PHWC-162E6B/2020:5.5E-4,Wales/PHWC-16277F/2020:5.5E-4)0.515:5.5E-4)1.000:5.5E-4,Wales/PHWC-16000D/2020:5.5E-4)0.953:5.5E-4)0.874:5.5E-4,((Wales/PHWC-160F1F/2020:5.5E-4,((Wales/PHWC-1652E4/2020:5.5E-4,(Wales/PHWC-162EA7/2020:5.5E-4,Wales/PHWC-162548/2020:5.5E-4)0.985:5.5E-4)1.000:5.5E-4,Wales/PHWC-164968/2020:5.5E-4)0.739:5.5E-4)0.979:5.5E-4,Wales/PHWC-1628E5/2020:5.5E-4)0.997:5.5E-4)1.000:5.5E-4,(((Wales/PHWC-16039B/2020:5.5E-4,((Wales/PHWC-164D99/2020:5.5E-4,Wales/PHWC-1627E8/2020:5.5E-4)0.541:5.5E-4,Wales/PHWC-16328C/2020:5.5E-4)0.475:5.5E-4)0.549:5.5E-4,(Wales/PHWC-16089C/2020:5.5E-4,Wales/PHWC-162C52/2020:5.5E-4)0.000:5.5E-4)0.268:5.5E-4,(Wales/PHWC-16534B/2020:5.5E-4,(Wales/PHWC-160AD2/2020:5.5E-4,(Wales/PHWC-163D30/2020:5.5E-4,Wales/PHWC-1650F9/2020:5.5E-4)0.918:5.5E-4)1.000:5.5E-4)0.000:5.5E-4)0.754:5.5E-4)0.000:5.5E-4)0.000:5.5E-4)0.730:5.5E-4)0.759:5.5E-4)0.000:5.5E-4)0.859:5.5E-4,(Wales/PHWC-27D39/2020:5.5E-4,((Wales/PHWC-2CB2B/2020:5.5E-4,(Wales/PHWC-30EA3/2020:5.5E-4,(Wales/PHWC-26E64/2020:5.5E-4,(Wales/PHWC-2F3C6/2020:5.5E-4,((Wales/PHWC-258FE/2020:5.5E-4,(Wales/PHWC-2590A/2020:5.5E-4,Wales/PHWC-2CA97/2020:5.5E-4)1.000:5.5E-4)0.000:5.5E-4,Wales/PHWC-25551/2020:5.5E-4)0.370:5.5E-4)0.490:5.5E-4)0.491:5.5E-4)0.626:5.5E-4)0.620:5.5E-4,(Wales/PHWC-2F0DE/2020:5.5E-4,(Wales/PHWC-3081E/2020:5.5E-4,Wales/PHWC-30EC1/2020:5.5E-4)0.902:5.5E-4)0.779:5.5E-4)0.638:5.5E-4)0.496:5.5E-4)0.736:5.5E-4)0.405:5.5E-4)0.458:5.5E-4)0.754:5.5E-4)0.749:5.5E-4)0.604:5.5E-4,((England/OXON-AEE55/2020:0.0,England/OXON-B0CB0/2020:0.0):5.5E-4,(England/OXON-B2234/2020:5.5E-4,England/OXON-B2164/2020:5.5E-4)0.982:5.5E-4)0.000:5.5E-4)0.570:5.5E-4)0.815:5.5E-4)0.403:5.5E-4)0.721:5.5E-4,((((((England/NOTT-10F56B/2020:5.5E-4,England/CAMB-7CC92/2020:5.5E-4)0.000:5.5E-4,England/CAMB-78FCA/2020:5.5E-4)1.000:5.5E-4,(((England/BRIS-1279F8/2020:0.0,England/BRIS-12CDCA/2020:0.0,England/BRIS-12DF87/2020:0.0):5.5E-4,((England/BRIS-128854/2020:0.0,England/BRIS-128863/2020:0.0,England/BRIS-12904C/2020:0.0):5.5E-4,England/BRIS-12A1DF/2020:5.5E-4)0.000:5.5E-4)0.789:5.5E-4,(England/BRIS-128924/2020:5.5E-4,((England/BRIS-124F62/2020:5.5E-4,(England/BRIS-12232C/2020:5.5E-4,((England/BRIS-1235AD/2020:0.0,England/BRIS-125C88/2020:0.0):5.5E-4,(England/BRIS-128FF5/2020:5.5E-4,England/BRIS-123561/2020:5.5E-4)0.000:5.5E-4)1.000:5.5E-4)1.000:5.5E-4)1.000:5.5E-4,England/BRIS-122799/2020:5.5E-4)0.770:5.5E-4)0.000:5.5E-4)0.884:5.5E-4)0.000:5.5E-4,NewZealand/20VR1581/2020:5.5E-4)0.000:5.5E-4,((England/SHEF-CD737/2020:5.5E-4,(England/BRIS-1285E4/2020:5.5E-4,(England/BRIS-1223D1/2020:5.5E-4,((England/BRIS-1223B3/2020:0.0,England/BRIS-1223C2/2020:0.0,England/BRIS-1223FF/2020:0.0):5.5E-4,England/BRIS-1223E0/2020:5.5E-4)1.000:5.5E-4)1.000:5.5E-4)0.724:5.5E-4)0.000:5.5E-4,(England/SHEF-CE138/2020:5.5E-4,England/SHEF-CF832/2020:5.5E-4)1.000:5.5E-4)0.000:5.5E-4)1.000:5.5E-4,(England/20138018804/2020:5.5E-4,England/20148006804/2020:5.5E-4)1.000:5.5E-4)0.999:5.5E-4)0.976:5.5E-4,Sweden/20-08210/2020:5.5E-4)0.760:5.5E-4)0.748:5.5E-4,(((((((England/20156042704/2020:5.5E-4,England/BRIS-122DA6/2020:5.5E-4)0.114:5.5E-4,(England/NORT-283F60/2020:5.5E-4,(Australia/NSW159/2020:5.5E-4,Australia/NSW563/2020:5.5E-4)1.000:5.5E-4)0.000:5.5E-4)0.981:5.5E-4,England/NORW-E8DDA/2020:5.5E-4)0.000:5.5E-4,(((((England/NORW-E9A96/2020:5.5E-4,England/NORW-E97CC/2020:5.5E-4)0.000:5.5E-4,(England/NORW-E95A4/2020:5.5E-4,England/NORW-E98BA/2020:5.5E-4)0.000:5.5E-4)0.000:5.5E-4,(England/NORW-E7737/2020:5.5E-4,England/NORW-EBF86/2020:5.7E-4)0.000:5.5E-4)1.000:5.5E-4,(England/NORW-E9401/2020:5.5E-4,((England/NORW-EACBD/2020:5.5E-4,(England/NORW-EA92F/2020:5.5E-4,((England/NORW-ED564/2020:5.5E-4,(England/NORW-ED546/2020:5.5E-4,(England/NORW-ED4EF/2020:5.5E-4,England/NORW-ED79B/2020:5.5E-4)0.644:5.5E-4)0.643:5.5E-4)0.729:5.5E-4,(England/NORW-ED485/2020:5.5E-4,England/NORW-ECD6D/2020:5.5E-4)1.000:5.5E-4)0.919:5.5E-4)0.000:5.5E-4)0.903:5.5E-4,(England/NORW-EBBA0/2020:5.5E-4,England/NORW-E9CEB/2020:5.5E-4)0.736:5.5E-4)0.869:5.5E-4)0.724:5.5E-4)0.733:5.5E-4,Scotland/EDB396/2020:5.5E-4)0.000:5.5E-4)0.734:5.5E-4,(((England/201180115/2020:5.5E-4,(England/201180389/2020:5.5E-4,(Sweden/20-50097/2020:5.5E-4,Australia/VIC548/2020:5.5E-4)0.748:5.5E-4)0.445:5.5E-4)0.748:5.5E-4,(((((England/20149007704/2020:5.5E-4,(England/OXON-B0BFF/2020:5.5E-4,(Wales/PHWC-2A2DD/2020:5.5E-4,England/OXON-B199A/2020:5.5E-4)0.700:5.5E-4)0.725:5.5E-4)0.465:5.5E-4,England/20169002804/2020:5.5E-4)0.722:5.5E-4,(((((((Wales/PHWC-162E98/2020:5.5E-4,(England/CAMB-81711/2020:5.5E-4,England/NORT-2958CA/2020:5.5E-4)0.439:5.5E-4)0.384:5.5E-4,((England/201140355/2020:5.5E-4,(England/OXON-ACB41/2020:5.5E-4,((England/CAMB-7D4C6/2020:5.5E-4,(England/CAMB-7D727/2020:5.5E-4,England/CAMB-7C6A3/2020:5.5E-4)0.295:5.5E-4)1.000:5.5E-4,(((((England/CAMB-82DF0/2020:5.5E-4,(England/CAMB-8374C/2020:5.5E-4,((England/CAMB-7C236/2020:5.5E-4,(England/CAMB-82D2D/2020:5.5E-4,England/CAMB-809EF/2020:5.5E-4)0.802:5.5E-4)0.474:5.5E-4,(England/CAMB-800F9/2020:0.0,England/CAMB-8313F/2020:0.0,England/CAMB-83885/2020:0.0):5.5E-4)0.472:5.5E-4)0.476:5.5E-4)0.480:5.5E-4,England/CAMB-81BD9/2020:5.5E-4)0.472:5.5E-4,England/CAMB-814DE/2020:5.5E-4)0.475:5.5E-4,England/CAMB-814FC/2020:5.5E-4)0.476:5.5E-4,England/CAMB-82DD2/2020:5.5E-4)0.724:5.5E-4)1.000:5.5E-4)0.865:5.5E-4)0.738:5.5E-4,Switzerland/140011/2020:5.5E-4)0.000:5.5E-4)0.772:5.5E-4,(((((((((England/20174033204/2020:5.5E-4,((Wales/PHWC-15D847/2020:5.5E-4,(England/20190003901/2020:5.5E-4,England/CAMB-804A2/2020:5.5E-4)0.597:5.5E-4)0.708:5.5E-4,England/20140007802/2020:5.5E-4)0.488:5.5E-4)0.612:5.5E-4,England/20130036304/2020:5.5E-4)0.647:5.5E-4,England/OXON-AC534/2020:5.5E-4)0.158:5.5E-4,((England/CAMB-7A1A4/2020:5.5E-4,England/20136008004/2020:5.5E-4)0.637:5.5E-4,England/20139000904/2020:5.5E-4)0.792:5.5E-4)0.161:5.5E-4,(((England/20172041004/2020:5.5E-4,(England/CAMB-7EA4B/2020:5.5E-4,England/20129042504/2020:5.5E-4)0.623:5.5E-4)0.624:5.5E-4,England/20128034302/2020:5.5E-4)0.625:5.5E-4,(England/20169011104/2020:5.5E-4,England/20169037404/2020:5.5E-4)0.769:5.5E-4)0.674:5.5E-4)0.721:5.5E-4,(((((((Singapore/456/2020:5.5E-4,(England/20119087304/2020:5.5E-4,NewZealand/20VR1620/2020:5.5E-4)0.972:5.5E-4)0.000:5.5E-4,(England/20169023004/2020:5.5E-4,(Scotland/GCVR-17088A/2020:5.5E-4,Scotland/CVR2421/2020:5.5E-4)0.424:5.5E-4)0.441:5.5E-4)0.927:5.5E-4,England/20169019404/2020:5.5E-4)0.743:5.5E-4,((England/201140398/2020:5.5E-4,(England/NORT-295C19/2020:5.5E-4,England/20144019904/2020:5.5E-4)0.620:5.5E-4)0.621:5.5E-4,England/201360016/2020:5.5E-4)0.183:5.5E-4)0.000:5.5E-4,((England/20169024904/2020:5.5E-4,(England/201360047/2020:5.5E-4,England/BIRM-5F4CA/2020:5.5E-4)0.617:5.5E-4)0.650:5.5E-4,England/20136097402/2020:5.5E-4)0.743:5.5E-4)0.000:5.5E-4,((((((England/BRIS-12AD71/2020:5.5E-4,Belgium/Rega-0329238/2020:5.5E-4)0.418:5.5E-4,(England/CAMB-71BBE/2020:5.5E-4,Switzerland/100072/2020:5.5E-4)0.500:5.5E-4)0.815:5.5E-4,(((England/20138021104/2020:5.5E-4,(England/20139062204/2020:5.5E-4,(England/20172009204/2020:5.5E-4,(England/CAMB-7F215/2020:5.5E-4,England/201400652/2020:5.5E-4)0.627:5.5E-4)0.597:5.5E-4)0.540:5.5E-4)0.044:5.5E-4,England/20149009104/2020:5.5E-4)0.782:5.5E-4,(((England/20136097204/2020:5.5E-4,Russia/Moscow_PMVL-10/2020:5.5E-4)0.000:5.5E-4,England/201580052/2020:5.5E-4)0.737:5.5E-4,((((England/20172055204/2020:5.5E-4,England/20172061404/2020:5.5E-4)0.543:5.5E-4,England/20172003804/2020:5.5E-4)0.817:5.5E-4,(Belgium/rega-0506487/2020:5.5E-4,(England/20170003404/2020:5.5E-4,Finland/13M77/2020:5.5E-4)0.000:5.5E-4)0.831:5.5E-4)0.765:5.5E-4,(((England/LOND-D3DD2/2020:5.5E-4,((England/LOND-D50F5/2020:5.5E-4,(England/LOND-D5990/2020:5.5E-4,(England/LOND-D4FDB/2020:0.0,England/LOND-D5268/2020:0.0,England/LOND-D55F6/2020:0.0,England/LOND-D568A/2020:0.0):5.5E-4)0.000:5.5E-4)0.369:5.5E-4,(England/LOND-D5857/2020:5.5E-4,England/LOND-D574B/2020:5.5E-4)0.752:5.5E-4)0.000:5.5E-4)1.000:5.5E-4,England/LOND-D6328/2020:5.5E-4)0.903:5.5E-4,((((Serbia/KV26/2020:0.0,Serbia/NoviPazar-363/2020:0.0):5.5E-4,((Serbia/CA3089-04/2020:0.0,Serbia/KV26-04/2020:0.0,Serbia/NP363-04/2020:0.0):5.5E-4,Denmark/ALAB-SSI-620/2020:5.5E-4)0.000:5.5E-4)0.932:5.5E-4,((England/LCST-24D6AB0/2020:5.5E-4,(((England/LCST-24D68A7/2020:0.0,England/LCST-24D6B62/2020:0.0):5.5E-4,(England/LCST-24D6CF6/2020:5.5E-4,(England/LCST-24D6FFD/2020:5.5E-4,England/LCST-24D6A56/2020:5.5E-4)0.000:5.5E-4)0.922:5.5E-4)0.887:5.5E-4,England/LCST-24D6810/2020:5.5E-4)1.000:5.5E-4)0.170:5.5E-4,((England/LCST-24D6D8A/2020:5.5E-4,England/LCST-24D6A92/2020:5.5E-4)1.000:5.5E-4,(England/LCST-24D7114/2020:5.5E-4,(England/LCST-24D6959/2020:5.5E-4,England/LCST-24D6B53/2020:5.5E-4)0.000:5.5E-4)0.737:5.5E-4)1.000:5.5E-4)0.869:5.5E-4)0.909:5.5E-4,(USA/PA-MGSC43-05/2020:5.5E-4,((((((Oman/205032386/2020:5.5E-4,Oman/205034603/2020:5.5E-4)0.768:5.5E-4,(Oman/205033013/2020:5.5E-4,((Oman/205027285/2020:5.5E-4,(Oman/205026721/2020:5.5E-4,Oman/205026358/2020:5.5E-4)0.053:5.5E-4)0.927:5.5E-4,((Oman/205030448/2020:5.5E-4,Oman/205033293/2020:5.5E-4)0.742:5.5E-4,(Oman/205028472/2020:5.5E-4,(Oman/205034466/2020:5.5E-4,Oman/205033010/2020:5.5E-4)0.497:5.5E-4)0.479:5.5E-4)0.461:5.5E-4)0.485:5.5E-4)0.422:5.5E-4)0.922:5.5E-4,(Oman/RESP-20-4810/2020:5.5E-4,(Oman/205028997/2020:5.5E-4,Oman/RESP-20-4153/2020:5.5E-4)0.893:5.5E-4)0.000:5.5E-4)0.751:5.5E-4,(((((Switzerland/140090/2020:5.5E-4,((Chile/Chillan-25338/2020:0.0,Denmark/ALAB-SSI384/2020:0.0):5.5E-4,((Chile/Chillan_1/2020:0.0,Chile/Chillan_2/2020:0.0):5.
[truncated: 2,131,660 more chars]
